# Supplementary material for: Unveiling the interplay between mutational signatures and tumor microenvironment: a pan-cancer analysis
Source: Front Immunol. 2023 May 22;14:1186357. doi: 10.3389/fimmu.2023.1186357 (PMC10239828; doi:10.3389/fimmu.2023.1186357)
Supplement: Supplementary Figure 1 — Picture and validation of interplay between mutational signatures and the immune microenvironment in different cancer types. (A-C) Heatmaps showing association p values between SBS mutational signatures and TME cell types derived from approaches (A) Kassandra, (B) EPIC, and (C) quanTIseq. (D-F) Heatmaps showing association p values between etiology-associated mutational signatures and TME cell types derived from approaches (D) Kassandra, (E) EPIC, and (F) quanTIseq. Detailed data are available in Supplementary Tables 3 , 5 , 6 . [file DataSheet_1.zip]

Archive with 8 entries (7 files):
- Supplementary_files/
- Supplementary_files/Supplementary_Fig1.pdf
- Supplementary_files/Supplementary_Fig2.pdf
- Supplementary_files/Supplementary_Fig3.pdf
- Supplementary_files/Supplementary_Fig4.pdf
- Supplementary_files/Supplementary_Fig5.pdf
- Supplementary_files/Supplementary_Fig6.pdf
- Supplementary_files/Supplementary_table.xlsx
