# Supplementary material for: Unveiling the interplay between mutational signatures and tumor microenvironment: a pan-cancer analysis
Source: Front Immunol. 2023 May 22;14:1186357. doi: 10.3389/fimmu.2023.1186357 (PMC10239828; doi:10.3389/fimmu.2023.1186357)
Supplement: Supplementary Figure 1 — Picture and validation of interplay between mutational signatures and the immune microenvironment in different cancer types. (A-C) Heatmaps showing association p values between SBS mutational signatures and TME cell types derived from approaches (A) Kassandra, (B) EPIC, and (C) quanTIseq. (D-F) Heatmaps showing association p values between etiology-associated mutational signatures and TME cell types derived from approaches (D) Kassandra, (E) EPIC, and (F) quanTIseq. Detailed data are available in Supplementary Tables 3 , 5 , 6 . [file DataSheet_1.zip › Supplementary_files/Supplementary_table.xlsx]

## Sheet: Supplementary Table 1
MutationalSignature	Proposed aetiology	Co-occurrence	Comment	Classification
SBS1	spontaneous or enzymatic deamination of 5-methylcytosine(clock-like)		Signature SBS1 may therefore be a cell division/mitotic clock	clock-like
SBS2	Activity of the AID/APOBEC family of cytidine deaminases	SBS13		AID/APOBEC activity
SBS3	homologous recombination-based DNA damage repair		SBS3 is strongly associated with germline and somatic BRCA1 and BRCA2 mutations and BRCA1 promoter methylation in breast. Responders to platinum therapy usually exhibit SBS3 mutations	HRD
SBS4	tobacco smoking		SBS4 has not been detected in multiple cancers in addition to lung and head and neck, . SBS29 is found in cancers associated with tobacco chewing and appears different from SBS4.	tobacco
SBS5	Unknown.(clock-like)		SBS5 mutational burden is increased in bladder cancer samples with ERCC2 mutations and in many cancer types due to tobacco smoking. SBS5 may be contaminated by SBS16.	clock-like
SBS6	DNA mismatch repair and MSI	MSI associated signatures: SBS14, SBS15, SBS20, SBS21, SBS26, and SBS44.		dMMR
SBS7a	exposure to ultraviolet light	SBS7a/SBS7b/SBS7c/SBS7d		UV
SBS7b	exposure to ultraviolet light			UV
SBS7c	exposure to ultraviolet light			UV
SBS7d	exposure to ultraviolet light			UV
SBS8	Unknown.			Unknown
SBS9	polymerase eta somatic hypermutation activity			polymerase mutation
SBS10a	Polymerase epsilon exonuclease domain mutations	SBS10a/SBS10b		polymerase mutation
SBS10b	Polymerase epsilon exonuclease domain mutations			polymerase mutation
SBS11	temozolomide treatment			chemotherapy
SBS12	Unknown.		SBS12 usually contributes a small percentage (<20%) of the mutations observed in liver cancer samples.	Unknown
SBS13	Activity of the AID/APOBEC family of cytidine deaminases			AID/APOBEC activity
SBS14	Concurrent polymerase epsilon mutation and defective DNA mismatch repair.	MSI associated signatures: SBS6, SBS15, SBS20, SBS21, SBS26 and SBS44.		dMMR
SBS15	DNA mismatch repair and MSI			dMMR
SBS16	Unknown.		Contamination by SBS16 may still be present in the current version of SBS5.	clock-like
SBS17a	Unknown.			ROS
SBS17b	Unknown（fluorouracil (5FU) chemotherapy treatment and damage inflicted by reactive oxygen species.）.		SBS17b has similarities to SBS28 and these two signatures can be mistaken for one another.	ROS
SBS18	Possibly damage by reactive oxygen species.		Similar in profile to SBS36 which is associated with defective base excision repair due to MUTYH mutations.	ROS
SBS19	Unknown.			Unknown
SBS20	Concurrent POLD1 mutations and defective DNA mismatch repair	MSI associated signatures: SBS6, SBS14, SBS15, SBS21, SBS26, and SBS44.		dMMR
SBS21	DNA mismatch repair deficiency.			dMMR
SBS22	Aristolochic acid exposure			Aristolochic acid
SBS23	Unknown.			Unknown
SBS24	Aflatoxin exposure			Aflatoxin
SBS25	Unknown(chemotherapy treatment)			chemotherapy
SBS26	DNA mismatch repair deficiency.			dMMR
SBS27			Possible sequencing artefacts	Possible sequencing artefacts
SBS28	Unknown.	Signature SBS28 is found in most samples with SBS10a/SBS10b	SBS28 has similarities to SBS17b and these two signatures can be mistaken for one another	ROS
SBS29	tobacco chewing			tobacco
SBS30	DNA base excision repair due to inactivating mutations in NTHL1			dBER
SBS31	platinum chemotherapy treatment			chemotherapy
SBS32	azathioprine treatment			chemotherapy
SBS33	Unknown.			Unknown
SBS34	Unknown.			Unknown
SBS35	platinum chemotherapy treatment		SBS35 exhibits a pattern of mutations that encompasses SBS31 and both may be due to platinum drug treatment.	chemotherapy
SBS36	DNA base excision repair due to MUTYH mutations		Similar to SBS18,reactive oxygen species induced DNA damage	ROS
SBS37	Unknown.			Unknown
SBS38	Unknown.		Found only in ultraviolet light associated melanomas suggesting potential indirect damage from UV-light.	UV
SBS39	Unknown.			Unknown
SBS40	Unknown.		SBS40 are correlated with patients’ ages for some types of human cancer.	clock-like
SBS41	Unknown.			Unknown
SBS42	Occupational exposure to haloalkanes.			haloalkanes
SBS43			Possible sequencing artefacts	Possible sequencing artefacts
SBS44	DNA mismatch repair.			dMMR
SBS45			Possible sequencing artefacts	Possible sequencing artefacts
SBS46			Possible sequencing artefacts	Possible sequencing artefacts
SBS47			Possible sequencing artefacts	Possible sequencing artefacts
SBS48			Possible sequencing artefacts	Possible sequencing artefacts
SBS49			Possible sequencing artefacts	Possible sequencing artefacts
SBS50			Possible sequencing artefacts	Possible sequencing artefacts
SBS51			Possible sequencing artefacts	Possible sequencing artefacts
SBS52			Possible sequencing artefacts	Possible sequencing artefacts
SBS53			Possible sequencing artefacts	Possible sequencing artefacts
SBS54			Possible sequencing artefacts	Possible sequencing artefacts
SBS55			Possible sequencing artefacts	Possible sequencing artefacts
SBS56			Possible sequencing artefacts	Possible sequencing artefacts
SBS57			Possible sequencing artefacts	Possible sequencing artefacts
SBS58			Possible sequencing artefacts	Possible sequencing artefacts
SBS59			Possible sequencing artefacts	Possible sequencing artefacts
SBS60			Possible sequencing artefacts	Possible sequencing artefacts

## Sheet: Supplementary Table 2
p.value	>=0.05	0.01~0.05	0.001~0.01	1e-4 ~ 1e-3	1e-5 ~ 1e-4	1e-10 ~ 1e-5	1e-20 ~ 1e-10	<1e-20
-log10(p)	1	1.3	2	3	4	5	6	7
sig_score	0	1	2	3	4	5	6	7

## Sheet: Supplementary Table 3
cancer_id	mus_id	infi_id	cancer_sample	non_zero_sample	coef	pvalue	sig_score	FDR	symbol	signature_type
ACC	SBS1	B_cells	76	67	-0.0205	0	-6	0	-	SBS
ACC	SBS2	B_cells	76	33	0.009	0.0162	1	0.0586	+	SBS
ACC	SBS3	B_cells	76	3						SBS
ACC	SBS4	B_cells	76	1						SBS
ACC	SBS5	B_cells	76	69	-0.0027	0.0469	-1	0.1394		SBS
ACC	SBS6	B_cells	76	1						SBS
ACC	SBS7a	B_cells	76	1						SBS
ACC	SBS7b	B_cells	76	0						SBS
ACC	SBS7c	B_cells	76	0						SBS
ACC	SBS7d	B_cells	76	2						SBS
ACC	SBS8	B_cells	76	0						SBS
ACC	SBS9	B_cells	76	0						SBS
ACC	SBS10a	B_cells	76	0						SBS
ACC	SBS10b	B_cells	76	5						SBS
ACC	SBS11	B_cells	76	0						SBS
ACC	SBS12	B_cells	76	0						SBS
ACC	SBS13	B_cells	76	34	0.0145	0.0001	4	0.0005	+	SBS
ACC	SBS14	B_cells	76	0						SBS
ACC	SBS15	B_cells	76	1						SBS
ACC	SBS16	B_cells	76	1						SBS
ACC	SBS17a	B_cells	76	1						SBS
ACC	SBS17b	B_cells	76	0						SBS
ACC	SBS18	B_cells	76	0						SBS
ACC	SBS19	B_cells	76	0						SBS
ACC	SBS20	B_cells	76	1						SBS
ACC	SBS21	B_cells	76	1						SBS
ACC	SBS22	B_cells	76	1						SBS
ACC	SBS23	B_cells	76	1						SBS
ACC	SBS24	B_cells	76	1						SBS
ACC	SBS25	B_cells	76	0						SBS
ACC	SBS26	B_cells	76	0						SBS
ACC	SBS28	B_cells	76	0						SBS
ACC	SBS29	B_cells	76	0						SBS
ACC	SBS30	B_cells	76	0						SBS
ACC	SBS31	B_cells	76	0						SBS
ACC	SBS32	B_cells	76	1						SBS
ACC	SBS33	B_cells	76	0						SBS
ACC	SBS34	B_cells	76	0						SBS
ACC	SBS35	B_cells	76	1						SBS
ACC	SBS36	B_cells	76	27	-0.0036	0.8186	0	0.8948		SBS
ACC	SBS37	B_cells	76	0						SBS
ACC	SBS38	B_cells	76	1						SBS
ACC	SBS39	B_cells	76	0						SBS
ACC	SBS40	B_cells	76	0						SBS
ACC	SBS41	B_cells	76	0						SBS
ACC	SBS42	B_cells	76	1						SBS
ACC	SBS44	B_cells	76	1						SBS
ACC	SBS1	CD4_T_cells	76	67	-0.0043	0	-5	0	-	SBS
ACC	SBS2	CD4_T_cells	76	33	0.0057	0	5	0.0001	+	SBS
ACC	SBS3	CD4_T_cells	76	3						SBS
ACC	SBS4	CD4_T_cells	76	1						SBS
ACC	SBS5	CD4_T_cells	76	69	-0.0024	0	-5	0	-	SBS
ACC	SBS6	CD4_T_cells	76	1						SBS
ACC	SBS7a	CD4_T_cells	76	1						SBS
ACC	SBS7b	CD4_T_cells	76	0						SBS
ACC	SBS7c	CD4_T_cells	76	0						SBS
ACC	SBS7d	CD4_T_cells	76	2						SBS
ACC	SBS8	CD4_T_cells	76	0						SBS
ACC	SBS9	CD4_T_cells	76	0						SBS
ACC	SBS10a	CD4_T_cells	76	0						SBS
ACC	SBS10b	CD4_T_cells	76	5						SBS
ACC	SBS11	CD4_T_cells	76	0						SBS
ACC	SBS12	CD4_T_cells	76	0						SBS
ACC	SBS13	CD4_T_cells	76	34	0.0059	0	5	0	+	SBS
ACC	SBS14	CD4_T_cells	76	0						SBS
ACC	SBS15	CD4_T_cells	76	1						SBS
ACC	SBS16	CD4_T_cells	76	1						SBS
ACC	SBS17a	CD4_T_cells	76	1						SBS
ACC	SBS17b	CD4_T_cells	76	0						SBS
ACC	SBS18	CD4_T_cells	76	0						SBS
ACC	SBS19	CD4_T_cells	76	0						SBS
ACC	SBS20	CD4_T_cells	76	1						SBS
ACC	SBS21	CD4_T_cells	76	1						SBS
ACC	SBS22	CD4_T_cells	76	1						SBS
ACC	SBS23	CD4_T_cells	76	1						SBS
ACC	SBS24	CD4_T_cells	76	1						SBS
ACC	SBS25	CD4_T_cells	76	0						SBS
ACC	SBS26	CD4_T_cells	76	0						SBS
ACC	SBS28	CD4_T_cells	76	0						SBS
ACC	SBS29	CD4_T_cells	76	0						SBS
ACC	SBS30	CD4_T_cells	76	0						SBS
ACC	SBS31	CD4_T_cells	76	0						SBS
ACC	SBS32	CD4_T_cells	76	1						SBS
ACC	SBS33	CD4_T_cells	76	0						SBS
ACC	SBS34	CD4_T_cells	76	0						SBS
ACC	SBS35	CD4_T_cells	76	1						SBS
ACC	SBS36	CD4_T_cells	76	27	-0.0012	0.8291	0	0.8984		SBS
ACC	SBS37	CD4_T_cells	76	0						SBS
ACC	SBS38	CD4_T_cells	76	1						SBS
ACC	SBS39	CD4_T_cells	76	0						SBS
ACC	SBS40	CD4_T_cells	76	0						SBS
ACC	SBS41	CD4_T_cells	76	0						SBS
ACC	SBS42	CD4_T_cells	76	1						SBS
ACC	SBS44	CD4_T_cells	76	1						SBS
ACC	SBS1	CD8_T_cells	76	67	-0.0146	0	-6	0	-	SBS
ACC	SBS2	CD8_T_cells	76	33	-0.0026	0.2665	0	0.5093		SBS
ACC	SBS3	CD8_T_cells	76	3						SBS
ACC	SBS4	CD8_T_cells	76	1						SBS
ACC	SBS5	CD8_T_cells	76	69	-0.0057	0	-6	0	-	SBS
ACC	SBS6	CD8_T_cells	76	1						SBS
ACC	SBS7a	CD8_T_cells	76	1						SBS
ACC	SBS7b	CD8_T_cells	76	0						SBS
ACC	SBS7c	CD8_T_cells	76	0						SBS
ACC	SBS7d	CD8_T_cells	76	2						SBS
ACC	SBS8	CD8_T_cells	76	0						SBS
ACC	SBS9	CD8_T_cells	76	0						SBS
ACC	SBS10a	CD8_T_cells	76	0						SBS
ACC	SBS10b	CD8_T_cells	76	5						SBS
ACC	SBS11	CD8_T_cells	76	0						SBS
ACC	SBS12	CD8_T_cells	76	0						SBS
ACC	SBS13	CD8_T_cells	76	34	-0.0012	0.5948	0	0.7722		SBS
ACC	SBS14	CD8_T_cells	76	0						SBS
ACC	SBS15	CD8_T_cells	76	1						SBS
ACC	SBS16	CD8_T_cells	76	1						SBS
ACC	SBS17a	CD8_T_cells	76	1						SBS
ACC	SBS17b	CD8_T_cells	76	0						SBS
ACC	SBS18	CD8_T_cells	76	0						SBS
ACC	SBS19	CD8_T_cells	76	0						SBS
ACC	SBS20	CD8_T_cells	76	1						SBS
ACC	SBS21	CD8_T_cells	76	1						SBS
ACC	SBS22	CD8_T_cells	76	1						SBS
ACC	SBS23	CD8_T_cells	76	1						SBS
ACC	SBS24	CD8_T_cells	76	1						SBS
ACC	SBS25	CD8_T_cells	76	0						SBS
ACC	SBS26	CD8_T_cells	76	0						SBS
ACC	SBS28	CD8_T_cells	76	0						SBS
ACC	SBS29	CD8_T_cells	76	0						SBS
ACC	SBS30	CD8_T_cells	76	0						SBS
ACC	SBS31	CD8_T_cells	76	0						SBS
ACC	SBS32	CD8_T_cells	76	1						SBS
ACC	SBS33	CD8_T_cells	76	0						SBS
ACC	SBS34	CD8_T_cells	76	0						SBS
ACC	SBS35	CD8_T_cells	76	1						SBS
ACC	SBS36	CD8_T_cells	76	27	-0.0033	0.7431	0	0.8538		SBS
ACC	SBS37	CD8_T_cells	76	0						SBS
ACC	SBS38	CD8_T_cells	76	1						SBS
ACC	SBS39	CD8_T_cells	76	0						SBS
ACC	SBS40	CD8_T_cells	76	0						SBS
ACC	SBS41	CD8_T_cells	76	0						SBS
ACC	SBS42	CD8_T_cells	76	1						SBS
ACC	SBS44	CD8_T_cells	76	1						SBS
ACC	SBS1	CD8_T_cells_PD1_high	76	67	-0.0077	0	-7	0	-	SBS
ACC	SBS2	CD8_T_cells_PD1_high	76	33	0.0002	0.8632	0	0.9181		SBS
ACC	SBS3	CD8_T_cells_PD1_high	76	3						SBS
ACC	SBS4	CD8_T_cells_PD1_high	76	1						SBS
ACC	SBS5	CD8_T_cells_PD1_high	76	69	-0.0027	0	-6	0	-	SBS
ACC	SBS6	CD8_T_cells_PD1_high	76	1						SBS
ACC	SBS7a	CD8_T_cells_PD1_high	76	1						SBS
ACC	SBS7b	CD8_T_cells_PD1_high	76	0						SBS
ACC	SBS7c	CD8_T_cells_PD1_high	76	0						SBS
ACC	SBS7d	CD8_T_cells_PD1_high	76	2						SBS
ACC	SBS8	CD8_T_cells_PD1_high	76	0						SBS
ACC	SBS9	CD8_T_cells_PD1_high	76	0						SBS
ACC	SBS10a	CD8_T_cells_PD1_high	76	0						SBS
ACC	SBS10b	CD8_T_cells_PD1_high	76	5						SBS
ACC	SBS11	CD8_T_cells_PD1_high	76	0						SBS
ACC	SBS12	CD8_T_cells_PD1_high	76	0						SBS
ACC	SBS13	CD8_T_cells_PD1_high	76	34	0.0011	0.3214	0	0.5684		SBS
ACC	SBS14	CD8_T_cells_PD1_high	76	0						SBS
ACC	SBS15	CD8_T_cells_PD1_high	76	1						SBS
ACC	SBS16	CD8_T_cells_PD1_high	76	1						SBS
ACC	SBS17a	CD8_T_cells_PD1_high	76	1						SBS
ACC	SBS17b	CD8_T_cells_PD1_high	76	0						SBS
ACC	SBS18	CD8_T_cells_PD1_high	76	0						SBS
ACC	SBS19	CD8_T_cells_PD1_high	76	0						SBS
ACC	SBS20	CD8_T_cells_PD1_high	76	1						SBS
ACC	SBS21	CD8_T_cells_PD1_high	76	1						SBS
ACC	SBS22	CD8_T_cells_PD1_high	76	1						SBS
ACC	SBS23	CD8_T_cells_PD1_high	76	1						SBS
ACC	SBS24	CD8_T_cells_PD1_high	76	1						SBS
ACC	SBS25	CD8_T_cells_PD1_high	76	0						SBS
ACC	SBS26	CD8_T_cells_PD1_high	76	0						SBS
ACC	SBS28	CD8_T_cells_PD1_high	76	0						SBS
ACC	SBS29	CD8_T_cells_PD1_high	76	0						SBS
ACC	SBS30	CD8_T_cells_PD1_high	76	0						SBS
ACC	SBS31	CD8_T_cells_PD1_high	76	0						SBS
ACC	SBS32	CD8_T_cells_PD1_high	76	1						SBS
ACC	SBS33	CD8_T_cells_PD1_high	76	0						SBS
ACC	SBS34	CD8_T_cells_PD1_high	76	0						SBS
ACC	SBS35	CD8_T_cells_PD1_high	76	1						SBS
ACC	SBS36	CD8_T_cells_PD1_high	76	27	0.0004	0.9284	0	0.9636		SBS
ACC	SBS37	CD8_T_cells_PD1_high	76	0						SBS
ACC	SBS38	CD8_T_cells_PD1_high	76	1						SBS
ACC	SBS39	CD8_T_cells_PD1_high	76	0						SBS
ACC	SBS40	CD8_T_cells_PD1_high	76	0						SBS
ACC	SBS41	CD8_T_cells_PD1_high	76	0						SBS
ACC	SBS42	CD8_T_cells_PD1_high	76	1						SBS
ACC	SBS44	CD8_T_cells_PD1_high	76	1						SBS
ACC	SBS1	CD8_T_cells_PD1_low	76	67	-0.0069	0	-6	0	-	SBS
ACC	SBS2	CD8_T_cells_PD1_low	76	33	-0.0028	0.0585	-1	0.1673		SBS
ACC	SBS3	CD8_T_cells_PD1_low	76	3						SBS
ACC	SBS4	CD8_T_cells_PD1_low	76	1						SBS
ACC	SBS5	CD8_T_cells_PD1_low	76	69	-0.003	0	-5	0	-	SBS
ACC	SBS6	CD8_T_cells_PD1_low	76	1						SBS
ACC	SBS7a	CD8_T_cells_PD1_low	76	1						SBS
ACC	SBS7b	CD8_T_cells_PD1_low	76	0						SBS
ACC	SBS7c	CD8_T_cells_PD1_low	76	0						SBS
ACC	SBS7d	CD8_T_cells_PD1_low	76	2						SBS
ACC	SBS8	CD8_T_cells_PD1_low	76	0						SBS
ACC	SBS9	CD8_T_cells_PD1_low	76	0						SBS
ACC	SBS10a	CD8_T_cells_PD1_low	76	0						SBS
ACC	SBS10b	CD8_T_cells_PD1_low	76	5						SBS
ACC	SBS11	CD8_T_cells_PD1_low	76	0						SBS
ACC	SBS12	CD8_T_cells_PD1_low	76	0						SBS
ACC	SBS13	CD8_T_cells_PD1_low	76	34	-0.0023	0.1175	0	0.2856		SBS
ACC	SBS14	CD8_T_cells_PD1_low	76	0						SBS
ACC	SBS15	CD8_T_cells_PD1_low	76	1						SBS
ACC	SBS16	CD8_T_cells_PD1_low	76	1						SBS
ACC	SBS17a	CD8_T_cells_PD1_low	76	1						SBS
ACC	SBS17b	CD8_T_cells_PD1_low	76	0						SBS
ACC	SBS18	CD8_T_cells_PD1_low	76	0						SBS
ACC	SBS19	CD8_T_cells_PD1_low	76	0						SBS
ACC	SBS20	CD8_T_cells_PD1_low	76	1						SBS
ACC	SBS21	CD8_T_cells_PD1_low	76	1						SBS
ACC	SBS22	CD8_T_cells_PD1_low	76	1						SBS
ACC	SBS23	CD8_T_cells_PD1_low	76	1						SBS
ACC	SBS24	CD8_T_cells_PD1_low	76	1						SBS
ACC	SBS25	CD8_T_cells_PD1_low	76	0						SBS
ACC	SBS26	CD8_T_cells_PD1_low	76	0						SBS
ACC	SBS28	CD8_T_cells_PD1_low	76	0						SBS
ACC	SBS29	CD8_T_cells_PD1_low	76	0						SBS
ACC	SBS30	CD8_T_cells_PD1_low	76	0						SBS
ACC	SBS31	CD8_T_cells_PD1_low	76	0						SBS
ACC	SBS32	CD8_T_cells_PD1_low	76	1						SBS
ACC	SBS33	CD8_T_cells_PD1_low	76	0						SBS
ACC	SBS34	CD8_T_cells_PD1_low	76	0						SBS
ACC	SBS35	CD8_T_cells_PD1_low	76	1						SBS
ACC	SBS36	CD8_T_cells_PD1_low	76	27	-0.0037	0.5577	0	0.7428		SBS
ACC	SBS37	CD8_T_cells_PD1_low	76	0						SBS
ACC	SBS38	CD8_T_cells_PD1_low	76	1						SBS
ACC	SBS39	CD8_T_cells_PD1_low	76	0						SBS
ACC	SBS40	CD8_T_cells_PD1_low	76	0						SBS
ACC	SBS41	CD8_T_cells_PD1_low	76	0						SBS
ACC	SBS42	CD8_T_cells_PD1_low	76	1						SBS
ACC	SBS44	CD8_T_cells_PD1_low	76	1						SBS
ACC	SBS1	Endothelium	76	67	-0.0071	0.0502	-1	0.1461		SBS
ACC	SBS2	Endothelium	76	33	-0.049	0	-6	0	-	SBS
ACC	SBS3	Endothelium	76	3						SBS
ACC	SBS4	Endothelium	76	1						SBS
ACC	SBS5	Endothelium	76	69	-0.0109	0	-5	0	-	SBS
ACC	SBS6	Endothelium	76	1						SBS
ACC	SBS7a	Endothelium	76	1						SBS
ACC	SBS7b	Endothelium	76	0						SBS
ACC	SBS7c	Endothelium	76	0						SBS
ACC	SBS7d	Endothelium	76	2						SBS
ACC	SBS8	Endothelium	76	0						SBS
ACC	SBS9	Endothelium	76	0						SBS
ACC	SBS10a	Endothelium	76	0						SBS
ACC	SBS10b	Endothelium	76	5						SBS
ACC	SBS11	Endothelium	76	0						SBS
ACC	SBS12	Endothelium	76	0						SBS
ACC	SBS13	Endothelium	76	34	-0.056	0	-7	0	-	SBS
ACC	SBS14	Endothelium	76	0						SBS
ACC	SBS15	Endothelium	76	1						SBS
ACC	SBS16	Endothelium	76	1						SBS
ACC	SBS17a	Endothelium	76	1						SBS
ACC	SBS17b	Endothelium	76	0						SBS
ACC	SBS18	Endothelium	76	0						SBS
ACC	SBS19	Endothelium	76	0						SBS
ACC	SBS20	Endothelium	76	1						SBS
ACC	SBS21	Endothelium	76	1						SBS
ACC	SBS22	Endothelium	76	1						SBS
ACC	SBS23	Endothelium	76	1						SBS
ACC	SBS24	Endothelium	76	1						SBS
ACC	SBS25	Endothelium	76	0						SBS
ACC	SBS26	Endothelium	76	0						SBS
ACC	SBS28	Endothelium	76	0						SBS
ACC	SBS29	Endothelium	76	0						SBS
ACC	SBS30	Endothelium	76	0						SBS
ACC	SBS31	Endothelium	76	0						SBS
ACC	SBS32	Endothelium	76	1						SBS
ACC	SBS33	Endothelium	76	0						SBS
ACC	SBS34	Endothelium	76	0						SBS
ACC	SBS35	Endothelium	76	1						SBS
ACC	SBS36	Endothelium	76	27	-0.0182	0.4369	0	0.6644		SBS
ACC	SBS37	Endothelium	76	0						SBS
ACC	SBS38	Endothelium	76	1						SBS
ACC	SBS39	Endothelium	76	0						SBS
ACC	SBS40	Endothelium	76	0						SBS
ACC	SBS41	Endothelium	76	0						SBS
ACC	SBS42	Endothelium	76	1						SBS
ACC	SBS44	Endothelium	76	1						SBS
ACC	SBS1	Fibroblasts	76	67	0.0137	0.0477	1	0.1406		SBS
ACC	SBS2	Fibroblasts	76	33	0.0891	0	6	0	+	SBS
ACC	SBS3	Fibroblasts	76	3						SBS
ACC	SBS4	Fibroblasts	76	1						SBS
ACC	SBS5	Fibroblasts	76	69	0.0009	0.8147	0	0.8948		SBS
ACC	SBS6	Fibroblasts	76	1						SBS
ACC	SBS7a	Fibroblasts	76	1						SBS
ACC	SBS7b	Fibroblasts	76	0						SBS
ACC	SBS7c	Fibroblasts	76	0						SBS
ACC	SBS7d	Fibroblasts	76	2						SBS
ACC	SBS8	Fibroblasts	76	0						SBS
ACC	SBS9	Fibroblasts	76	0						SBS
ACC	SBS10a	Fibroblasts	76	0						SBS
ACC	SBS10b	Fibroblasts	76	5						SBS
ACC	SBS11	Fibroblasts	76	0						SBS
ACC	SBS12	Fibroblasts	76	0						SBS
ACC	SBS13	Fibroblasts	76	34	0.0698	0	6	0	+	SBS
ACC	SBS14	Fibroblasts	76	0						SBS
ACC	SBS15	Fibroblasts	76	1						SBS
ACC	SBS16	Fibroblasts	76	1						SBS
ACC	SBS17a	Fibroblasts	76	1						SBS
ACC	SBS17b	Fibroblasts	76	0						SBS
ACC	SBS18	Fibroblasts	76	0						SBS
ACC	SBS19	Fibroblasts	76	0						SBS
ACC	SBS20	Fibroblasts	76	1						SBS
ACC	SBS21	Fibroblasts	76	1						SBS
ACC	SBS22	Fibroblasts	76	1						SBS
ACC	SBS23	Fibroblasts	76	1						SBS
ACC	SBS24	Fibroblasts	76	1						SBS
ACC	SBS25	Fibroblasts	76	0						SBS
ACC	SBS26	Fibroblasts	76	0						SBS
ACC	SBS28	Fibroblasts	76	0						SBS
ACC	SBS29	Fibroblasts	76	0						SBS
ACC	SBS30	Fibroblasts	76	0						SBS
ACC	SBS31	Fibroblasts	76	0						SBS
ACC	SBS32	Fibroblasts	76	1						SBS
ACC	SBS33	Fibroblasts	76	0						SBS
ACC	SBS34	Fibroblasts	76	0						SBS
ACC	SBS35	Fibroblasts	76	1						SBS
ACC	SBS36	Fibroblasts	76	27	-0.0645	0.1489	0	0.3378		SBS
ACC	SBS37	Fibroblasts	76	0						SBS
ACC	SBS38	Fibroblasts	76	1						SBS
ACC	SBS39	Fibroblasts	76	0						SBS
ACC	SBS40	Fibroblasts	76	0						SBS
ACC	SBS41	Fibroblasts	76	0						SBS
ACC	SBS42	Fibroblasts	76	1						SBS
ACC	SBS44	Fibroblasts	76	1						SBS
ACC	SBS1	Immune_general	76	67	-0.0513	0	-6	0	-	SBS
ACC	SBS2	Immune_general	76	33	-0.0006	0.938	0	0.9639		SBS
ACC	SBS3	Immune_general	76	3						SBS
ACC	SBS4	Immune_general	76	1						SBS
ACC	SBS5	Immune_general	76	69	-0.0165	0	-5	0	-	SBS
ACC	SBS6	Immune_general	76	1						SBS
ACC	SBS7a	Immune_general	76	1						SBS
ACC	SBS7b	Immune_general	76	0						SBS
ACC	SBS7c	Immune_general	76	0						SBS
ACC	SBS7d	Immune_general	76	2						SBS
ACC	SBS8	Immune_general	76	0						SBS
ACC	SBS9	Immune_general	76	0						SBS
ACC	SBS10a	Immune_general	76	0						SBS
ACC	SBS10b	Immune_general	76	5						SBS
ACC	SBS11	Immune_general	76	0						SBS
ACC	SBS12	Immune_general	76	0						SBS
ACC	SBS13	Immune_general	76	34	0.0159	0.0512	1	0.1479		SBS
ACC	SBS14	Immune_general	76	0						SBS
ACC	SBS15	Immune_general	76	1						SBS
ACC	SBS16	Immune_general	76	1						SBS
ACC	SBS17a	Immune_general	76	1						SBS
ACC	SBS17b	Immune_general	76	0						SBS
ACC	SBS18	Immune_general	76	0						SBS
ACC	SBS19	Immune_general	76	0						SBS
ACC	SBS20	Immune_general	76	1						SBS
ACC	SBS21	Immune_general	76	1						SBS
ACC	SBS22	Immune_general	76	1						SBS
ACC	SBS23	Immune_general	76	1						SBS
ACC	SBS24	Immune_general	76	1						SBS
ACC	SBS25	Immune_general	76	0						SBS
ACC	SBS26	Immune_general	76	0						SBS
ACC	SBS28	Immune_general	76	0						SBS
ACC	SBS29	Immune_general	76	0						SBS
ACC	SBS30	Immune_general	76	0						SBS
ACC	SBS31	Immune_general	76	0						SBS
ACC	SBS32	Immune_general	76	1						SBS
ACC	SBS33	Immune_general	76	0						SBS
ACC	SBS34	Immune_general	76	0						SBS
ACC	SBS35	Immune_general	76	1						SBS
ACC	SBS36	Immune_general	76	27	-0.0096	0.787	0	0.8796		SBS
ACC	SBS37	Immune_general	76	0						SBS
ACC	SBS38	Immune_general	76	1						SBS
ACC	SBS39	Immune_general	76	0						SBS
ACC	SBS40	Immune_general	76	0						SBS
ACC	SBS41	Immune_general	76	0						SBS
ACC	SBS42	Immune_general	76	1						SBS
ACC	SBS44	Immune_general	76	1						SBS
ACC	SBS1	Lymphocytes	76	67	-0.0344	0	-7	0	-	SBS
ACC	SBS2	Lymphocytes	76	33	0.0113	0.0355	1	0.1116		SBS
ACC	SBS3	Lymphocytes	76	3						SBS
ACC	SBS4	Lymphocytes	76	1						SBS
ACC	SBS5	Lymphocytes	76	69	-0.0111	0	-5	0	-	SBS
ACC	SBS6	Lymphocytes	76	1						SBS
ACC	SBS7a	Lymphocytes	76	1						SBS
ACC	SBS7b	Lymphocytes	76	0						SBS
ACC	SBS7c	Lymphocytes	76	0						SBS
ACC	SBS7d	Lymphocytes	76	2						SBS
ACC	SBS8	Lymphocytes	76	0						SBS
ACC	SBS9	Lymphocytes	76	0						SBS
ACC	SBS10a	Lymphocytes	76	0						SBS
ACC	SBS10b	Lymphocytes	76	5						SBS
ACC	SBS11	Lymphocytes	76	0						SBS
ACC	SBS12	Lymphocytes	76	0						SBS
ACC	SBS13	Lymphocytes	76	34	0.016	0.0024	2	0.0119	+	SBS
ACC	SBS14	Lymphocytes	76	0						SBS
ACC	SBS15	Lymphocytes	76	1						SBS
ACC	SBS16	Lymphocytes	76	1						SBS
ACC	SBS17a	Lymphocytes	76	1						SBS
ACC	SBS17b	Lymphocytes	76	0						SBS
ACC	SBS18	Lymphocytes	76	0						SBS
ACC	SBS19	Lymphocytes	76	0						SBS
ACC	SBS20	Lymphocytes	76	1						SBS
ACC	SBS21	Lymphocytes	76	1						SBS
ACC	SBS22	Lymphocytes	76	1						SBS
ACC	SBS23	Lymphocytes	76	1						SBS
ACC	SBS24	Lymphocytes	76	1						SBS
ACC	SBS25	Lymphocytes	76	0						SBS
ACC	SBS26	Lymphocytes	76	0						SBS
ACC	SBS28	Lymphocytes	76	0						SBS
ACC	SBS29	Lymphocytes	76	0						SBS
ACC	SBS30	Lymphocytes	76	0						SBS
ACC	SBS31	Lymphocytes	76	0						SBS
ACC	SBS32	Lymphocytes	76	1						SBS
ACC	SBS33	Lymphocytes	76	0						SBS
ACC	SBS34	Lymphocytes	76	0						SBS
ACC	SBS35	Lymphocytes	76	1						SBS
ACC	SBS36	Lymphocytes	76	27	-0.0079	0.7316	0	0.8495		SBS
ACC	SBS37	Lymphocytes	76	0						SBS
ACC	SBS38	Lymphocytes	76	1						SBS
ACC	SBS39	Lymphocytes	76	0						SBS
ACC	SBS40	Lymphocytes	76	0						SBS
ACC	SBS41	Lymphocytes	76	0						SBS
ACC	SBS42	Lymphocytes	76	1						SBS
ACC	SBS44	Lymphocytes	76	1						SBS
ACC	SBS1	Macrophages	76	67	-0.0151	0	-5	0	-	SBS
ACC	SBS2	Macrophages	76	33	-0.0117	0.0026	-2	0.0124	-	SBS
ACC	SBS3	Macrophages	76	3						SBS
ACC	SBS4	Macrophages	76	1						SBS
ACC	SBS5	Macrophages	76	69	-0.0035	0.0103	-1	0.0397	-	SBS
ACC	SBS6	Macrophages	76	1						SBS
ACC	SBS7a	Macrophages	76	1						SBS
ACC	SBS7b	Macrophages	76	0						SBS
ACC	SBS7c	Macrophages	76	0						SBS
ACC	SBS7d	Macrophages	76	2						SBS
ACC	SBS8	Macrophages	76	0						SBS
ACC	SBS9	Macrophages	76	0						SBS
ACC	SBS10a	Macrophages	76	0						SBS
ACC	SBS10b	Macrophages	76	5						SBS
ACC	SBS11	Macrophages	76	0						SBS
ACC	SBS12	Macrophages	76	0						SBS
ACC	SBS13	Macrophages	76	34	0.0003	0.9313	0	0.9639		SBS
ACC	SBS14	Macrophages	76	0						SBS
ACC	SBS15	Macrophages	76	1						SBS
ACC	SBS16	Macrophages	76	1						SBS
ACC	SBS17a	Macrophages	76	1						SBS
ACC	SBS17b	Macrophages	76	0						SBS
ACC	SBS18	Macrophages	76	0						SBS
ACC	SBS19	Macrophages	76	0						SBS
ACC	SBS20	Macrophages	76	1						SBS
ACC	SBS21	Macrophages	76	1						SBS
ACC	SBS22	Macrophages	76	1						SBS
ACC	SBS23	Macrophages	76	1						SBS
ACC	SBS24	Macrophages	76	1						SBS
ACC	SBS25	Macrophages	76	0						SBS
ACC	SBS26	Macrophages	76	0						SBS
ACC	SBS28	Macrophages	76	0						SBS
ACC	SBS29	Macrophages	76	0						SBS
ACC	SBS30	Macrophages	76	0						SBS
ACC	SBS31	Macrophages	76	0						SBS
ACC	SBS32	Macrophages	76	1						SBS
ACC	SBS33	Macrophages	76	0						SBS
ACC	SBS34	Macrophages	76	0						SBS
ACC	SBS35	Macrophages	76	1						SBS
ACC	SBS36	Macrophages	76	27	-0.0099	0.5456	0	0.7367		SBS
ACC	SBS37	Macrophages	76	0						SBS
ACC	SBS38	Macrophages	76	1						SBS
ACC	SBS39	Macrophages	76	0						SBS
ACC	SBS40	Macrophages	76	0						SBS
ACC	SBS41	Macrophages	76	0						SBS
ACC	SBS42	Macrophages	76	1						SBS
ACC	SBS44	Macrophages	76	1						SBS
ACC	SBS1	Macrophages_M1	76	67	-0.0021	0	-4	0.0002	-	SBS
ACC	SBS2	Macrophages_M1	76	33	0.0001	0.8536	0	0.9128		SBS
ACC	SBS3	Macrophages_M1	76	3						SBS
ACC	SBS4	Macrophages_M1	76	1						SBS
ACC	SBS5	Macrophages_M1	76	69	-0.0005	0.08	-1	0.2128		SBS
ACC	SBS6	Macrophages_M1	76	1						SBS
ACC	SBS7a	Macrophages_M1	76	1						SBS
ACC	SBS7b	Macrophages_M1	76	0						SBS
ACC	SBS7c	Macrophages_M1	76	0						SBS
ACC	SBS7d	Macrophages_M1	76	2						SBS
ACC	SBS8	Macrophages_M1	76	0						SBS
ACC	SBS9	Macrophages_M1	76	0						SBS
ACC	SBS10a	Macrophages_M1	76	0						SBS
ACC	SBS10b	Macrophages_M1	76	5						SBS
ACC	SBS11	Macrophages_M1	76	0						SBS
ACC	SBS12	Macrophages_M1	76	0						SBS
ACC	SBS13	Macrophages_M1	76	34	0.0028	0.0002	3	0.001	+	SBS
ACC	SBS14	Macrophages_M1	76	0						SBS
ACC	SBS15	Macrophages_M1	76	1						SBS
ACC	SBS16	Macrophages_M1	76	1						SBS
ACC	SBS17a	Macrophages_M1	76	1						SBS
ACC	SBS17b	Macrophages_M1	76	0						SBS
ACC	SBS18	Macrophages_M1	76	0						SBS
ACC	SBS19	Macrophages_M1	76	0						SBS
ACC	SBS20	Macrophages_M1	76	1						SBS
ACC	SBS21	Macrophages_M1	76	1						SBS
ACC	SBS22	Macrophages_M1	76	1						SBS
ACC	SBS23	Macrophages_M1	76	1						SBS
ACC	SBS24	Macrophages_M1	76	1						SBS
ACC	SBS25	Macrophages_M1	76	0						SBS
ACC	SBS26	Macrophages_M1	76	0						SBS
ACC	SBS28	Macrophages_M1	76	0						SBS
ACC	SBS29	Macrophages_M1	76	0						SBS
ACC	SBS30	Macrophages_M1	76	0						SBS
ACC	SBS31	Macrophages_M1	76	0						SBS
ACC	SBS32	Macrophages_M1	76	1						SBS
ACC	SBS33	Macrophages_M1	76	0						SBS
ACC	SBS34	Macrophages_M1	76	0						SBS
ACC	SBS35	Macrophages_M1	76	1						SBS
ACC	SBS36	Macrophages_M1	76	27	-0.0021	0.5008	0	0.7062		SBS
ACC	SBS37	Macrophages_M1	76	0						SBS
ACC	SBS38	Macrophages_M1	76	1						SBS
ACC	SBS39	Macrophages_M1	76	0						SBS
ACC	SBS40	Macrophages_M1	76	0						SBS
ACC	SBS41	Macrophages_M1	76	0						SBS
ACC	SBS42	Macrophages_M1	76	1						SBS
ACC	SBS44	Macrophages_M1	76	1						SBS
ACC	SBS1	Macrophages_M2	76	67	-0.0131	0	-5	0	-	SBS
ACC	SBS2	Macrophages_M2	76	33	-0.0118	0.0004	-3	0.0021	-	SBS
ACC	SBS3	Macrophages_M2	76	3						SBS
ACC	SBS4	Macrophages_M2	76	1						SBS
ACC	SBS5	Macrophages_M2	76	69	-0.0031	0.0091	-2	0.0362	-	SBS
ACC	SBS6	Macrophages_M2	76	1						SBS
ACC	SBS7a	Macrophages_M2	76	1						SBS
ACC	SBS7b	Macrophages_M2	76	0						SBS
ACC	SBS7c	Macrophages_M2	76	0						SBS
ACC	SBS7d	Macrophages_M2	76	2						SBS
ACC	SBS8	Macrophages_M2	76	0						SBS
ACC	SBS9	Macrophages_M2	76	0						SBS
ACC	SBS10a	Macrophages_M2	76	0						SBS
ACC	SBS10b	Macrophages_M2	76	5						SBS
ACC	SBS11	Macrophages_M2	76	0						SBS
ACC	SBS12	Macrophages_M2	76	0						SBS
ACC	SBS13	Macrophages_M2	76	34	-0.0024	0.4595	0	0.6822		SBS
ACC	SBS14	Macrophages_M2	76	0						SBS
ACC	SBS15	Macrophages_M2	76	1						SBS
ACC	SBS16	Macrophages_M2	76	1						SBS
ACC	SBS17a	Macrophages_M2	76	1						SBS
ACC	SBS17b	Macrophages_M2	76	0						SBS
ACC	SBS18	Macrophages_M2	76	0						SBS
ACC	SBS19	Macrophages_M2	76	0						SBS
ACC	SBS20	Macrophages_M2	76	1						SBS
ACC	SBS21	Macrophages_M2	76	1						SBS
ACC	SBS22	Macrophages_M2	76	1						SBS
ACC	SBS23	Macrophages_M2	76	1						SBS
ACC	SBS24	Macrophages_M2	76	1						SBS
ACC	SBS25	Macrophages_M2	76	0						SBS
ACC	SBS26	Macrophages_M2	76	0						SBS
ACC	SBS28	Macrophages_M2	76	0						SBS
ACC	SBS29	Macrophages_M2	76	0						SBS
ACC	SBS30	Macrophages_M2	76	0						SBS
ACC	SBS31	Macrophages_M2	76	0						SBS
ACC	SBS32	Macrophages_M2	76	1						SBS
ACC	SBS33	Macrophages_M2	76	0						SBS
ACC	SBS34	Macrophages_M2	76	0						SBS
ACC	SBS35	Macrophages_M2	76	1						SBS
ACC	SBS36	Macrophages_M2	76	27	-0.0082	0.5584	0	0.7428		SBS
ACC	SBS37	Macrophages_M2	76	0						SBS
ACC	SBS38	Macrophages_M2	76	1						SBS
ACC	SBS39	Macrophages_M2	76	0						SBS
ACC	SBS40	Macrophages_M2	76	0						SBS
ACC	SBS41	Macrophages_M2	76	0						SBS
ACC	SBS42	Macrophages_M2	76	1						SBS
ACC	SBS44	Macrophages_M2	76	1						SBS
ACC	SBS1	Monocytes	76	67	-0.0005	0	-6	0	-	SBS
ACC	SBS2	Monocytes	76	33	-0.0004	0	-4	0.0002	-	SBS
ACC	SBS3	Monocytes	76	3						SBS
ACC	SBS4	Monocytes	76	1						SBS
ACC	SBS5	Monocytes	76	69	-0.0001	0.0082	-2	0.0333	-	SBS
ACC	SBS6	Monocytes	76	1						SBS
ACC	SBS7a	Monocytes	76	1						SBS
ACC	SBS7b	Monocytes	76	0						SBS
ACC	SBS7c	Monocytes	76	0						SBS
ACC	SBS7d	Monocytes	76	2						SBS
ACC	SBS8	Monocytes	76	0						SBS
ACC	SBS9	Monocytes	76	0						SBS
ACC	SBS10a	Monocytes	76	0						SBS
ACC	SBS10b	Monocytes	76	5						SBS
ACC	SBS11	Monocytes	76	0						SBS
ACC	SBS12	Monocytes	76	0						SBS
ACC	SBS13	Monocytes	76	34	-0.0004	0	-4	0.0002	-	SBS
ACC	SBS14	Monocytes	76	0						SBS
ACC	SBS15	Monocytes	76	1						SBS
ACC	SBS16	Monocytes	76	1						SBS
ACC	SBS17a	Monocytes	76	1						SBS
ACC	SBS17b	Monocytes	76	0						SBS
ACC	SBS18	Monocytes	76	0						SBS
ACC	SBS19	Monocytes	76	0						SBS
ACC	SBS20	Monocytes	76	1						SBS
ACC	SBS21	Monocytes	76	1						SBS
ACC	SBS22	Monocytes	76	1						SBS
ACC	SBS23	Monocytes	76	1						SBS
ACC	SBS24	Monocytes	76	1						SBS
ACC	SBS25	Monocytes	76	0						SBS
ACC	SBS26	Monocytes	76	0						SBS
ACC	SBS28	Monocytes	76	0						SBS
ACC	SBS29	Monocytes	76	0						SBS
ACC	SBS30	Monocytes	76	0						SBS
ACC	SBS31	Monocytes	76	0						SBS
ACC	SBS32	Monocytes	76	1						SBS
ACC	SBS33	Monocytes	76	0						SBS
ACC	SBS34	Monocytes	76	0						SBS
ACC	SBS35	Monocytes	76	1						SBS
ACC	SBS36	Monocytes	76	27	-0.0005	0.1986	0	0.4101		SBS
ACC	SBS37	Monocytes	76	0						SBS
ACC	SBS38	Monocytes	76	1						SBS
ACC	SBS39	Monocytes	76	0						SBS
ACC	SBS40	Monocytes	76	0						SBS
ACC	SBS41	Monocytes	76	0						SBS
ACC	SBS42	Monocytes	76	1						SBS
ACC	SBS44	Monocytes	76	1						SBS
ACC	SBS1	Myeloid_cells	76	67	-0.0178	0	-6	0	-	SBS
ACC	SBS2	Myeloid_cells	76	33	-0.0088	0.0291	-1	0.0956	-	SBS
ACC	SBS3	Myeloid_cells	76	3						SBS
ACC	SBS4	Myeloid_cells	76	1						SBS
ACC	SBS5	Myeloid_cells	76	69	-0.004	0.0058	-2	0.0248	-	SBS
ACC	SBS6	Myeloid_cells	76	1						SBS
ACC	SBS7a	Myeloid_cells	76	1						SBS
ACC	SBS7b	Myeloid_cells	76	0						SBS
ACC	SBS7c	Myeloid_cells	76	0						SBS
ACC	SBS7d	Myeloid_cells	76	2						SBS
ACC	SBS8	Myeloid_cells	76	0						SBS
ACC	SBS9	Myeloid_cells	76	0						SBS
ACC	SBS10a	Myeloid_cells	76	0						SBS
ACC	SBS10b	Myeloid_cells	76	5						SBS
ACC	SBS11	Myeloid_cells	76	0						SBS
ACC	SBS12	Myeloid_cells	76	0						SBS
ACC	SBS13	Myeloid_cells	76	34	0.0033	0.4084	0	0.6456		SBS
ACC	SBS14	Myeloid_cells	76	0						SBS
ACC	SBS15	Myeloid_cells	76	1						SBS
ACC	SBS16	Myeloid_cells	76	1						SBS
ACC	SBS17a	Myeloid_cells	76	1						SBS
ACC	SBS17b	Myeloid_cells	76	0						SBS
ACC	SBS18	Myeloid_cells	76	0						SBS
ACC	SBS19	Myeloid_cells	76	0						SBS
ACC	SBS20	Myeloid_cells	76	1						SBS
ACC	SBS21	Myeloid_cells	76	1						SBS
ACC	SBS22	Myeloid_cells	76	1						SBS
ACC	SBS23	Myeloid_cells	76	1						SBS
ACC	SBS24	Myeloid_cells	76	1						SBS
ACC	SBS25	Myeloid_cells	76	0						SBS
ACC	SBS26	Myeloid_cells	76	0						SBS
ACC	SBS28	Myeloid_cells	76	0						SBS
ACC	SBS29	Myeloid_cells	76	0						SBS
ACC	SBS30	Myeloid_cells	76	0						SBS
ACC	SBS31	Myeloid_cells	76	0						SBS
ACC	SBS32	Myeloid_cells	76	1						SBS
ACC	SBS33	Myeloid_cells	76	0						SBS
ACC	SBS34	Myeloid_cells	76	0						SBS
ACC	SBS35	Myeloid_cells	76	1						SBS
ACC	SBS36	Myeloid_cells	76	27	-0.0079	0.6454	0	0.8025		SBS
ACC	SBS37	Myeloid_cells	76	0						SBS
ACC	SBS38	Myeloid_cells	76	1						SBS
ACC	SBS39	Myeloid_cells	76	0						SBS
ACC	SBS40	Myeloid_cells	76	0						SBS
ACC	SBS41	Myeloid_cells	76	0						SBS
ACC	SBS42	Myeloid_cells	76	1						SBS
ACC	SBS44	Myeloid_cells	76	1						SBS
ACC	SBS1	NK_cells	76	67	-0.0011	0	-7	0	-	SBS
ACC	SBS2	NK_cells	76	33	0.0006	0	5	0	+	SBS
ACC	SBS3	NK_cells	76	3						SBS
ACC	SBS4	NK_cells	76	1						SBS
ACC	SBS5	NK_cells	76	69	-0.0002	0.0001	-3	0.0007	-	SBS
ACC	SBS6	NK_cells	76	1						SBS
ACC	SBS7a	NK_cells	76	1						SBS
ACC	SBS7b	NK_cells	76	0						SBS
ACC	SBS7c	NK_cells	76	0						SBS
ACC	SBS7d	NK_cells	76	2						SBS
ACC	SBS8	NK_cells	76	0						SBS
ACC	SBS9	NK_cells	76	0						SBS
ACC	SBS10a	NK_cells	76	0						SBS
ACC	SBS10b	NK_cells	76	5						SBS
ACC	SBS11	NK_cells	76	0						SBS
ACC	SBS12	NK_cells	76	0						SBS
ACC	SBS13	NK_cells	76	34	0.0008	0	6	0	+	SBS
ACC	SBS14	NK_cells	76	0						SBS
ACC	SBS15	NK_cells	76	1						SBS
ACC	SBS16	NK_cells	76	1						SBS
ACC	SBS17a	NK_cells	76	1						SBS
ACC	SBS17b	NK_cells	76	0						SBS
ACC	SBS18	NK_cells	76	0						SBS
ACC	SBS19	NK_cells	76	0						SBS
ACC	SBS20	NK_cells	76	1						SBS
ACC	SBS21	NK_cells	76	1						SBS
ACC	SBS22	NK_cells	76	1						SBS
ACC	SBS23	NK_cells	76	1						SBS
ACC	SBS24	NK_cells	76	1						SBS
ACC	SBS25	NK_cells	76	0						SBS
ACC	SBS26	NK_cells	76	0						SBS
ACC	SBS28	NK_cells	76	0						SBS
ACC	SBS29	NK_cells	76	0						SBS
ACC	SBS30	NK_cells	76	0						SBS
ACC	SBS31	NK_cells	76	0						SBS
ACC	SBS32	NK_cells	76	1						SBS
ACC	SBS33	NK_cells	76	0						SBS
ACC	SBS34	NK_cells	76	0						SBS
ACC	SBS35	NK_cells	76	1						SBS
ACC	SBS36	NK_cells	76	27	-0.0005	0.3637	0	0.6129		SBS
ACC	SBS37	NK_cells	76	0						SBS
ACC	SBS38	NK_cells	76	1						SBS
ACC	SBS39	NK_cells	76	0						SBS
ACC	SBS40	NK_cells	76	0						SBS
ACC	SBS41	NK_cells	76	0						SBS
ACC	SBS42	NK_cells	76	1						SBS
ACC	SBS44	NK_cells	76	1						SBS
ACC	SBS1	Neutrophils	76	67	0.0002	0.0072	2	0.0298	+	SBS
ACC	SBS2	Neutrophils	76	33	0.0001	0.3667	0	0.6129		SBS
ACC	SBS3	Neutrophils	76	3						SBS
ACC	SBS4	Neutrophils	76	1						SBS
ACC	SBS5	Neutrophils	76	69	0	0.6189	0	0.7852		SBS
ACC	SBS6	Neutrophils	76	1						SBS
ACC	SBS7a	Neutrophils	76	1						SBS
ACC	SBS7b	Neutrophils	76	0						SBS
ACC	SBS7c	Neutrophils	76	0						SBS
ACC	SBS7d	Neutrophils	76	2						SBS
ACC	SBS8	Neutrophils	76	0						SBS
ACC	SBS9	Neutrophils	76	0						SBS
ACC	SBS10a	Neutrophils	76	0						SBS
ACC	SBS10b	Neutrophils	76	5						SBS
ACC	SBS11	Neutrophils	76	0						SBS
ACC	SBS12	Neutrophils	76	0						SBS
ACC	SBS13	Neutrophils	76	34	0.0002	0.0242	1	0.0817	+	SBS
ACC	SBS14	Neutrophils	76	0						SBS
ACC	SBS15	Neutrophils	76	1						SBS
ACC	SBS16	Neutrophils	76	1						SBS
ACC	SBS17a	Neutrophils	76	1						SBS
ACC	SBS17b	Neutrophils	76	0						SBS
ACC	SBS18	Neutrophils	76	0						SBS
ACC	SBS19	Neutrophils	76	0						SBS
ACC	SBS20	Neutrophils	76	1						SBS
ACC	SBS21	Neutrophils	76	1						SBS
ACC	SBS22	Neutrophils	76	1						SBS
ACC	SBS23	Neutrophils	76	1						SBS
ACC	SBS24	Neutrophils	76	1						SBS
ACC	SBS25	Neutrophils	76	0						SBS
ACC	SBS26	Neutrophils	76	0						SBS
ACC	SBS28	Neutrophils	76	0						SBS
ACC	SBS29	Neutrophils	76	0						SBS
ACC	SBS30	Neutrophils	76	0						SBS
ACC	SBS31	Neutrophils	76	0						SBS
ACC	SBS32	Neutrophils	76	1						SBS
ACC	SBS33	Neutrophils	76	0						SBS
ACC	SBS34	Neutrophils	76	0						SBS
ACC	SBS35	Neutrophils	76	1						SBS
ACC	SBS36	Neutrophils	76	27	-0.0002	0.6456	0	0.8025		SBS
ACC	SBS37	Neutrophils	76	0						SBS
ACC	SBS38	Neutrophils	76	1						SBS
ACC	SBS39	Neutrophils	76	0						SBS
ACC	SBS40	Neutrophils	76	0						SBS
ACC	SBS41	Neutrophils	76	0						SBS
ACC	SBS42	Neutrophils	76	1						SBS
ACC	SBS44	Neutrophils	76	1						SBS
ACC	SBS1	Non_plasma_B_cells	76	67	0.0007	0.514	0	0.7175		SBS
ACC	SBS2	Non_plasma_B_cells	76	33	-0.0012	0.4818	0	0.7018		SBS
ACC	SBS3	Non_plasma_B_cells	76	3						SBS
ACC	SBS4	Non_plasma_B_cells	76	1						SBS
ACC	SBS5	Non_plasma_B_cells	76	69	-0.0015	0.0138	-1	0.0511	-	SBS
ACC	SBS6	Non_plasma_B_cells	76	1						SBS
ACC	SBS7a	Non_plasma_B_cells	76	1						SBS
ACC	SBS7b	Non_plasma_B_cells	76	0						SBS
ACC	SBS7c	Non_plasma_B_cells	76	0						SBS
ACC	SBS7d	Non_plasma_B_cells	76	2						SBS
ACC	SBS8	Non_plasma_B_cells	76	0						SBS
ACC	SBS9	Non_plasma_B_cells	76	0						SBS
ACC	SBS10a	Non_plasma_B_cells	76	0						SBS
ACC	SBS10b	Non_plasma_B_cells	76	5						SBS
ACC	SBS11	Non_plasma_B_cells	76	0						SBS
ACC	SBS12	Non_plasma_B_cells	76	0						SBS
ACC	SBS13	Non_plasma_B_cells	76	34	-0.0014	0.4081	0	0.6456		SBS
ACC	SBS14	Non_plasma_B_cells	76	0						SBS
ACC	SBS15	Non_plasma_B_cells	76	1						SBS
ACC	SBS16	Non_plasma_B_cells	76	1						SBS
ACC	SBS17a	Non_plasma_B_cells	76	1						SBS
ACC	SBS17b	Non_plasma_B_cells	76	0						SBS
ACC	SBS18	Non_plasma_B_cells	76	0						SBS
ACC	SBS19	Non_plasma_B_cells	76	0						SBS
ACC	SBS20	Non_plasma_B_cells	76	1						SBS
ACC	SBS21	Non_plasma_B_cells	76	1						SBS
ACC	SBS22	Non_plasma_B_cells	76	1						SBS
ACC	SBS23	Non_plasma_B_cells	76	1						SBS
ACC	SBS24	Non_plasma_B_cells	76	1						SBS
ACC	SBS25	Non_plasma_B_cells	76	0						SBS
ACC	SBS26	Non_plasma_B_cells	76	0						SBS
ACC	SBS28	Non_plasma_B_cells	76	0						SBS
ACC	SBS29	Non_plasma_B_cells	76	0						SBS
ACC	SBS30	Non_plasma_B_cells	76	0						SBS
ACC	SBS31	Non_plasma_B_cells	76	0						SBS
ACC	SBS32	Non_plasma_B_cells	76	1						SBS
ACC	SBS33	Non_plasma_B_cells	76	0						SBS
ACC	SBS34	Non_plasma_B_cells	76	0						SBS
ACC	SBS35	Non_plasma_B_cells	76	1						SBS
ACC	SBS36	Non_plasma_B_cells	76	27	-0.002	0.7815	0	0.878		SBS
ACC	SBS37	Non_plasma_B_cells	76	0						SBS
ACC	SBS38	Non_plasma_B_cells	76	1						SBS
ACC	SBS39	Non_plasma_B_cells	76	0						SBS
ACC	SBS40	Non_plasma_B_cells	76	0						SBS
ACC	SBS41	Non_plasma_B_cells	76	0						SBS
ACC	SBS42	Non_plasma_B_cells	76	1						SBS
ACC	SBS44	Non_plasma_B_cells	76	1						SBS
ACC	SBS1	Plasma_B_cells	76	67	-0.0212	0	-7	0	-	SBS
ACC	SBS2	Plasma_B_cells	76	33	0.0102	0.0006	3	0.0035	+	SBS
ACC	SBS3	Plasma_B_cells	76	3						SBS
ACC	SBS4	Plasma_B_cells	76	1						SBS
ACC	SBS5	Plasma_B_cells	76	69	-0.0012	0.2669	0	0.5093		SBS
ACC	SBS6	Plasma_B_cells	76	1						SBS
ACC	SBS7a	Plasma_B_cells	76	1						SBS
ACC	SBS7b	Plasma_B_cells	76	0						SBS
ACC	SBS7c	Plasma_B_cells	76	0						SBS
ACC	SBS7d	Plasma_B_cells	76	2						SBS
ACC	SBS8	Plasma_B_cells	76	0						SBS
ACC	SBS9	Plasma_B_cells	76	0						SBS
ACC	SBS10a	Plasma_B_cells	76	0						SBS
ACC	SBS10b	Plasma_B_cells	76	5						SBS
ACC	SBS11	Plasma_B_cells	76	0						SBS
ACC	SBS12	Plasma_B_cells	76	0						SBS
ACC	SBS13	Plasma_B_cells	76	34	0.0158	0	5	0	+	SBS
ACC	SBS14	Plasma_B_cells	76	0						SBS
ACC	SBS15	Plasma_B_cells	76	1						SBS
ACC	SBS16	Plasma_B_cells	76	1						SBS
ACC	SBS17a	Plasma_B_cells	76	1						SBS
ACC	SBS17b	Plasma_B_cells	76	0						SBS
ACC	SBS18	Plasma_B_cells	76	0						SBS
ACC	SBS19	Plasma_B_cells	76	0						SBS
ACC	SBS20	Plasma_B_cells	76	1						SBS
ACC	SBS21	Plasma_B_cells	76	1						SBS
ACC	SBS22	Plasma_B_cells	76	1						SBS
ACC	SBS23	Plasma_B_cells	76	1						SBS
ACC	SBS24	Plasma_B_cells	76	1						SBS
ACC	SBS25	Plasma_B_cells	76	0						SBS
ACC	SBS26	Plasma_B_cells	76	0						SBS
ACC	SBS28	Plasma_B_cells	76	0						SBS
ACC	SBS29	Plasma_B_cells	76	0						SBS
ACC	SBS30	Plasma_B_cells	76	0						SBS
ACC	SBS31	Plasma_B_cells	76	0						SBS
ACC	SBS32	Plasma_B_cells	76	1						SBS
ACC	SBS33	Plasma_B_cells	76	0						SBS
ACC	SBS34	Plasma_B_cells	76	0						SBS
ACC	SBS35	Plasma_B_cells	76	1						SBS
ACC	SBS36	Plasma_B_cells	76	27	-0.0017	0.895	0	0.9409		SBS
ACC	SBS37	Plasma_B_cells	76	0						SBS
ACC	SBS38	Plasma_B_cells	76	1						SBS
ACC	SBS39	Plasma_B_cells	76	0						SBS
ACC	SBS40	Plasma_B_cells	76	0						SBS
ACC	SBS41	Plasma_B_cells	76	0						SBS
ACC	SBS42	Plasma_B_cells	76	1						SBS
ACC	SBS44	Plasma_B_cells	76	1						SBS
ACC	SBS1	T_cells	76	67	-0.0189	0	-6	0	-	SBS
ACC	SBS2	T_cells	76	33	0.003	0.3365	0	0.586		SBS
ACC	SBS3	T_cells	76	3						SBS
ACC	SBS4	T_cells	76	1						SBS
ACC	SBS5	T_cells	76	69	-0.0081	0	-6	0	-	SBS
ACC	SBS6	T_cells	76	1						SBS
ACC	SBS7a	T_cells	76	1						SBS
ACC	SBS7b	T_cells	76	0						SBS
ACC	SBS7c	T_cells	76	0						SBS
ACC	SBS7d	T_cells	76	2						SBS
ACC	SBS8	T_cells	76	0						SBS
ACC	SBS9	T_cells	76	0						SBS
ACC	SBS10a	T_cells	76	0						SBS
ACC	SBS10b	T_cells	76	5						SBS
ACC	SBS11	T_cells	76	0						SBS
ACC	SBS12	T_cells	76	0						SBS
ACC	SBS13	T_cells	76	34	0.0047	0.125	0	0.2966		SBS
ACC	SBS14	T_cells	76	0						SBS
ACC	SBS15	T_cells	76	1						SBS
ACC	SBS16	T_cells	76	1						SBS
ACC	SBS17a	T_cells	76	1						SBS
ACC	SBS17b	T_cells	76	0						SBS
ACC	SBS18	T_cells	76	0						SBS
ACC	SBS19	T_cells	76	0						SBS
ACC	SBS20	T_cells	76	1						SBS
ACC	SBS21	T_cells	76	1						SBS
ACC	SBS22	T_cells	76	1						SBS
ACC	SBS23	T_cells	76	1						SBS
ACC	SBS24	T_cells	76	1						SBS
ACC	SBS25	T_cells	76	0						SBS
ACC	SBS26	T_cells	76	0						SBS
ACC	SBS28	T_cells	76	0						SBS
ACC	SBS29	T_cells	76	0						SBS
ACC	SBS30	T_cells	76	0						SBS
ACC	SBS31	T_cells	76	0						SBS
ACC	SBS32	T_cells	76	1						SBS
ACC	SBS33	T_cells	76	0						SBS
ACC	SBS34	T_cells	76	0						SBS
ACC	SBS35	T_cells	76	1						SBS
ACC	SBS36	T_cells	76	27	-0.0045	0.7373	0	0.8505		SBS
ACC	SBS37	T_cells	76	0						SBS
ACC	SBS38	T_cells	76	1						SBS
ACC	SBS39	T_cells	76	0						SBS
ACC	SBS40	T_cells	76	0						SBS
ACC	SBS41	T_cells	76	0						SBS
ACC	SBS42	T_cells	76	1						SBS
ACC	SBS44	T_cells	76	1						SBS
ACC	SBS1	T_helpers	76	67	-0.0017	0.001	-3	0.0051	-	SBS
ACC	SBS2	T_helpers	76	33	-0.0004	0.62	0	0.7852		SBS
ACC	SBS3	T_helpers	76	3						SBS
ACC	SBS4	T_helpers	76	1						SBS
ACC	SBS5	T_helpers	76	69	-0.0015	0	-5	0	-	SBS
ACC	SBS6	T_helpers	76	1						SBS
ACC	SBS7a	T_helpers	76	1						SBS
ACC	SBS7b	T_helpers	76	0						SBS
ACC	SBS7c	T_helpers	76	0						SBS
ACC	SBS7d	T_helpers	76	2						SBS
ACC	SBS8	T_helpers	76	0						SBS
ACC	SBS9	T_helpers	76	0						SBS
ACC	SBS10a	T_helpers	76	0						SBS
ACC	SBS10b	T_helpers	76	5						SBS
ACC	SBS11	T_helpers	76	0						SBS
ACC	SBS12	T_helpers	76	0						SBS
ACC	SBS13	T_helpers	76	34	-0.0009	0.2454	0	0.4796		SBS
ACC	SBS14	T_helpers	76	0						SBS
ACC	SBS15	T_helpers	76	1						SBS
ACC	SBS16	T_helpers	76	1						SBS
ACC	SBS17a	T_helpers	76	1						SBS
ACC	SBS17b	T_helpers	76	0						SBS
ACC	SBS18	T_helpers	76	0						SBS
ACC	SBS19	T_helpers	76	0						SBS
ACC	SBS20	T_helpers	76	1						SBS
ACC	SBS21	T_helpers	76	1						SBS
ACC	SBS22	T_helpers	76	1						SBS
ACC	SBS23	T_helpers	76	1						SBS
ACC	SBS24	T_helpers	76	1						SBS
ACC	SBS25	T_helpers	76	0						SBS
ACC	SBS26	T_helpers	76	0						SBS
ACC	SBS28	T_helpers	76	0						SBS
ACC	SBS29	T_helpers	76	0						SBS
ACC	SBS30	T_helpers	76	0						SBS
ACC	SBS31	T_helpers	76	0						SBS
ACC	SBS32	T_helpers	76	1						SBS
ACC	SBS33	T_helpers	76	0						SBS
ACC	SBS34	T_helpers	76	0						SBS
ACC	SBS35	T_helpers	76	1						SBS
ACC	SBS36	T_helpers	76	27	-0.0013	0.693	0	0.831		SBS
ACC	SBS37	T_helpers	76	0						SBS
ACC	SBS38	T_helpers	76	1						SBS
ACC	SBS39	T_helpers	76	0						SBS
ACC	SBS40	T_helpers	76	0						SBS
ACC	SBS41	T_helpers	76	0						SBS
ACC	SBS42	T_helpers	76	1						SBS
ACC	SBS44	T_helpers	76	1						SBS
ACC	SBS1	Tregs	76	67	-0.0026	0	-5	0	-	SBS
ACC	SBS2	Tregs	76	33	0.006	0	6	0	+	SBS
ACC	SBS3	Tregs	76	3						SBS
ACC	SBS4	Tregs	76	1						SBS
ACC	SBS5	Tregs	76	69	-0.0009	0.0002	-3	0.0013	-	SBS
ACC	SBS6	Tregs	76	1						SBS
ACC	SBS7a	Tregs	76	1						SBS
ACC	SBS7b	Tregs	76	0						SBS
ACC	SBS7c	Tregs	76	0						SBS
ACC	SBS7d	Tregs	76	2						SBS
ACC	SBS8	Tregs	76	0						SBS
ACC	SBS9	Tregs	76	0						SBS
ACC	SBS10a	Tregs	76	0						SBS
ACC	SBS10b	Tregs	76	5						SBS
ACC	SBS11	Tregs	76	0						SBS
ACC	SBS12	Tregs	76	0						SBS
ACC	SBS13	Tregs	76	34	0.0068	0	7	0	+	SBS
ACC	SBS14	Tregs	76	0						SBS
ACC	SBS15	Tregs	76	1						SBS
ACC	SBS16	Tregs	76	1						SBS
ACC	SBS17a	Tregs	76	1						SBS
ACC	SBS17b	Tregs	76	0						SBS
ACC	SBS18	Tregs	76	0						SBS
ACC	SBS19	Tregs	76	0						SBS
ACC	SBS20	Tregs	76	1						SBS
ACC	SBS21	Tregs	76	1						SBS
ACC	SBS22	Tregs	76	1						SBS
ACC	SBS23	Tregs	76	1						SBS
ACC	SBS24	Tregs	76	1						SBS
ACC	SBS25	Tregs	76	0						SBS
ACC	SBS26	Tregs	76	0						SBS
ACC	SBS28	Tregs	76	0						SBS
ACC	SBS29	Tregs	76	0						SBS
ACC	SBS30	Tregs	76	0						SBS
ACC	SBS31	Tregs	76	0						SBS
ACC	SBS32	Tregs	76	1						SBS
ACC	SBS33	Tregs	76	0						SBS
ACC	SBS34	Tregs	76	0						SBS
ACC	SBS35	Tregs	76	1						SBS
ACC	SBS36	Tregs	76	27	0.0001	0.9584	0	0.9759		SBS
ACC	SBS37	Tregs	76	0						SBS
ACC	SBS38	Tregs	76	1						SBS
ACC	SBS39	Tregs	76	0						SBS
ACC	SBS40	Tregs	76	0						SBS
ACC	SBS41	Tregs	76	0						SBS
ACC	SBS42	Tregs	76	1						SBS
ACC	SBS44	Tregs	76	1						SBS
BLCA	SBS1	B_cells	384	370	-0.0213	0	-6	0	-	SBS
BLCA	SBS2	B_cells	384	360	0.0168	0.0001	4	0.0006	+	SBS
BLCA	SBS3	B_cells	384	29						SBS
BLCA	SBS4	B_cells	384	0						SBS
BLCA	SBS5	B_cells	384	376	-0.003	0.0285	-1	0.0908	-	SBS
BLCA	SBS6	B_cells	384	0						SBS
BLCA	SBS7a	B_cells	384	0						SBS
BLCA	SBS7b	B_cells	384	1						SBS
BLCA	SBS7c	B_cells	384	0						SBS
BLCA	SBS7d	B_cells	384	1						SBS
BLCA	SBS8	B_cells	384	0						SBS
BLCA	SBS9	B_cells	384	0						SBS
BLCA	SBS10a	B_cells	384	2						SBS
BLCA	SBS10b	B_cells	384	2						SBS
BLCA	SBS11	B_cells	384	0						SBS
BLCA	SBS12	B_cells	384	0						SBS
BLCA	SBS13	B_cells	384	355	0.0255	0	5	0	+	SBS
BLCA	SBS14	B_cells	384	0						SBS
BLCA	SBS15	B_cells	384	1						SBS
BLCA	SBS16	B_cells	384	0						SBS
BLCA	SBS17a	B_cells	384	0						SBS
BLCA	SBS17b	B_cells	384	0						SBS
BLCA	SBS18	B_cells	384	3						SBS
BLCA	SBS19	B_cells	384	1						SBS
BLCA	SBS20	B_cells	384	0						SBS
BLCA	SBS21	B_cells	384	0						SBS
BLCA	SBS22	B_cells	384	1						SBS
BLCA	SBS23	B_cells	384	1						SBS
BLCA	SBS24	B_cells	384	0						SBS
BLCA	SBS25	B_cells	384	0						SBS
BLCA	SBS26	B_cells	384	0						SBS
BLCA	SBS28	B_cells	384	0						SBS
BLCA	SBS29	B_cells	384	1						SBS
BLCA	SBS30	B_cells	384	0						SBS
BLCA	SBS31	B_cells	384	0						SBS
BLCA	SBS32	B_cells	384	0						SBS
BLCA	SBS33	B_cells	384	0						SBS
BLCA	SBS34	B_cells	384	0						SBS
BLCA	SBS35	B_cells	384	0						SBS
BLCA	SBS36	B_cells	384	0						SBS
BLCA	SBS37	B_cells	384	1						SBS
BLCA	SBS38	B_cells	384	0						SBS
BLCA	SBS39	B_cells	384	0						SBS
BLCA	SBS40	B_cells	384	0						SBS
BLCA	SBS41	B_cells	384	0						SBS
BLCA	SBS42	B_cells	384	0						SBS
BLCA	SBS44	B_cells	384	0						SBS
BLCA	SBS1	CD4_T_cells	384	370	-0.0046	0	-5	0	-	SBS
BLCA	SBS2	CD4_T_cells	384	360	0.0095	0	6	0	+	SBS
BLCA	SBS3	CD4_T_cells	384	29						SBS
BLCA	SBS4	CD4_T_cells	384	0						SBS
BLCA	SBS5	CD4_T_cells	384	376	-0.0025	0	-5	0	-	SBS
BLCA	SBS6	CD4_T_cells	384	0						SBS
BLCA	SBS7a	CD4_T_cells	384	0						SBS
BLCA	SBS7b	CD4_T_cells	384	1						SBS
BLCA	SBS7c	CD4_T_cells	384	0						SBS
BLCA	SBS7d	CD4_T_cells	384	1						SBS
BLCA	SBS8	CD4_T_cells	384	0						SBS
BLCA	SBS9	CD4_T_cells	384	0						SBS
BLCA	SBS10a	CD4_T_cells	384	2						SBS
BLCA	SBS10b	CD4_T_cells	384	2						SBS
BLCA	SBS11	CD4_T_cells	384	0						SBS
BLCA	SBS12	CD4_T_cells	384	0						SBS
BLCA	SBS13	CD4_T_cells	384	355	0.0101	0	6	0	+	SBS
BLCA	SBS14	CD4_T_cells	384	0						SBS
BLCA	SBS15	CD4_T_cells	384	1						SBS
BLCA	SBS16	CD4_T_cells	384	0						SBS
BLCA	SBS17a	CD4_T_cells	384	0						SBS
BLCA	SBS17b	CD4_T_cells	384	0						SBS
BLCA	SBS18	CD4_T_cells	384	3						SBS
BLCA	SBS19	CD4_T_cells	384	1						SBS
BLCA	SBS20	CD4_T_cells	384	0						SBS
BLCA	SBS21	CD4_T_cells	384	0						SBS
BLCA	SBS22	CD4_T_cells	384	1						SBS
BLCA	SBS23	CD4_T_cells	384	1						SBS
BLCA	SBS24	CD4_T_cells	384	0						SBS
BLCA	SBS25	CD4_T_cells	384	0						SBS
BLCA	SBS26	CD4_T_cells	384	0						SBS
BLCA	SBS28	CD4_T_cells	384	0						SBS
BLCA	SBS29	CD4_T_cells	384	1						SBS
BLCA	SBS30	CD4_T_cells	384	0						SBS
BLCA	SBS31	CD4_T_cells	384	0						SBS
BLCA	SBS32	CD4_T_cells	384	0						SBS
BLCA	SBS33	CD4_T_cells	384	0						SBS
BLCA	SBS34	CD4_T_cells	384	0						SBS
BLCA	SBS35	CD4_T_cells	384	0						SBS
BLCA	SBS36	CD4_T_cells	384	0						SBS
BLCA	SBS37	CD4_T_cells	384	1						SBS
BLCA	SBS38	CD4_T_cells	384	0						SBS
BLCA	SBS39	CD4_T_cells	384	0						SBS
BLCA	SBS40	CD4_T_cells	384	0						SBS
BLCA	SBS41	CD4_T_cells	384	0						SBS
BLCA	SBS42	CD4_T_cells	384	0						SBS
BLCA	SBS44	CD4_T_cells	384	0						SBS
BLCA	SBS1	CD8_T_cells	384	370	-0.015	0	-7	0	-	SBS
BLCA	SBS2	CD8_T_cells	384	360	-0.0002	0.9479	0	0.9666		SBS
BLCA	SBS3	CD8_T_cells	384	29						SBS
BLCA	SBS4	CD8_T_cells	384	0						SBS
BLCA	SBS5	CD8_T_cells	384	376	-0.0059	0	-6	0	-	SBS
BLCA	SBS6	CD8_T_cells	384	0						SBS
BLCA	SBS7a	CD8_T_cells	384	0						SBS
BLCA	SBS7b	CD8_T_cells	384	1						SBS
BLCA	SBS7c	CD8_T_cells	384	0						SBS
BLCA	SBS7d	CD8_T_cells	384	1						SBS
BLCA	SBS8	CD8_T_cells	384	0						SBS
BLCA	SBS9	CD8_T_cells	384	0						SBS
BLCA	SBS10a	CD8_T_cells	384	2						SBS
BLCA	SBS10b	CD8_T_cells	384	2						SBS
BLCA	SBS11	CD8_T_cells	384	0						SBS
BLCA	SBS12	CD8_T_cells	384	0						SBS
BLCA	SBS13	CD8_T_cells	384	355	0.0014	0.6076	0	0.7583		SBS
BLCA	SBS14	CD8_T_cells	384	0						SBS
BLCA	SBS15	CD8_T_cells	384	1						SBS
BLCA	SBS16	CD8_T_cells	384	0						SBS
BLCA	SBS17a	CD8_T_cells	384	0						SBS
BLCA	SBS17b	CD8_T_cells	384	0						SBS
BLCA	SBS18	CD8_T_cells	384	3						SBS
BLCA	SBS19	CD8_T_cells	384	1						SBS
BLCA	SBS20	CD8_T_cells	384	0						SBS
BLCA	SBS21	CD8_T_cells	384	0						SBS
BLCA	SBS22	CD8_T_cells	384	1						SBS
BLCA	SBS23	CD8_T_cells	384	1						SBS
BLCA	SBS24	CD8_T_cells	384	0						SBS
BLCA	SBS25	CD8_T_cells	384	0						SBS
BLCA	SBS26	CD8_T_cells	384	0						SBS
BLCA	SBS28	CD8_T_cells	384	0						SBS
BLCA	SBS29	CD8_T_cells	384	1						SBS
BLCA	SBS30	CD8_T_cells	384	0						SBS
BLCA	SBS31	CD8_T_cells	384	0						SBS
BLCA	SBS32	CD8_T_cells	384	0						SBS
BLCA	SBS33	CD8_T_cells	384	0						SBS
BLCA	SBS34	CD8_T_cells	384	0						SBS
BLCA	SBS35	CD8_T_cells	384	0						SBS
BLCA	SBS36	CD8_T_cells	384	0						SBS
BLCA	SBS37	CD8_T_cells	384	1						SBS
BLCA	SBS38	CD8_T_cells	384	0						SBS
BLCA	SBS39	CD8_T_cells	384	0						SBS
BLCA	SBS40	CD8_T_cells	384	0						SBS
BLCA	SBS41	CD8_T_cells	384	0						SBS
BLCA	SBS42	CD8_T_cells	384	0						SBS
BLCA	SBS44	CD8_T_cells	384	0						SBS
BLCA	SBS1	CD8_T_cells_PD1_high	384	370	-0.0079	0	-7	0	-	SBS
BLCA	SBS2	CD8_T_cells_PD1_high	384	360	0.0015	0.2358	0	0.4537		SBS
BLCA	SBS3	CD8_T_cells_PD1_high	384	29						SBS
BLCA	SBS4	CD8_T_cells_PD1_high	384	0						SBS
BLCA	SBS5	CD8_T_cells_PD1_high	384	376	-0.0028	0	-6	0	-	SBS
BLCA	SBS6	CD8_T_cells_PD1_high	384	0						SBS
BLCA	SBS7a	CD8_T_cells_PD1_high	384	0						SBS
BLCA	SBS7b	CD8_T_cells_PD1_high	384	1						SBS
BLCA	SBS7c	CD8_T_cells_PD1_high	384	0						SBS
BLCA	SBS7d	CD8_T_cells_PD1_high	384	1						SBS
BLCA	SBS8	CD8_T_cells_PD1_high	384	0						SBS
BLCA	SBS9	CD8_T_cells_PD1_high	384	0						SBS
BLCA	SBS10a	CD8_T_cells_PD1_high	384	2						SBS
BLCA	SBS10b	CD8_T_cells_PD1_high	384	2						SBS
BLCA	SBS11	CD8_T_cells_PD1_high	384	0						SBS
BLCA	SBS12	CD8_T_cells_PD1_high	384	0						SBS
BLCA	SBS13	CD8_T_cells_PD1_high	384	355	0.0026	0.0398	1	0.1198		SBS
BLCA	SBS14	CD8_T_cells_PD1_high	384	0						SBS
BLCA	SBS15	CD8_T_cells_PD1_high	384	1						SBS
BLCA	SBS16	CD8_T_cells_PD1_high	384	0						SBS
BLCA	SBS17a	CD8_T_cells_PD1_high	384	0						SBS
BLCA	SBS17b	CD8_T_cells_PD1_high	384	0						SBS
BLCA	SBS18	CD8_T_cells_PD1_high	384	3						SBS
BLCA	SBS19	CD8_T_cells_PD1_high	384	1						SBS
BLCA	SBS20	CD8_T_cells_PD1_high	384	0						SBS
BLCA	SBS21	CD8_T_cells_PD1_high	384	0						SBS
BLCA	SBS22	CD8_T_cells_PD1_high	384	1						SBS
BLCA	SBS23	CD8_T_cells_PD1_high	384	1						SBS
BLCA	SBS24	CD8_T_cells_PD1_high	384	0						SBS
BLCA	SBS25	CD8_T_cells_PD1_high	384	0						SBS
BLCA	SBS26	CD8_T_cells_PD1_high	384	0						SBS
BLCA	SBS28	CD8_T_cells_PD1_high	384	0						SBS
BLCA	SBS29	CD8_T_cells_PD1_high	384	1						SBS
BLCA	SBS30	CD8_T_cells_PD1_high	384	0						SBS
BLCA	SBS31	CD8_T_cells_PD1_high	384	0						SBS
BLCA	SBS32	CD8_T_cells_PD1_high	384	0						SBS
BLCA	SBS33	CD8_T_cells_PD1_high	384	0						SBS
BLCA	SBS34	CD8_T_cells_PD1_high	384	0						SBS
BLCA	SBS35	CD8_T_cells_PD1_high	384	0						SBS
BLCA	SBS36	CD8_T_cells_PD1_high	384	0						SBS
BLCA	SBS37	CD8_T_cells_PD1_high	384	1						SBS
BLCA	SBS38	CD8_T_cells_PD1_high	384	0						SBS
BLCA	SBS39	CD8_T_cells_PD1_high	384	0						SBS
BLCA	SBS40	CD8_T_cells_PD1_high	384	0						SBS
BLCA	SBS41	CD8_T_cells_PD1_high	384	0						SBS
BLCA	SBS42	CD8_T_cells_PD1_high	384	0						SBS
BLCA	SBS44	CD8_T_cells_PD1_high	384	0						SBS
BLCA	SBS1	CD8_T_cells_PD1_low	384	370	-0.0072	0	-6	0	-	SBS
BLCA	SBS2	CD8_T_cells_PD1_low	384	360	-0.0017	0.3349	0	0.5643		SBS
BLCA	SBS3	CD8_T_cells_PD1_low	384	29						SBS
BLCA	SBS4	CD8_T_cells_PD1_low	384	0						SBS
BLCA	SBS5	CD8_T_cells_PD1_low	384	376	-0.0031	0	-5	0	-	SBS
BLCA	SBS6	CD8_T_cells_PD1_low	384	0						SBS
BLCA	SBS7a	CD8_T_cells_PD1_low	384	0						SBS
BLCA	SBS7b	CD8_T_cells_PD1_low	384	1						SBS
BLCA	SBS7c	CD8_T_cells_PD1_low	384	0						SBS
BLCA	SBS7d	CD8_T_cells_PD1_low	384	1						SBS
BLCA	SBS8	CD8_T_cells_PD1_low	384	0						SBS
BLCA	SBS9	CD8_T_cells_PD1_low	384	0						SBS
BLCA	SBS10a	CD8_T_cells_PD1_low	384	2						SBS
BLCA	SBS10b	CD8_T_cells_PD1_low	384	2						SBS
BLCA	SBS11	CD8_T_cells_PD1_low	384	0						SBS
BLCA	SBS12	CD8_T_cells_PD1_low	384	0						SBS
BLCA	SBS13	CD8_T_cells_PD1_low	384	355	-0.0012	0.4994	0	0.6903		SBS
BLCA	SBS14	CD8_T_cells_PD1_low	384	0						SBS
BLCA	SBS15	CD8_T_cells_PD1_low	384	1						SBS
BLCA	SBS16	CD8_T_cells_PD1_low	384	0						SBS
BLCA	SBS17a	CD8_T_cells_PD1_low	384	0						SBS
BLCA	SBS17b	CD8_T_cells_PD1_low	384	0						SBS
BLCA	SBS18	CD8_T_cells_PD1_low	384	3						SBS
BLCA	SBS19	CD8_T_cells_PD1_low	384	1						SBS
BLCA	SBS20	CD8_T_cells_PD1_low	384	0						SBS
BLCA	SBS21	CD8_T_cells_PD1_low	384	0						SBS
BLCA	SBS22	CD8_T_cells_PD1_low	384	1						SBS
BLCA	SBS23	CD8_T_cells_PD1_low	384	1						SBS
BLCA	SBS24	CD8_T_cells_PD1_low	384	0						SBS
BLCA	SBS25	CD8_T_cells_PD1_low	384	0						SBS
BLCA	SBS26	CD8_T_cells_PD1_low	384	0						SBS
BLCA	SBS28	CD8_T_cells_PD1_low	384	0						SBS
BLCA	SBS29	CD8_T_cells_PD1_low	384	1						SBS
BLCA	SBS30	CD8_T_cells_PD1_low	384	0						SBS
BLCA	SBS31	CD8_T_cells_PD1_low	384	0						SBS
BLCA	SBS32	CD8_T_cells_PD1_low	384	0						SBS
BLCA	SBS33	CD8_T_cells_PD1_low	384	0						SBS
BLCA	SBS34	CD8_T_cells_PD1_low	384	0						SBS
BLCA	SBS35	CD8_T_cells_PD1_low	384	0						SBS
BLCA	SBS36	CD8_T_cells_PD1_low	384	0						SBS
BLCA	SBS37	CD8_T_cells_PD1_low	384	1						SBS
BLCA	SBS38	CD8_T_cells_PD1_low	384	0						SBS
BLCA	SBS39	CD8_T_cells_PD1_low	384	0						SBS
BLCA	SBS40	CD8_T_cells_PD1_low	384	0						SBS
BLCA	SBS41	CD8_T_cells_PD1_low	384	0						SBS
BLCA	SBS42	CD8_T_cells_PD1_low	384	0						SBS
BLCA	SBS44	CD8_T_cells_PD1_low	384	0						SBS
BLCA	SBS1	Endothelium	384	370	-0.0102	0.0053	-2	0.0224	-	SBS
BLCA	SBS2	Endothelium	384	360	-0.0435	0	-6	0	-	SBS
BLCA	SBS3	Endothelium	384	29						SBS
BLCA	SBS4	Endothelium	384	0						SBS
BLCA	SBS5	Endothelium	384	376	-0.0118	0	-5	0	-	SBS
BLCA	SBS6	Endothelium	384	0						SBS
BLCA	SBS7a	Endothelium	384	0						SBS
BLCA	SBS7b	Endothelium	384	1						SBS
BLCA	SBS7c	Endothelium	384	0						SBS
BLCA	SBS7d	Endothelium	384	1						SBS
BLCA	SBS8	Endothelium	384	0						SBS
BLCA	SBS9	Endothelium	384	0						SBS
BLCA	SBS10a	Endothelium	384	2						SBS
BLCA	SBS10b	Endothelium	384	2						SBS
BLCA	SBS11	Endothelium	384	0						SBS
BLCA	SBS12	Endothelium	384	0						SBS
BLCA	SBS13	Endothelium	384	355	-0.0562	0	-6	0	-	SBS
BLCA	SBS14	Endothelium	384	0						SBS
BLCA	SBS15	Endothelium	384	1						SBS
BLCA	SBS16	Endothelium	384	0						SBS
BLCA	SBS17a	Endothelium	384	0						SBS
BLCA	SBS17b	Endothelium	384	0						SBS
BLCA	SBS18	Endothelium	384	3						SBS
BLCA	SBS19	Endothelium	384	1						SBS
BLCA	SBS20	Endothelium	384	0						SBS
BLCA	SBS21	Endothelium	384	0						SBS
BLCA	SBS22	Endothelium	384	1						SBS
BLCA	SBS23	Endothelium	384	1						SBS
BLCA	SBS24	Endothelium	384	0						SBS
BLCA	SBS25	Endothelium	384	0						SBS
BLCA	SBS26	Endothelium	384	0						SBS
BLCA	SBS28	Endothelium	384	0						SBS
BLCA	SBS29	Endothelium	384	1						SBS
BLCA	SBS30	Endothelium	384	0						SBS
BLCA	SBS31	Endothelium	384	0						SBS
BLCA	SBS32	Endothelium	384	0						SBS
BLCA	SBS33	Endothelium	384	0						SBS
BLCA	SBS34	Endothelium	384	0						SBS
BLCA	SBS35	Endothelium	384	0						SBS
BLCA	SBS36	Endothelium	384	0						SBS
BLCA	SBS37	Endothelium	384	1						SBS
BLCA	SBS38	Endothelium	384	0						SBS
BLCA	SBS39	Endothelium	384	0						SBS
BLCA	SBS40	Endothelium	384	0						SBS
BLCA	SBS41	Endothelium	384	0						SBS
BLCA	SBS42	Endothelium	384	0						SBS
BLCA	SBS44	Endothelium	384	0						SBS
BLCA	SBS1	Fibroblasts	384	370	0.0117	0.0938	1	0.2387		SBS
BLCA	SBS2	Fibroblasts	384	360	0.1187	0	7	0	+	SBS
BLCA	SBS3	Fibroblasts	384	29						SBS
BLCA	SBS4	Fibroblasts	384	0						SBS
BLCA	SBS5	Fibroblasts	384	376	0.0006	0.8785	0	0.9294		SBS
BLCA	SBS6	Fibroblasts	384	0						SBS
BLCA	SBS7a	Fibroblasts	384	0						SBS
BLCA	SBS7b	Fibroblasts	384	1						SBS
BLCA	SBS7c	Fibroblasts	384	0						SBS
BLCA	SBS7d	Fibroblasts	384	1						SBS
BLCA	SBS8	Fibroblasts	384	0						SBS
BLCA	SBS9	Fibroblasts	384	0						SBS
BLCA	SBS10a	Fibroblasts	384	2						SBS
BLCA	SBS10b	Fibroblasts	384	2						SBS
BLCA	SBS11	Fibroblasts	384	0						SBS
BLCA	SBS12	Fibroblasts	384	0						SBS
BLCA	SBS13	Fibroblasts	384	355	0.0963	0	6	0	+	SBS
BLCA	SBS14	Fibroblasts	384	0						SBS
BLCA	SBS15	Fibroblasts	384	1						SBS
BLCA	SBS16	Fibroblasts	384	0						SBS
BLCA	SBS17a	Fibroblasts	384	0						SBS
BLCA	SBS17b	Fibroblasts	384	0						SBS
BLCA	SBS18	Fibroblasts	384	3						SBS
BLCA	SBS19	Fibroblasts	384	1						SBS
BLCA	SBS20	Fibroblasts	384	0						SBS
BLCA	SBS21	Fibroblasts	384	0						SBS
BLCA	SBS22	Fibroblasts	384	1						SBS
BLCA	SBS23	Fibroblasts	384	1						SBS
BLCA	SBS24	Fibroblasts	384	0						SBS
BLCA	SBS25	Fibroblasts	384	0						SBS
BLCA	SBS26	Fibroblasts	384	0						SBS
BLCA	SBS28	Fibroblasts	384	0						SBS
BLCA	SBS29	Fibroblasts	384	1						SBS
BLCA	SBS30	Fibroblasts	384	0						SBS
BLCA	SBS31	Fibroblasts	384	0						SBS
BLCA	SBS32	Fibroblasts	384	0						SBS
BLCA	SBS33	Fibroblasts	384	0						SBS
BLCA	SBS34	Fibroblasts	384	0						SBS
BLCA	SBS35	Fibroblasts	384	0						SBS
BLCA	SBS36	Fibroblasts	384	0						SBS
BLCA	SBS37	Fibroblasts	384	1						SBS
BLCA	SBS38	Fibroblasts	384	0						SBS
BLCA	SBS39	Fibroblasts	384	0						SBS
BLCA	SBS40	Fibroblasts	384	0						SBS
BLCA	SBS41	Fibroblasts	384	0						SBS
BLCA	SBS42	Fibroblasts	384	0						SBS
BLCA	SBS44	Fibroblasts	384	0						SBS
BLCA	SBS1	Immune_general	384	370	-0.0542	0	-7	0	-	SBS
BLCA	SBS2	Immune_general	384	360	0.022	0.0218	1	0.0736	+	SBS
BLCA	SBS3	Immune_general	384	29						SBS
BLCA	SBS4	Immune_general	384	0						SBS
BLCA	SBS5	Immune_general	384	376	-0.0176	0	-5	0	-	SBS
BLCA	SBS6	Immune_general	384	0						SBS
BLCA	SBS7a	Immune_general	384	0						SBS
BLCA	SBS7b	Immune_general	384	1						SBS
BLCA	SBS7c	Immune_general	384	0						SBS
BLCA	SBS7d	Immune_general	384	1						SBS
BLCA	SBS8	Immune_general	384	0						SBS
BLCA	SBS9	Immune_general	384	0						SBS
BLCA	SBS10a	Immune_general	384	2						SBS
BLCA	SBS10b	Immune_general	384	2						SBS
BLCA	SBS11	Immune_general	384	0						SBS
BLCA	SBS12	Immune_general	384	0						SBS
BLCA	SBS13	Immune_general	384	355	0.0426	0	5	0.0001	+	SBS
BLCA	SBS14	Immune_general	384	0						SBS
BLCA	SBS15	Immune_general	384	1						SBS
BLCA	SBS16	Immune_general	384	0						SBS
BLCA	SBS17a	Immune_general	384	0						SBS
BLCA	SBS17b	Immune_general	384	0						SBS
BLCA	SBS18	Immune_general	384	3						SBS
BLCA	SBS19	Immune_general	384	1						SBS
BLCA	SBS20	Immune_general	384	0						SBS
BLCA	SBS21	Immune_general	384	0						SBS
BLCA	SBS22	Immune_general	384	1						SBS
BLCA	SBS23	Immune_general	384	1						SBS
BLCA	SBS24	Immune_general	384	0						SBS
BLCA	SBS25	Immune_general	384	0						SBS
BLCA	SBS26	Immune_general	384	0						SBS
BLCA	SBS28	Immune_general	384	0						SBS
BLCA	SBS29	Immune_general	384	1						SBS
BLCA	SBS30	Immune_general	384	0						SBS
BLCA	SBS31	Immune_general	384	0						SBS
BLCA	SBS32	Immune_general	384	0						SBS
BLCA	SBS33	Immune_general	384	0						SBS
BLCA	SBS34	Immune_general	384	0						SBS
BLCA	SBS35	Immune_general	384	0						SBS
BLCA	SBS36	Immune_general	384	0						SBS
BLCA	SBS37	Immune_general	384	1						SBS
BLCA	SBS38	Immune_general	384	0						SBS
BLCA	SBS39	Immune_general	384	0						SBS
BLCA	SBS40	Immune_general	384	0						SBS
BLCA	SBS41	Immune_general	384	0						SBS
BLCA	SBS42	Immune_general	384	0						SBS
BLCA	SBS44	Immune_general	384	0						SBS
BLCA	SBS1	Lymphocytes	384	370	-0.0358	0	-7	0	-	SBS
BLCA	SBS2	Lymphocytes	384	360	0.0239	0.0001	3	0.0007	+	SBS
BLCA	SBS3	Lymphocytes	384	29						SBS
BLCA	SBS4	Lymphocytes	384	0						SBS
BLCA	SBS5	Lymphocytes	384	376	-0.0116	0	-5	0	-	SBS
BLCA	SBS6	Lymphocytes	384	0						SBS
BLCA	SBS7a	Lymphocytes	384	0						SBS
BLCA	SBS7b	Lymphocytes	384	1						SBS
BLCA	SBS7c	Lymphocytes	384	0						SBS
BLCA	SBS7d	Lymphocytes	384	1						SBS
BLCA	SBS8	Lymphocytes	384	0						SBS
BLCA	SBS9	Lymphocytes	384	0						SBS
BLCA	SBS10a	Lymphocytes	384	2						SBS
BLCA	SBS10b	Lymphocytes	384	2						SBS
BLCA	SBS11	Lymphocytes	384	0						SBS
BLCA	SBS12	Lymphocytes	384	0						SBS
BLCA	SBS13	Lymphocytes	384	355	0.0309	0	5	0	+	SBS
BLCA	SBS14	Lymphocytes	384	0						SBS
BLCA	SBS15	Lymphocytes	384	1						SBS
BLCA	SBS16	Lymphocytes	384	0						SBS
BLCA	SBS17a	Lymphocytes	384	0						SBS
BLCA	SBS17b	Lymphocytes	384	0						SBS
BLCA	SBS18	Lymphocytes	384	3						SBS
BLCA	SBS19	Lymphocytes	384	1						SBS
BLCA	SBS20	Lymphocytes	384	0						SBS
BLCA	SBS21	Lymphocytes	384	0						SBS
BLCA	SBS22	Lymphocytes	384	1						SBS
BLCA	SBS23	Lymphocytes	384	1						SBS
BLCA	SBS24	Lymphocytes	384	0						SBS
BLCA	SBS25	Lymphocytes	384	0						SBS
BLCA	SBS26	Lymphocytes	384	0						SBS
BLCA	SBS28	Lymphocytes	384	0						SBS
BLCA	SBS29	Lymphocytes	384	1						SBS
BLCA	SBS30	Lymphocytes	384	0						SBS
BLCA	SBS31	Lymphocytes	384	0						SBS
BLCA	SBS32	Lymphocytes	384	0						SBS
BLCA	SBS33	Lymphocytes	384	0						SBS
BLCA	SBS34	Lymphocytes	384	0						SBS
BLCA	SBS35	Lymphocytes	384	0						SBS
BLCA	SBS36	Lymphocytes	384	0						SBS
BLCA	SBS37	Lymphocytes	384	1						SBS
BLCA	SBS38	Lymphocytes	384	0						SBS
BLCA	SBS39	Lymphocytes	384	0						SBS
BLCA	SBS40	Lymphocytes	384	0						SBS
BLCA	SBS41	Lymphocytes	384	0						SBS
BLCA	SBS42	Lymphocytes	384	0						SBS
BLCA	SBS44	Lymphocytes	384	0						SBS
BLCA	SBS1	Macrophages	384	370	-0.0162	0	-5	0	-	SBS
BLCA	SBS2	Macrophages	384	360	-0.0055	0.2162	0	0.425		SBS
BLCA	SBS3	Macrophages	384	29						SBS
BLCA	SBS4	Macrophages	384	0						SBS
BLCA	SBS5	Macrophages	384	376	-0.0039	0.0053	-2	0.0224	-	SBS
BLCA	SBS6	Macrophages	384	0						SBS
BLCA	SBS7a	Macrophages	384	0						SBS
BLCA	SBS7b	Macrophages	384	1						SBS
BLCA	SBS7c	Macrophages	384	0						SBS
BLCA	SBS7d	Macrophages	384	1						SBS
BLCA	SBS8	Macrophages	384	0						SBS
BLCA	SBS9	Macrophages	384	0						SBS
BLCA	SBS10a	Macrophages	384	2						SBS
BLCA	SBS10b	Macrophages	384	2						SBS
BLCA	SBS11	Macrophages	384	0						SBS
BLCA	SBS12	Macrophages	384	0						SBS
BLCA	SBS13	Macrophages	384	355	0.0086	0.0527	1	0.1516		SBS
BLCA	SBS14	Macrophages	384	0						SBS
BLCA	SBS15	Macrophages	384	1						SBS
BLCA	SBS16	Macrophages	384	0						SBS
BLCA	SBS17a	Macrophages	384	0						SBS
BLCA	SBS17b	Macrophages	384	0						SBS
BLCA	SBS18	Macrophages	384	3						SBS
BLCA	SBS19	Macrophages	384	1						SBS
BLCA	SBS20	Macrophages	384	0						SBS
BLCA	SBS21	Macrophages	384	0						SBS
BLCA	SBS22	Macrophages	384	1						SBS
BLCA	SBS23	Macrophages	384	1						SBS
BLCA	SBS24	Macrophages	384	0						SBS
BLCA	SBS25	Macrophages	384	0						SBS
BLCA	SBS26	Macrophages	384	0						SBS
BLCA	SBS28	Macrophages	384	0						SBS
BLCA	SBS29	Macrophages	384	1						SBS
BLCA	SBS30	Macrophages	384	0						SBS
BLCA	SBS31	Macrophages	384	0						SBS
BLCA	SBS32	Macrophages	384	0						SBS
BLCA	SBS33	Macrophages	384	0						SBS
BLCA	SBS34	Macrophages	384	0						SBS
BLCA	SBS35	Macrophages	384	0						SBS
BLCA	SBS36	Macrophages	384	0						SBS
BLCA	SBS37	Macrophages	384	1						SBS
BLCA	SBS38	Macrophages	384	0						SBS
BLCA	SBS39	Macrophages	384	0						SBS
BLCA	SBS40	Macrophages	384	0						SBS
BLCA	SBS41	Macrophages	384	0						SBS
BLCA	SBS42	Macrophages	384	0						SBS
BLCA	SBS44	Macrophages	384	0						SBS
BLCA	SBS1	Macrophages_M1	384	370	-0.0022	0	-5	0.0001	-	SBS
BLCA	SBS2	Macrophages_M1	384	360	0.0015	0.0779	1	0.205		SBS
BLCA	SBS3	Macrophages_M1	384	29						SBS
BLCA	SBS4	Macrophages_M1	384	0						SBS
BLCA	SBS5	Macrophages_M1	384	376	-0.0005	0.057	-1	0.1617		SBS
BLCA	SBS6	Macrophages_M1	384	0						SBS
BLCA	SBS7a	Macrophages_M1	384	0						SBS
BLCA	SBS7b	Macrophages_M1	384	1						SBS
BLCA	SBS7c	Macrophages_M1	384	0						SBS
BLCA	SBS7d	Macrophages_M1	384	1						SBS
BLCA	SBS8	Macrophages_M1	384	0						SBS
BLCA	SBS9	Macrophages_M1	384	0						SBS
BLCA	SBS10a	Macrophages_M1	384	2						SBS
BLCA	SBS10b	Macrophages_M1	384	2						SBS
BLCA	SBS11	Macrophages_M1	384	0						SBS
BLCA	SBS12	Macrophages_M1	384	0						SBS
BLCA	SBS13	Macrophages_M1	384	355	0.005	0	5	0	+	SBS
BLCA	SBS14	Macrophages_M1	384	0						SBS
BLCA	SBS15	Macrophages_M1	384	1						SBS
BLCA	SBS16	Macrophages_M1	384	0						SBS
BLCA	SBS17a	Macrophages_M1	384	0						SBS
BLCA	SBS17b	Macrophages_M1	384	0						SBS
BLCA	SBS18	Macrophages_M1	384	3						SBS
BLCA	SBS19	Macrophages_M1	384	1						SBS
BLCA	SBS20	Macrophages_M1	384	0						SBS
BLCA	SBS21	Macrophages_M1	384	0						SBS
BLCA	SBS22	Macrophages_M1	384	1						SBS
BLCA	SBS23	Macrophages_M1	384	1						SBS
BLCA	SBS24	Macrophages_M1	384	0						SBS
BLCA	SBS25	Macrophages_M1	384	0						SBS
BLCA	SBS26	Macrophages_M1	384	0						SBS
BLCA	SBS28	Macrophages_M1	384	0						SBS
BLCA	SBS29	Macrophages_M1	384	1						SBS
BLCA	SBS30	Macrophages_M1	384	0						SBS
BLCA	SBS31	Macrophages_M1	384	0						SBS
BLCA	SBS32	Macrophages_M1	384	0						SBS
BLCA	SBS33	Macrophages_M1	384	0						SBS
BLCA	SBS34	Macrophages_M1	384	0						SBS
BLCA	SBS35	Macrophages_M1	384	0						SBS
BLCA	SBS36	Macrophages_M1	384	0						SBS
BLCA	SBS37	Macrophages_M1	384	1						SBS
BLCA	SBS38	Macrophages_M1	384	0						SBS
BLCA	SBS39	Macrophages_M1	384	0						SBS
BLCA	SBS40	Macrophages_M1	384	0						SBS
BLCA	SBS41	Macrophages_M1	384	0						SBS
BLCA	SBS42	Macrophages_M1	384	0						SBS
BLCA	SBS44	Macrophages_M1	384	0						SBS
BLCA	SBS1	Macrophages_M2	384	370	-0.0141	0	-5	0	-	SBS
BLCA	SBS2	Macrophages_M2	384	360	-0.007	0.0658	-1	0.1815		SBS
BLCA	SBS3	Macrophages_M2	384	29						SBS
BLCA	SBS4	Macrophages_M2	384	0						SBS
BLCA	SBS5	Macrophages_M2	384	376	-0.0034	0.0046	-2	0.0203	-	SBS
BLCA	SBS6	Macrophages_M2	384	0						SBS
BLCA	SBS7a	Macrophages_M2	384	0						SBS
BLCA	SBS7b	Macrophages_M2	384	1						SBS
BLCA	SBS7c	Macrophages_M2	384	0						SBS
BLCA	SBS7d	Macrophages_M2	384	1						SBS
BLCA	SBS8	Macrophages_M2	384	0						SBS
BLCA	SBS9	Macrophages_M2	384	0						SBS
BLCA	SBS10a	Macrophages_M2	384	2						SBS
BLCA	SBS10b	Macrophages_M2	384	2						SBS
BLCA	SBS11	Macrophages_M2	384	0						SBS
BLCA	SBS12	Macrophages_M2	384	0						SBS
BLCA	SBS13	Macrophages_M2	384	355	0.0036	0.3368	0	0.5643		SBS
BLCA	SBS14	Macrophages_M2	384	0						SBS
BLCA	SBS15	Macrophages_M2	384	1						SBS
BLCA	SBS16	Macrophages_M2	384	0						SBS
BLCA	SBS17a	Macrophages_M2	384	0						SBS
BLCA	SBS17b	Macrophages_M2	384	0						SBS
BLCA	SBS18	Macrophages_M2	384	3						SBS
BLCA	SBS19	Macrophages_M2	384	1						SBS
BLCA	SBS20	Macrophages_M2	384	0						SBS
BLCA	SBS21	Macrophages_M2	384	0						SBS
BLCA	SBS22	Macrophages_M2	384	1						SBS
BLCA	SBS23	Macrophages_M2	384	1						SBS
BLCA	SBS24	Macrophages_M2	384	0						SBS
BLCA	SBS25	Macrophages_M2	384	0						SBS
BLCA	SBS26	Macrophages_M2	384	0						SBS
BLCA	SBS28	Macrophages_M2	384	0						SBS
BLCA	SBS29	Macrophages_M2	384	1						SBS
BLCA	SBS30	Macrophages_M2	384	0						SBS
BLCA	SBS31	Macrophages_M2	384	0						SBS
BLCA	SBS32	Macrophages_M2	384	0						SBS
BLCA	SBS33	Macrophages_M2	384	0						SBS
BLCA	SBS34	Macrophages_M2	384	0						SBS
BLCA	SBS35	Macrophages_M2	384	0						SBS
BLCA	SBS36	Macrophages_M2	384	0						SBS
BLCA	SBS37	Macrophages_M2	384	1						SBS
BLCA	SBS38	Macrophages_M2	384	0						SBS
BLCA	SBS39	Macrophages_M2	384	0						SBS
BLCA	SBS40	Macrophages_M2	384	0						SBS
BLCA	SBS41	Macrophages_M2	384	0						SBS
BLCA	SBS42	Macrophages_M2	384	0						SBS
BLCA	SBS44	Macrophages_M2	384	0						SBS
BLCA	SBS1	Monocytes	384	370	-0.0005	0	-6	0	-	SBS
BLCA	SBS2	Monocytes	384	360	-0.0003	0.0068	-2	0.0279	-	SBS
BLCA	SBS3	Monocytes	384	29						SBS
BLCA	SBS4	Monocytes	384	0						SBS
BLCA	SBS5	Monocytes	384	376	-0.0001	0.0036	-2	0.0168	-	SBS
BLCA	SBS6	Monocytes	384	0						SBS
BLCA	SBS7a	Monocytes	384	0						SBS
BLCA	SBS7b	Monocytes	384	1						SBS
BLCA	SBS7c	Monocytes	384	0						SBS
BLCA	SBS7d	Monocytes	384	1						SBS
BLCA	SBS8	Monocytes	384	0						SBS
BLCA	SBS9	Monocytes	384	0						SBS
BLCA	SBS10a	Monocytes	384	2						SBS
BLCA	SBS10b	Monocytes	384	2						SBS
BLCA	SBS11	Monocytes	384	0						SBS
BLCA	SBS12	Monocytes	384	0						SBS
BLCA	SBS13	Monocytes	384	355	-0.0003	0.0044	-2	0.0195	-	SBS
BLCA	SBS14	Monocytes	384	0						SBS
BLCA	SBS15	Monocytes	384	1						SBS
BLCA	SBS16	Monocytes	384	0						SBS
BLCA	SBS17a	Monocytes	384	0						SBS
BLCA	SBS17b	Monocytes	384	0						SBS
BLCA	SBS18	Monocytes	384	3						SBS
BLCA	SBS19	Monocytes	384	1						SBS
BLCA	SBS20	Monocytes	384	0						SBS
BLCA	SBS21	Monocytes	384	0						SBS
BLCA	SBS22	Monocytes	384	1						SBS
BLCA	SBS23	Monocytes	384	1						SBS
BLCA	SBS24	Monocytes	384	0						SBS
BLCA	SBS25	Monocytes	384	0						SBS
BLCA	SBS26	Monocytes	384	0						SBS
BLCA	SBS28	Monocytes	384	0						SBS
BLCA	SBS29	Monocytes	384	1						SBS
BLCA	SBS30	Monocytes	384	0						SBS
BLCA	SBS31	Monocytes	384	0						SBS
BLCA	SBS32	Monocytes	384	0						SBS
BLCA	SBS33	Monocytes	384	0						SBS
BLCA	SBS34	Monocytes	384	0						SBS
BLCA	SBS35	Monocytes	384	0						SBS
BLCA	SBS36	Monocytes	384	0						SBS
BLCA	SBS37	Monocytes	384	1						SBS
BLCA	SBS38	Monocytes	384	0						SBS
BLCA	SBS39	Monocytes	384	0						SBS
BLCA	SBS40	Monocytes	384	0						SBS
BLCA	SBS41	Monocytes	384	0						SBS
BLCA	SBS42	Monocytes	384	0						SBS
BLCA	SBS44	Monocytes	384	0						SBS
BLCA	SBS1	Myeloid_cells	384	370	-0.0191	0	-6	0	-	SBS
BLCA	SBS2	Myeloid_cells	384	360	-0.0008	0.8612	0	0.9171		SBS
BLCA	SBS3	Myeloid_cells	384	29						SBS
BLCA	SBS4	Myeloid_cells	384	0						SBS
BLCA	SBS5	Myeloid_cells	384	376	-0.0043	0.003	-2	0.0141	-	SBS
BLCA	SBS6	Myeloid_cells	384	0						SBS
BLCA	SBS7a	Myeloid_cells	384	0						SBS
BLCA	SBS7b	Myeloid_cells	384	1						SBS
BLCA	SBS7c	Myeloid_cells	384	0						SBS
BLCA	SBS7d	Myeloid_cells	384	1						SBS
BLCA	SBS8	Myeloid_cells	384	0						SBS
BLCA	SBS9	Myeloid_cells	384	0						SBS
BLCA	SBS10a	Myeloid_cells	384	2						SBS
BLCA	SBS10b	Myeloid_cells	384	2						SBS
BLCA	SBS11	Myeloid_cells	384	0						SBS
BLCA	SBS12	Myeloid_cells	384	0						SBS
BLCA	SBS13	Myeloid_cells	384	355	0.0136	0.0033	2	0.0154	+	SBS
BLCA	SBS14	Myeloid_cells	384	0						SBS
BLCA	SBS15	Myeloid_cells	384	1						SBS
BLCA	SBS16	Myeloid_cells	384	0						SBS
BLCA	SBS17a	Myeloid_cells	384	0						SBS
BLCA	SBS17b	Myeloid_cells	384	0						SBS
BLCA	SBS18	Myeloid_cells	384	3						SBS
BLCA	SBS19	Myeloid_cells	384	1						SBS
BLCA	SBS20	Myeloid_cells	384	0						SBS
BLCA	SBS21	Myeloid_cells	384	0						SBS
BLCA	SBS22	Myeloid_cells	384	1						SBS
BLCA	SBS23	Myeloid_cells	384	1						SBS
BLCA	SBS24	Myeloid_cells	384	0						SBS
BLCA	SBS25	Myeloid_cells	384	0						SBS
BLCA	SBS26	Myeloid_cells	384	0						SBS
BLCA	SBS28	Myeloid_cells	384	0						SBS
BLCA	SBS29	Myeloid_cells	384	1						SBS
BLCA	SBS30	Myeloid_cells	384	0						SBS
BLCA	SBS31	Myeloid_cells	384	0						SBS
BLCA	SBS32	Myeloid_cells	384	0						SBS
BLCA	SBS33	Myeloid_cells	384	0						SBS
BLCA	SBS34	Myeloid_cells	384	0						SBS
BLCA	SBS35	Myeloid_cells	384	0						SBS
BLCA	SBS36	Myeloid_cells	384	0						SBS
BLCA	SBS37	Myeloid_cells	384	1						SBS
BLCA	SBS38	Myeloid_cells	384	0						SBS
BLCA	SBS39	Myeloid_cells	384	0						SBS
BLCA	SBS40	Myeloid_cells	384	0						SBS
BLCA	SBS41	Myeloid_cells	384	0						SBS
BLCA	SBS42	Myeloid_cells	384	0						SBS
BLCA	SBS44	Myeloid_cells	384	0						SBS
BLCA	SBS1	NK_cells	384	370	-0.0011	0	-7	0	-	SBS
BLCA	SBS2	NK_cells	384	360	0.0007	0	5	0	+	SBS
BLCA	SBS3	NK_cells	384	29						SBS
BLCA	SBS4	NK_cells	384	0						SBS
BLCA	SBS5	NK_cells	384	376	-0.0002	0.0003	-3	0.0015	-	SBS
BLCA	SBS6	NK_cells	384	0						SBS
BLCA	SBS7a	NK_cells	384	0						SBS
BLCA	SBS7b	NK_cells	384	1						SBS
BLCA	SBS7c	NK_cells	384	0						SBS
BLCA	SBS7d	NK_cells	384	1						SBS
BLCA	SBS8	NK_cells	384	0						SBS
BLCA	SBS9	NK_cells	384	0						SBS
BLCA	SBS10a	NK_cells	384	2						SBS
BLCA	SBS10b	NK_cells	384	2						SBS
BLCA	SBS11	NK_cells	384	0						SBS
BLCA	SBS12	NK_cells	384	0						SBS
BLCA	SBS13	NK_cells	384	355	0.001	0	6	0	+	SBS
BLCA	SBS14	NK_cells	384	0						SBS
BLCA	SBS15	NK_cells	384	1						SBS
BLCA	SBS16	NK_cells	384	0						SBS
BLCA	SBS17a	NK_cells	384	0						SBS
BLCA	SBS17b	NK_cells	384	0						SBS
BLCA	SBS18	NK_cells	384	3						SBS
BLCA	SBS19	NK_cells	384	1						SBS
BLCA	SBS20	NK_cells	384	0						SBS
BLCA	SBS21	NK_cells	384	0						SBS
BLCA	SBS22	NK_cells	384	1						SBS
BLCA	SBS23	NK_cells	384	1						SBS
BLCA	SBS24	NK_cells	384	0						SBS
BLCA	SBS25	NK_cells	384	0						SBS
BLCA	SBS26	NK_cells	384	0						SBS
BLCA	SBS28	NK_cells	384	0						SBS
BLCA	SBS29	NK_cells	384	1						SBS
BLCA	SBS30	NK_cells	384	0						SBS
BLCA	SBS31	NK_cells	384	0						SBS
BLCA	SBS32	NK_cells	384	0						SBS
BLCA	SBS33	NK_cells	384	0						SBS
BLCA	SBS34	NK_cells	384	0						SBS
BLCA	SBS35	NK_cells	384	0						SBS
BLCA	SBS36	NK_cells	384	0						SBS
BLCA	SBS37	NK_cells	384	1						SBS
BLCA	SBS38	NK_cells	384	0						SBS
BLCA	SBS39	NK_cells	384	0						SBS
BLCA	SBS40	NK_cells	384	0						SBS
BLCA	SBS41	NK_cells	384	0						SBS
BLCA	SBS42	NK_cells	384	0						SBS
BLCA	SBS44	NK_cells	384	0						SBS
BLCA	SBS1	Neutrophils	384	370	0.0001	0.0219	1	0.0739	+	SBS
BLCA	SBS2	Neutrophils	384	360	0.0002	0.0638	1	0.1769		SBS
BLCA	SBS3	Neutrophils	384	29						SBS
BLCA	SBS4	Neutrophils	384	0						SBS
BLCA	SBS5	Neutrophils	384	376	0	0.6813	0	0.8101		SBS
BLCA	SBS6	Neutrophils	384	0						SBS
BLCA	SBS7a	Neutrophils	384	0						SBS
BLCA	SBS7b	Neutrophils	384	1						SBS
BLCA	SBS7c	Neutrophils	384	0						SBS
BLCA	SBS7d	Neutrophils	384	1						SBS
BLCA	SBS8	Neutrophils	384	0						SBS
BLCA	SBS9	Neutrophils	384	0						SBS
BLCA	SBS10a	Neutrophils	384	2						SBS
BLCA	SBS10b	Neutrophils	384	2						SBS
BLCA	SBS11	Neutrophils	384	0						SBS
BLCA	SBS12	Neutrophils	384	0						SBS
BLCA	SBS13	Neutrophils	384	355	0.0004	0.0005	3	0.0026	+	SBS
BLCA	SBS14	Neutrophils	384	0						SBS
BLCA	SBS15	Neutrophils	384	1						SBS
BLCA	SBS16	Neutrophils	384	0						SBS
BLCA	SBS17a	Neutrophils	384	0						SBS
BLCA	SBS17b	Neutrophils	384	0						SBS
BLCA	SBS18	Neutrophils	384	3						SBS
BLCA	SBS19	Neutrophils	384	1						SBS
BLCA	SBS20	Neutrophils	384	0						SBS
BLCA	SBS21	Neutrophils	384	0						SBS
BLCA	SBS22	Neutrophils	384	1						SBS
BLCA	SBS23	Neutrophils	384	1						SBS
BLCA	SBS24	Neutrophils	384	0						SBS
BLCA	SBS25	Neutrophils	384	0						SBS
BLCA	SBS26	Neutrophils	384	0						SBS
BLCA	SBS28	Neutrophils	384	0						SBS
BLCA	SBS29	Neutrophils	384	1						SBS
BLCA	SBS30	Neutrophils	384	0						SBS
BLCA	SBS31	Neutrophils	384	0						SBS
BLCA	SBS32	Neutrophils	384	0						SBS
BLCA	SBS33	Neutrophils	384	0						SBS
BLCA	SBS34	Neutrophils	384	0						SBS
BLCA	SBS35	Neutrophils	384	0						SBS
BLCA	SBS36	Neutrophils	384	0						SBS
BLCA	SBS37	Neutrophils	384	1						SBS
BLCA	SBS38	Neutrophils	384	0						SBS
BLCA	SBS39	Neutrophils	384	0						SBS
BLCA	SBS40	Neutrophils	384	0						SBS
BLCA	SBS41	Neutrophils	384	0						SBS
BLCA	SBS42	Neutrophils	384	0						SBS
BLCA	SBS44	Neutrophils	384	0						SBS
BLCA	SBS1	Non_plasma_B_cells	384	370	0.0007	0.5575	0	0.7277		SBS
BLCA	SBS2	Non_plasma_B_cells	384	360	-0.0012	0.5267	0	0.709		SBS
BLCA	SBS3	Non_plasma_B_cells	384	29						SBS
BLCA	SBS4	Non_plasma_B_cells	384	0						SBS
BLCA	SBS5	Non_plasma_B_cells	384	376	-0.0015	0.0136	-1	0.0495	-	SBS
BLCA	SBS6	Non_plasma_B_cells	384	0						SBS
BLCA	SBS7a	Non_plasma_B_cells	384	0						SBS
BLCA	SBS7b	Non_plasma_B_cells	384	1						SBS
BLCA	SBS7c	Non_plasma_B_cells	384	0						SBS
BLCA	SBS7d	Non_plasma_B_cells	384	1						SBS
BLCA	SBS8	Non_plasma_B_cells	384	0						SBS
BLCA	SBS9	Non_plasma_B_cells	384	0						SBS
BLCA	SBS10a	Non_plasma_B_cells	384	2						SBS
BLCA	SBS10b	Non_plasma_B_cells	384	2						SBS
BLCA	SBS11	Non_plasma_B_cells	384	0						SBS
BLCA	SBS12	Non_plasma_B_cells	384	0						SBS
BLCA	SBS13	Non_plasma_B_cells	384	355	-0.0017	0.37	0	0.5976		SBS
BLCA	SBS14	Non_plasma_B_cells	384	0						SBS
BLCA	SBS15	Non_plasma_B_cells	384	1						SBS
BLCA	SBS16	Non_plasma_B_cells	384	0						SBS
BLCA	SBS17a	Non_plasma_B_cells	384	0						SBS
BLCA	SBS17b	Non_plasma_B_cells	384	0						SBS
BLCA	SBS18	Non_plasma_B_cells	384	3						SBS
BLCA	SBS19	Non_plasma_B_cells	384	1						SBS
BLCA	SBS20	Non_plasma_B_cells	384	0						SBS
BLCA	SBS21	Non_plasma_B_cells	384	0						SBS
BLCA	SBS22	Non_plasma_B_cells	384	1						SBS
BLCA	SBS23	Non_plasma_B_cells	384	1						SBS
BLCA	SBS24	Non_plasma_B_cells	384	0						SBS
BLCA	SBS25	Non_plasma_B_cells	384	0						SBS
BLCA	SBS26	Non_plasma_B_cells	384	0						SBS
BLCA	SBS28	Non_plasma_B_cells	384	0						SBS
BLCA	SBS29	Non_plasma_B_cells	384	1						SBS
BLCA	SBS30	Non_plasma_B_cells	384	0						SBS
BLCA	SBS31	Non_plasma_B_cells	384	0						SBS
BLCA	SBS32	Non_plasma_B_cells	384	0						SBS
BLCA	SBS33	Non_plasma_B_cells	384	0						SBS
BLCA	SBS34	Non_plasma_B_cells	384	0						SBS
BLCA	SBS35	Non_plasma_B_cells	384	0						SBS
BLCA	SBS36	Non_plasma_B_cells	384	0						SBS
BLCA	SBS37	Non_plasma_B_cells	384	1						SBS
BLCA	SBS38	Non_plasma_B_cells	384	0						SBS
BLCA	SBS39	Non_plasma_B_cells	384	0						SBS
BLCA	SBS40	Non_plasma_B_cells	384	0						SBS
BLCA	SBS41	Non_plasma_B_cells	384	0						SBS
BLCA	SBS42	Non_plasma_B_cells	384	0						SBS
BLCA	SBS44	Non_plasma_B_cells	384	0						SBS
BLCA	SBS1	Plasma_B_cells	384	370	-0.0219	0	-7	0	-	SBS
BLCA	SBS2	Plasma_B_cells	384	360	0.018	0	5	0	+	SBS
BLCA	SBS3	Plasma_B_cells	384	29						SBS
BLCA	SBS4	Plasma_B_cells	384	0						SBS
BLCA	SBS5	Plasma_B_cells	384	376	-0.0015	0.1731	0	0.3639		SBS
BLCA	SBS6	Plasma_B_cells	384	0						SBS
BLCA	SBS7a	Plasma_B_cells	384	0						SBS
BLCA	SBS7b	Plasma_B_cells	384	1						SBS
BLCA	SBS7c	Plasma_B_cells	384	0						SBS
BLCA	SBS7d	Plasma_B_cells	384	1						SBS
BLCA	SBS8	Plasma_B_cells	384	0						SBS
BLCA	SBS9	Plasma_B_cells	384	0						SBS
BLCA	SBS10a	Plasma_B_cells	384	2						SBS
BLCA	SBS10b	Plasma_B_cells	384	2						SBS
BLCA	SBS11	Plasma_B_cells	384	0						SBS
BLCA	SBS12	Plasma_B_cells	384	0						SBS
BLCA	SBS13	Plasma_B_cells	384	355	0.0272	0	6	0	+	SBS
BLCA	SBS14	Plasma_B_cells	384	0						SBS
BLCA	SBS15	Plasma_B_cells	384	1						SBS
BLCA	SBS16	Plasma_B_cells	384	0						SBS
BLCA	SBS17a	Plasma_B_cells	384	0						SBS
BLCA	SBS17b	Plasma_B_cells	384	0						SBS
BLCA	SBS18	Plasma_B_cells	384	3						SBS
BLCA	SBS19	Plasma_B_cells	384	1						SBS
BLCA	SBS20	Plasma_B_cells	384	0						SBS
BLCA	SBS21	Plasma_B_cells	384	0						SBS
BLCA	SBS22	Plasma_B_cells	384	1						SBS
BLCA	SBS23	Plasma_B_cells	384	1						SBS
BLCA	SBS24	Plasma_B_cells	384	0						SBS
BLCA	SBS25	Plasma_B_cells	384	0						SBS
BLCA	SBS26	Plasma_B_cells	384	0						SBS
BLCA	SBS28	Plasma_B_cells	384	0						SBS
BLCA	SBS29	Plasma_B_cells	384	1						SBS
BLCA	SBS30	Plasma_B_cells	384	0						SBS
BLCA	SBS31	Plasma_B_cells	384	0						SBS
BLCA	SBS32	Plasma_B_cells	384	0						SBS
BLCA	SBS33	Plasma_B_cells	384	0						SBS
BLCA	SBS34	Plasma_B_cells	384	0						SBS
BLCA	SBS35	Plasma_B_cells	384	0						SBS
BLCA	SBS36	Plasma_B_cells	384	0						SBS
BLCA	SBS37	Plasma_B_cells	384	1						SBS
BLCA	SBS38	Plasma_B_cells	384	0						SBS
BLCA	SBS39	Plasma_B_cells	384	0						SBS
BLCA	SBS40	Plasma_B_cells	384	0						SBS
BLCA	SBS41	Plasma_B_cells	384	0						SBS
BLCA	SBS42	Plasma_B_cells	384	0						SBS
BLCA	SBS44	Plasma_B_cells	384	0						SBS
BLCA	SBS1	T_cells	384	370	-0.0196	0	-7	0	-	SBS
BLCA	SBS2	T_cells	384	360	0.0094	0.0094	2	0.0362	+	SBS
BLCA	SBS3	T_cells	384	29						SBS
BLCA	SBS4	T_cells	384	0						SBS
BLCA	SBS5	T_cells	384	376	-0.0084	0	-6	0	-	SBS
BLCA	SBS6	T_cells	384	0						SBS
BLCA	SBS7a	T_cells	384	0						SBS
BLCA	SBS7b	T_cells	384	1						SBS
BLCA	SBS7c	T_cells	384	0						SBS
BLCA	SBS7d	T_cells	384	1						SBS
BLCA	SBS8	T_cells	384	0						SBS
BLCA	SBS9	T_cells	384	0						SBS
BLCA	SBS10a	T_cells	384	2						SBS
BLCA	SBS10b	T_cells	384	2						SBS
BLCA	SBS11	T_cells	384	0						SBS
BLCA	SBS12	T_cells	384	0						SBS
BLCA	SBS13	T_cells	384	355	0.0115	0.0014	2	0.007	+	SBS
BLCA	SBS14	T_cells	384	0						SBS
BLCA	SBS15	T_cells	384	1						SBS
BLCA	SBS16	T_cells	384	0						SBS
BLCA	SBS17a	T_cells	384	0						SBS
BLCA	SBS17b	T_cells	384	0						SBS
BLCA	SBS18	T_cells	384	3						SBS
BLCA	SBS19	T_cells	384	1						SBS
BLCA	SBS20	T_cells	384	0						SBS
BLCA	SBS21	T_cells	384	0						SBS
BLCA	SBS22	T_cells	384	1						SBS
BLCA	SBS23	T_cells	384	1						SBS
BLCA	SBS24	T_cells	384	0						SBS
BLCA	SBS25	T_cells	384	0						SBS
BLCA	SBS26	T_cells	384	0						SBS
BLCA	SBS28	T_cells	384	0						SBS
BLCA	SBS29	T_cells	384	1						SBS
BLCA	SBS30	T_cells	384	0						SBS
BLCA	SBS31	T_cells	384	0						SBS
BLCA	SBS32	T_cells	384	0						SBS
BLCA	SBS33	T_cells	384	0						SBS
BLCA	SBS34	T_cells	384	0						SBS
BLCA	SBS35	T_cells	384	0						SBS
BLCA	SBS36	T_cells	384	0						SBS
BLCA	SBS37	T_cells	384	1						SBS
BLCA	SBS38	T_cells	384	0						SBS
BLCA	SBS39	T_cells	384	0						SBS
BLCA	SBS40	T_cells	384	0						SBS
BLCA	SBS41	T_cells	384	0						SBS
BLCA	SBS42	T_cells	384	0						SBS
BLCA	SBS44	T_cells	384	0						SBS
BLCA	SBS1	T_helpers	384	370	-0.0019	0.0002	-3	0.0009	-	SBS
BLCA	SBS2	T_helpers	384	360	0.0011	0.2255	0	0.4373		SBS
BLCA	SBS3	T_helpers	384	29						SBS
BLCA	SBS4	T_helpers	384	0						SBS
BLCA	SBS5	T_helpers	384	376	-0.0016	0	-5	0	-	SBS
BLCA	SBS6	T_helpers	384	0						SBS
BLCA	SBS7a	T_helpers	384	0						SBS
BLCA	SBS7b	T_helpers	384	1						SBS
BLCA	SBS7c	T_helpers	384	0						SBS
BLCA	SBS7d	T_helpers	384	1						SBS
BLCA	SBS8	T_helpers	384	0						SBS
BLCA	SBS9	T_helpers	384	0						SBS
BLCA	SBS10a	T_helpers	384	2						SBS
BLCA	SBS10b	T_helpers	384	2						SBS
BLCA	SBS11	T_helpers	384	0						SBS
BLCA	SBS12	T_helpers	384	0						SBS
BLCA	SBS13	T_helpers	384	355	0.0005	0.6044	0	0.757		SBS
BLCA	SBS14	T_helpers	384	0						SBS
BLCA	SBS15	T_helpers	384	1						SBS
BLCA	SBS16	T_helpers	384	0						SBS
BLCA	SBS17a	T_helpers	384	0						SBS
BLCA	SBS17b	T_helpers	384	0						SBS
BLCA	SBS18	T_helpers	384	3						SBS
BLCA	SBS19	T_helpers	384	1						SBS
BLCA	SBS20	T_helpers	384	0						SBS
BLCA	SBS21	T_helpers	384	0						SBS
BLCA	SBS22	T_helpers	384	1						SBS
BLCA	SBS23	T_helpers	384	1						SBS
BLCA	SBS24	T_helpers	384	0						SBS
BLCA	SBS25	T_helpers	384	0						SBS
BLCA	SBS26	T_helpers	384	0						SBS
BLCA	SBS28	T_helpers	384	0						SBS
BLCA	SBS29	T_helpers	384	1						SBS
BLCA	SBS30	T_helpers	384	0						SBS
BLCA	SBS31	T_helpers	384	0						SBS
BLCA	SBS32	T_helpers	384	0						SBS
BLCA	SBS33	T_helpers	384	0						SBS
BLCA	SBS34	T_helpers	384	0						SBS
BLCA	SBS35	T_helpers	384	0						SBS
BLCA	SBS36	T_helpers	384	0						SBS
BLCA	SBS37	T_helpers	384	1						SBS
BLCA	SBS38	T_helpers	384	0						SBS
BLCA	SBS39	T_helpers	384	0						SBS
BLCA	SBS40	T_helpers	384	0						SBS
BLCA	SBS41	T_helpers	384	0						SBS
BLCA	SBS42	T_helpers	384	0						SBS
BLCA	SBS44	T_helpers	384	0						SBS
BLCA	SBS1	Tregs	384	370	-0.0026	0	-5	0	-	SBS
BLCA	SBS2	Tregs	384	360	0.0085	0	7	0	+	SBS
BLCA	SBS3	Tregs	384	29						SBS
BLCA	SBS4	Tregs	384	0						SBS
BLCA	SBS5	Tregs	384	376	-0.0009	0.0001	-3	0.0007	-	SBS
BLCA	SBS6	Tregs	384	0						SBS
BLCA	SBS7a	Tregs	384	0						SBS
BLCA	SBS7b	Tregs	384	1						SBS
BLCA	SBS7c	Tregs	384	0						SBS
BLCA	SBS7d	Tregs	384	1						SBS
BLCA	SBS8	Tregs	384	0						SBS
BLCA	SBS9	Tregs	384	0						SBS
BLCA	SBS10a	Tregs	384	2						SBS
BLCA	SBS10b	Tregs	384	2						SBS
BLCA	SBS11	Tregs	384	0						SBS
BLCA	SBS12	Tregs	384	0						SBS
BLCA	SBS13	Tregs	384	355	0.0097	0	7	0	+	SBS
BLCA	SBS14	Tregs	384	0						SBS
BLCA	SBS15	Tregs	384	1						SBS
BLCA	SBS16	Tregs	384	0						SBS
BLCA	SBS17a	Tregs	384	0						SBS
BLCA	SBS17b	Tregs	384	0						SBS
BLCA	SBS18	Tregs	384	3						SBS
BLCA	SBS19	Tregs	384	1						SBS
BLCA	SBS20	Tregs	384	0						SBS
BLCA	SBS21	Tregs	384	0						SBS
BLCA	SBS22	Tregs	384	1						SBS
BLCA	SBS23	Tregs	384	1						SBS
BLCA	SBS24	Tregs	384	0						SBS
BLCA	SBS25	Tregs	384	0						SBS
BLCA	SBS26	Tregs	384	0						SBS
BLCA	SBS28	Tregs	384	0						SBS
BLCA	SBS29	Tregs	384	1						SBS
BLCA	SBS30	Tregs	384	0						SBS
BLCA	SBS31	Tregs	384	0						SBS
BLCA	SBS32	Tregs	384	0						SBS
BLCA	SBS33	Tregs	384	0						SBS
BLCA	SBS34	Tregs	384	0						SBS
BLCA	SBS35	Tregs	384	0						SBS
BLCA	SBS36	Tregs	384	0						SBS
BLCA	SBS37	Tregs	384	1						SBS
BLCA	SBS38	Tregs	384	0						SBS
BLCA	SBS39	Tregs	384	0						SBS
BLCA	SBS40	Tregs	384	0						SBS
BLCA	SBS41	Tregs	384	0						SBS
BLCA	SBS42	Tregs	384	0						SBS
BLCA	SBS44	Tregs	384	0						SBS
BRCA	SBS1	B_cells	924	893	-0.0192	0	-6	0	-	SBS
BRCA	SBS2	B_cells	924	531	0.0057	0.1707	0	0.3703		SBS
BRCA	SBS3	B_cells	924	313	-0.0092	0.0882	-1	0.2347		SBS
BRCA	SBS4	B_cells	924	0						SBS
BRCA	SBS5	B_cells	924	826	-0.0026	0.0609	-1	0.177		SBS
BRCA	SBS6	B_cells	924	1						SBS
BRCA	SBS7a	B_cells	924	10						SBS
BRCA	SBS7b	B_cells	924	1						SBS
BRCA	SBS7c	B_cells	924	4						SBS
BRCA	SBS7d	B_cells	924	7						SBS
BRCA	SBS8	B_cells	924	0						SBS
BRCA	SBS9	B_cells	924	0						SBS
BRCA	SBS10a	B_cells	924	35						SBS
BRCA	SBS10b	B_cells	924	56						SBS
BRCA	SBS11	B_cells	924	2						SBS
BRCA	SBS12	B_cells	924	0						SBS
BRCA	SBS13	B_cells	924	487	0.0097	0.0152	1	0.0589	+	SBS
BRCA	SBS14	B_cells	924	2						SBS
BRCA	SBS15	B_cells	924	24						SBS
BRCA	SBS16	B_cells	924	7						SBS
BRCA	SBS17a	B_cells	924	1						SBS
BRCA	SBS17b	B_cells	924	0						SBS
BRCA	SBS18	B_cells	924	1						SBS
BRCA	SBS19	B_cells	924	8						SBS
BRCA	SBS20	B_cells	924	2						SBS
[truncated: 37,061 more rows]

## Sheet: Supplementary Table 4
infi_id	significant_association_num	signature_tpye
Tregs	106	SBS
Monocytes	104	SBS
CD4_T_cells	103	SBS
NK_cells	102	SBS
Lymphocytes	96	SBS
B_cells	86	SBS
Endothelium	85	SBS
Macrophages	83	SBS
Macrophages_M2	83	SBS
Immune_general	81	SBS
Myeloid_cells	81	SBS
CD8_T_cells	77	SBS
Plasma_B_cells	77	SBS
T_cells	77	SBS
CD8_T_cells_PD1_high	76	SBS
CD8_T_cells_PD1_low	76	SBS
T_helpers	72	SBS
Macrophages_M1	57	SBS
Fibroblasts	52	SBS
Neutrophils	42	SBS
Non_plasma_B_cells	32	SBS
CD4_T_cells	65	etiology-associated mutational signatures
Lymphocytes	63	etiology-associated mutational signatures
Fibroblasts	61	etiology-associated mutational signatures
B_cells	58	etiology-associated mutational signatures
Tregs	55	etiology-associated mutational signatures
CD8_T_cells_PD1_low	52	etiology-associated mutational signatures
Macrophages_M1	52	etiology-associated mutational signatures
Plasma_B_cells	52	etiology-associated mutational signatures
Endothelium	51	etiology-associated mutational signatures
CD8_T_cells	50	etiology-associated mutational signatures
CD8_T_cells_PD1_high	50	etiology-associated mutational signatures
Immune_general	50	etiology-associated mutational signatures
T_cells	50	etiology-associated mutational signatures
T_helpers	49	etiology-associated mutational signatures
Neutrophils	43	etiology-associated mutational signatures
Myeloid_cells	37	etiology-associated mutational signatures
Non_plasma_B_cells	36	etiology-associated mutational signatures
NK_cells	28	etiology-associated mutational signatures
Monocytes	26	etiology-associated mutational signatures
Macrophages_M2	24	etiology-associated mutational signatures
Macrophages	21	etiology-associated mutational signatures

## Sheet: Supplementary Table 5
cancer_id	mus_id	infi_id	cancer_sample	non_zero_sample	coef	pvalue	sig_score	FDR	symbol	signature_type
ACC	Clock-Like	B_cell	76	75	-0.0039	0.0177	-1	0.0403	-	SBS
ACC	Polymerase mutation	B_cell	76	5						SBS
ACC	Chemotherapy	B_cell	76	2						SBS
ACC	AID/APOBEC activity	B_cell	76	39	-0.0037	0.149	0	0.2378		SBS
ACC	dMMR	B_cell	76	5						SBS
ACC	ROS	B_cell	76	27	0.011	0.1112	0	0.1946		SBS
ACC	Aristolochic acid	B_cell	76	1						SBS
ACC	Aflatoxin	B_cell	76	1						SBS
ACC	Tobacco	B_cell	76	1						SBS
ACC	HRD	B_cell	76	3						SBS
ACC	dBER	B_cell	76	0						SBS
ACC	UV	B_cell	76	3						SBS
ACC	Haloalkanes	B_cell	76	1						SBS
ACC	Clock-Like	CAF	76	75	-0.006	0.2208	0	0.312		SBS
ACC	Polymerase mutation	CAF	76	5						SBS
ACC	Chemotherapy	CAF	76	2						SBS
ACC	AID/APOBEC activity	CAF	76	39	0.0458	0	5	0	+	SBS
ACC	dMMR	CAF	76	5						SBS
ACC	ROS	CAF	76	27	-0.0108	0.5999	0	0.675		SBS
ACC	Aristolochic acid	CAF	76	1						SBS
ACC	Aflatoxin	CAF	76	1						SBS
ACC	Tobacco	CAF	76	1						SBS
ACC	HRD	CAF	76	3						SBS
ACC	dBER	CAF	76	0						SBS
ACC	UV	CAF	76	3						SBS
ACC	Haloalkanes	CAF	76	1						SBS
ACC	Clock-Like	T_cell_CD4+	76	75	-0.0006	0.5696	0	0.6561		SBS
ACC	Polymerase mutation	T_cell_CD4+	76	5						SBS
ACC	Chemotherapy	T_cell_CD4+	76	2						SBS
ACC	AID/APOBEC activity	T_cell_CD4+	76	39	0.0241	0	7	0	+	SBS
ACC	dMMR	T_cell_CD4+	76	5						SBS
ACC	ROS	T_cell_CD4+	76	27	-0.0074	0.1173	0	0.2013		SBS
ACC	Aristolochic acid	T_cell_CD4+	76	1						SBS
ACC	Aflatoxin	T_cell_CD4+	76	1						SBS
ACC	Tobacco	T_cell_CD4+	76	1						SBS
ACC	HRD	T_cell_CD4+	76	3						SBS
ACC	dBER	T_cell_CD4+	76	0						SBS
ACC	UV	T_cell_CD4+	76	3						SBS
ACC	Haloalkanes	T_cell_CD4+	76	1						SBS
ACC	Clock-Like	T_cell_CD8+	76	75	-0.0171	0	-6	0	-	SBS
ACC	Polymerase mutation	T_cell_CD8+	76	5						SBS
ACC	Chemotherapy	T_cell_CD8+	76	2						SBS
ACC	AID/APOBEC activity	T_cell_CD8+	76	39	-0.0052	0.101	0	0.1862		SBS
ACC	dMMR	T_cell_CD8+	76	5						SBS
ACC	ROS	T_cell_CD8+	76	27	0.0974	0	7	0	+	SBS
ACC	Aristolochic acid	T_cell_CD8+	76	1						SBS
ACC	Aflatoxin	T_cell_CD8+	76	1						SBS
ACC	Tobacco	T_cell_CD8+	76	1						SBS
ACC	HRD	T_cell_CD8+	76	3						SBS
ACC	dBER	T_cell_CD8+	76	0						SBS
ACC	UV	T_cell_CD8+	76	3						SBS
ACC	Haloalkanes	T_cell_CD8+	76	1						SBS
ACC	Clock-Like	Endothellum	76	75	0.0212	0	7	0	+	SBS
ACC	Polymerase mutation	Endothellum	76	5						SBS
ACC	Chemotherapy	Endothellum	76	2						SBS
ACC	AID/APOBEC activity	Endothellum	76	39	-0.0292	0	-7	0	-	SBS
ACC	dMMR	Endothellum	76	5						SBS
ACC	ROS	Endothellum	76	27	0.0121	0.1306	0	0.2161		SBS
ACC	Aristolochic acid	Endothellum	76	1						SBS
ACC	Aflatoxin	Endothellum	76	1						SBS
ACC	Tobacco	Endothellum	76	1						SBS
ACC	HRD	Endothellum	76	3						SBS
ACC	dBER	Endothellum	76	0						SBS
ACC	UV	Endothellum	76	3						SBS
ACC	Haloalkanes	Endothellum	76	1						SBS
ACC	Clock-Like	Macrophage	76	75	0.0343	0	6	0	+	SBS
ACC	Polymerase mutation	Macrophage	76	5						SBS
ACC	Chemotherapy	Macrophage	76	2						SBS
ACC	AID/APOBEC activity	Macrophage	76	39	-0.0498	0	-6	0	-	SBS
ACC	dMMR	Macrophage	76	5						SBS
ACC	ROS	Macrophage	76	27	-0.0418	0.0106	-1	0.026	-	SBS
ACC	Aristolochic acid	Macrophage	76	1						SBS
ACC	Aflatoxin	Macrophage	76	1						SBS
ACC	Tobacco	Macrophage	76	1						SBS
ACC	HRD	Macrophage	76	3						SBS
ACC	dBER	Macrophage	76	0						SBS
ACC	UV	Macrophage	76	3						SBS
ACC	Haloalkanes	Macrophage	76	1						SBS
ACC	Clock-Like	NK_cell	76	75	-0.0009	0.0012	-2	0.0039	-	SBS
ACC	Polymerase mutation	NK_cell	76	5						SBS
ACC	Chemotherapy	NK_cell	76	2						SBS
ACC	AID/APOBEC activity	NK_cell	76	39	0.0026	0	5	0	+	SBS
ACC	dMMR	NK_cell	76	5						SBS
ACC	ROS	NK_cell	76	27	-0.0008	0.5036	0	0.5951		SBS
ACC	Aristolochic acid	NK_cell	76	1						SBS
ACC	Aflatoxin	NK_cell	76	1						SBS
ACC	Tobacco	NK_cell	76	1						SBS
ACC	HRD	NK_cell	76	3						SBS
ACC	dBER	NK_cell	76	0						SBS
ACC	UV	NK_cell	76	3						SBS
ACC	Haloalkanes	NK_cell	76	1						SBS
BLCA	Clock-Like	B_cell	384	382	-0.0045	0.0078	-2	0.0196	-	SBS
BLCA	Polymerase mutation	B_cell	384	2						SBS
BLCA	Chemotherapy	B_cell	384	0						SBS
BLCA	AID/APOBEC activity	B_cell	384	361	-0.0023	0.4429	0	0.5447		SBS
BLCA	dMMR	B_cell	384	1						SBS
BLCA	ROS	B_cell	384	3						SBS
BLCA	Aristolochic acid	B_cell	384	1						SBS
BLCA	Aflatoxin	B_cell	384	0						SBS
BLCA	Tobacco	B_cell	384	1						SBS
BLCA	HRD	B_cell	384	29						SBS
BLCA	dBER	B_cell	384	0						SBS
BLCA	UV	B_cell	384	1						SBS
BLCA	Haloalkanes	B_cell	384	0						SBS
BLCA	Clock-Like	CAF	384	382	-0.0068	0.1743	0	0.2671		SBS
BLCA	Polymerase mutation	CAF	384	2						SBS
BLCA	Chemotherapy	CAF	384	0						SBS
BLCA	AID/APOBEC activity	CAF	384	361	0.0617	0	6	0	+	SBS
BLCA	dMMR	CAF	384	1						SBS
BLCA	ROS	CAF	384	3						SBS
BLCA	Aristolochic acid	CAF	384	1						SBS
BLCA	Aflatoxin	CAF	384	0						SBS
BLCA	Tobacco	CAF	384	1						SBS
BLCA	HRD	CAF	384	29						SBS
BLCA	dBER	CAF	384	0						SBS
BLCA	UV	CAF	384	1						SBS
BLCA	Haloalkanes	CAF	384	0						SBS
BLCA	Clock-Like	T_cell_CD4+	384	382	-0.0001	0.9154	0	0.9359		SBS
BLCA	Polymerase mutation	T_cell_CD4+	384	2						SBS
BLCA	Chemotherapy	T_cell_CD4+	384	0						SBS
BLCA	AID/APOBEC activity	T_cell_CD4+	384	361	0.0301	0	7	0	+	SBS
BLCA	dMMR	T_cell_CD4+	384	1						SBS
BLCA	ROS	T_cell_CD4+	384	3						SBS
BLCA	Aristolochic acid	T_cell_CD4+	384	1						SBS
BLCA	Aflatoxin	T_cell_CD4+	384	0						SBS
BLCA	Tobacco	T_cell_CD4+	384	1						SBS
BLCA	HRD	T_cell_CD4+	384	29						SBS
BLCA	dBER	T_cell_CD4+	384	0						SBS
BLCA	UV	T_cell_CD4+	384	1						SBS
BLCA	Haloalkanes	T_cell_CD4+	384	0						SBS
BLCA	Clock-Like	T_cell_CD8+	384	382	-0.0176	0	-6	0	-	SBS
BLCA	Polymerase mutation	T_cell_CD8+	384	2						SBS
BLCA	Chemotherapy	T_cell_CD8+	384	0						SBS
BLCA	AID/APOBEC activity	T_cell_CD8+	384	361	-0.0094	0.0118	-1	0.0283	-	SBS
BLCA	dMMR	T_cell_CD8+	384	1						SBS
BLCA	ROS	T_cell_CD8+	384	3						SBS
BLCA	Aristolochic acid	T_cell_CD8+	384	1						SBS
BLCA	Aflatoxin	T_cell_CD8+	384	0						SBS
BLCA	Tobacco	T_cell_CD8+	384	1						SBS
BLCA	HRD	T_cell_CD8+	384	29						SBS
BLCA	dBER	T_cell_CD8+	384	0						SBS
BLCA	UV	T_cell_CD8+	384	1						SBS
BLCA	Haloalkanes	T_cell_CD8+	384	0						SBS
BLCA	Clock-Like	Endothellum	384	382	0.0209	0	7	0	+	SBS
BLCA	Polymerase mutation	Endothellum	384	2						SBS
BLCA	Chemotherapy	Endothellum	384	0						SBS
BLCA	AID/APOBEC activity	Endothellum	384	361	-0.0316	0	-6	0	-	SBS
BLCA	dMMR	Endothellum	384	1						SBS
BLCA	ROS	Endothellum	384	3						SBS
BLCA	Aristolochic acid	Endothellum	384	1						SBS
BLCA	Aflatoxin	Endothellum	384	0						SBS
BLCA	Tobacco	Endothellum	384	1						SBS
BLCA	HRD	Endothellum	384	29						SBS
BLCA	dBER	Endothellum	384	0						SBS
BLCA	UV	Endothellum	384	1						SBS
BLCA	Haloalkanes	Endothellum	384	0						SBS
BLCA	Clock-Like	Macrophage	384	382	0.0339	0	6	0	+	SBS
BLCA	Polymerase mutation	Macrophage	384	2						SBS
BLCA	Chemotherapy	Macrophage	384	0						SBS
BLCA	AID/APOBEC activity	Macrophage	384	361	-0.0551	0	-6	0	-	SBS
BLCA	dMMR	Macrophage	384	1						SBS
BLCA	ROS	Macrophage	384	3						SBS
BLCA	Aristolochic acid	Macrophage	384	1						SBS
BLCA	Aflatoxin	Macrophage	384	0						SBS
BLCA	Tobacco	Macrophage	384	1						SBS
BLCA	HRD	Macrophage	384	29						SBS
BLCA	dBER	Macrophage	384	0						SBS
BLCA	UV	Macrophage	384	1						SBS
BLCA	Haloalkanes	Macrophage	384	0						SBS
BLCA	Clock-Like	NK_cell	384	382	-0.0008	0.004	-2	0.0111	-	SBS
BLCA	Polymerase mutation	NK_cell	384	2						SBS
BLCA	Chemotherapy	NK_cell	384	0						SBS
BLCA	AID/APOBEC activity	NK_cell	384	361	0.003	0	5	0	+	SBS
BLCA	dMMR	NK_cell	384	1						SBS
BLCA	ROS	NK_cell	384	3						SBS
BLCA	Aristolochic acid	NK_cell	384	1						SBS
BLCA	Aflatoxin	NK_cell	384	0						SBS
BLCA	Tobacco	NK_cell	384	1						SBS
BLCA	HRD	NK_cell	384	29						SBS
BLCA	dBER	NK_cell	384	0						SBS
BLCA	UV	NK_cell	384	1						SBS
BLCA	Haloalkanes	NK_cell	384	0						SBS
BRCA	Clock-Like	B_cell	924	915	-0.0039	0.0242	-1	0.0542	-	SBS
BRCA	Polymerase mutation	B_cell	924	64						SBS
BRCA	Chemotherapy	B_cell	924	7						SBS
BRCA	AID/APOBEC activity	B_cell	924	546	-0.0071	0.011	-1	0.0329	-	SBS
BRCA	dMMR	B_cell	924	40						SBS
BRCA	ROS	B_cell	924	5						SBS
BRCA	Aristolochic acid	B_cell	924	1						SBS
BRCA	Aflatoxin	B_cell	924	0						SBS
BRCA	Tobacco	B_cell	924	200	0.0074	0.0698	1	0.1271		SBS
BRCA	HRD	B_cell	924	313	-0.005	0.5008	0	0.6114		SBS
BRCA	dBER	B_cell	924	188	-0.0183	0.2374	0	0.3582		SBS
BRCA	UV	B_cell	924	13						SBS
BRCA	Haloalkanes	B_cell	924	9						SBS
BRCA	Clock-Like	CAF	924	915	0.0137	0.0068	2	0.0222	+	SBS
BRCA	Polymerase mutation	CAF	924	64						SBS
BRCA	Chemotherapy	CAF	924	7						SBS
BRCA	AID/APOBEC activity	CAF	924	546	0.0177	0.0309	1	0.0653	+	SBS
BRCA	dMMR	CAF	924	40						SBS
BRCA	ROS	CAF	924	5						SBS
BRCA	Aristolochic acid	CAF	924	1						SBS
BRCA	Aflatoxin	CAF	924	0						SBS
BRCA	Tobacco	CAF	924	200	0.0469	0.0001	4	0.0005	+	SBS
BRCA	HRD	CAF	924	313	0.0409	0.0583	1	0.1106		SBS
BRCA	dBER	CAF	924	188	0.0002	0.9957	0	0.9957		SBS
BRCA	UV	CAF	924	13						SBS
BRCA	Haloalkanes	CAF	924	9						SBS
BRCA	Clock-Like	T_cell_CD4+	924	915	-0.0006	0.6284	0	0.706		SBS
BRCA	Polymerase mutation	T_cell_CD4+	924	64						SBS
BRCA	Chemotherapy	T_cell_CD4+	924	7						SBS
BRCA	AID/APOBEC activity	T_cell_CD4+	924	546	0.0269	0	7	0	+	SBS
BRCA	dMMR	T_cell_CD4+	924	40						SBS
BRCA	ROS	T_cell_CD4+	924	5						SBS
BRCA	Aristolochic acid	T_cell_CD4+	924	1						SBS
BRCA	Aflatoxin	T_cell_CD4+	924	0						SBS
BRCA	Tobacco	T_cell_CD4+	924	200	0.0019	0.5039	0	0.6114		SBS
BRCA	HRD	T_cell_CD4+	924	313	-0.01	0.0493	-1	0.0976	-	SBS
BRCA	dBER	T_cell_CD4+	924	188	-0.0254	0.0175	-1	0.0468	-	SBS
BRCA	UV	T_cell_CD4+	924	13						SBS
BRCA	Haloalkanes	T_cell_CD4+	924	9						SBS
BRCA	Clock-Like	T_cell_CD8+	924	915	-0.021	0	-7	0	-	SBS
BRCA	Polymerase mutation	T_cell_CD8+	924	64						SBS
BRCA	Chemotherapy	T_cell_CD8+	924	7						SBS
BRCA	AID/APOBEC activity	T_cell_CD8+	924	546	-0.0049	0.1654	0	0.2687		SBS
BRCA	dMMR	T_cell_CD8+	924	40						SBS
BRCA	ROS	T_cell_CD8+	924	5						SBS
BRCA	Aristolochic acid	T_cell_CD8+	924	1						SBS
BRCA	Aflatoxin	T_cell_CD8+	924	0						SBS
BRCA	Tobacco	T_cell_CD8+	924	200	-0.003	0.5599	0	0.6449		SBS
BRCA	HRD	T_cell_CD8+	924	313	-0.0045	0.6278	0	0.706		SBS
BRCA	dBER	T_cell_CD8+	924	188	0.0115	0.5531	0	0.6449		SBS
BRCA	UV	T_cell_CD8+	924	13						SBS
BRCA	Haloalkanes	T_cell_CD8+	924	9						SBS
BRCA	Clock-Like	Endothellum	924	915	0.0224	0	7	0	+	SBS
BRCA	Polymerase mutation	Endothellum	924	64						SBS
BRCA	Chemotherapy	Endothellum	924	7						SBS
BRCA	AID/APOBEC activity	Endothellum	924	546	-0.0343	0	-7	0	-	SBS
BRCA	dMMR	Endothellum	924	40						SBS
BRCA	ROS	Endothellum	924	5						SBS
BRCA	Aristolochic acid	Endothellum	924	1						SBS
BRCA	Aflatoxin	Endothellum	924	0						SBS
BRCA	Tobacco	Endothellum	924	200	-0.015	0.0015	-2	0.0059	-	SBS
BRCA	HRD	Endothellum	924	313	-0.0196	0.0229	-1	0.0542	-	SBS
BRCA	dBER	Endothellum	924	188	0.0042	0.8182	0	0.8558		SBS
BRCA	UV	Endothellum	924	13						SBS
BRCA	Haloalkanes	Endothellum	924	9						SBS
BRCA	Clock-Like	Macrophage	924	915	0.0352	0	6	0	+	SBS
BRCA	Polymerase mutation	Macrophage	924	64						SBS
BRCA	Chemotherapy	Macrophage	924	7						SBS
BRCA	AID/APOBEC activity	Macrophage	924	546	-0.056	0	-6	0	-	SBS
BRCA	dMMR	Macrophage	924	40						SBS
BRCA	ROS	Macrophage	924	5						SBS
BRCA	Aristolochic acid	Macrophage	924	1						SBS
BRCA	Aflatoxin	Macrophage	924	0						SBS
BRCA	Tobacco	Macrophage	924	200	-0.0288	0.0028	-2	0.0104	-	SBS
BRCA	HRD	Macrophage	924	313	-0.0323	0.0654	-1	0.1214		SBS
BRCA	dBER	Macrophage	924	188	0.1327	0.0003	3	0.0015	+	SBS
BRCA	UV	Macrophage	924	13						SBS
BRCA	Haloalkanes	Macrophage	924	9						SBS
BRCA	Clock-Like	NK_cell	924	915	-0.0011	0.0002	-3	0.0011	-	SBS
BRCA	Polymerase mutation	NK_cell	924	64						SBS
BRCA	Chemotherapy	NK_cell	924	7						SBS
BRCA	AID/APOBEC activity	NK_cell	924	546	0.003	0	5	0	+	SBS
BRCA	dMMR	NK_cell	924	40						SBS
BRCA	ROS	NK_cell	924	5						SBS
BRCA	Aristolochic acid	NK_cell	924	1						SBS
BRCA	Aflatoxin	NK_cell	924	0						SBS
BRCA	Tobacco	NK_cell	924	200	0.0013	0.0507	1	0.0982	+	SBS
BRCA	HRD	NK_cell	924	313	-0.0013	0.3065	0	0.4358		SBS
BRCA	dBER	NK_cell	924	188	0.0069	0.0076	2	0.0237	+	SBS
BRCA	UV	NK_cell	924	13						SBS
BRCA	Haloalkanes	NK_cell	924	9						SBS
CESC	Clock-Like	B_cell	268	268	-0.0045	0.0071	-2	0.0184	-	SBS
CESC	Polymerase mutation	B_cell	268	10						SBS
CESC	Chemotherapy	B_cell	268	0						SBS
CESC	AID/APOBEC activity	B_cell	268	251	-0.0015	0.5823	0	0.6541		SBS
CESC	dMMR	B_cell	268	12						SBS
CESC	ROS	B_cell	268	2						SBS
CESC	Aristolochic acid	B_cell	268	0						SBS
CESC	Aflatoxin	B_cell	268	0						SBS
CESC	Tobacco	B_cell	268	0						SBS
CESC	HRD	B_cell	268	1						SBS
CESC	dBER	B_cell	268	0						SBS
CESC	UV	B_cell	268	0						SBS
CESC	Haloalkanes	B_cell	268	0						SBS
CESC	Clock-Like	CAF	268	268	-0.0103	0.0385	-1	0.0814	-	SBS
CESC	Polymerase mutation	CAF	268	10						SBS
CESC	Chemotherapy	CAF	268	0						SBS
CESC	AID/APOBEC activity	CAF	268	251	0.0743	0	6	0	+	SBS
CESC	dMMR	CAF	268	12						SBS
CESC	ROS	CAF	268	2						SBS
CESC	Aristolochic acid	CAF	268	0						SBS
CESC	Aflatoxin	CAF	268	0						SBS
CESC	Tobacco	CAF	268	0						SBS
CESC	HRD	CAF	268	1						SBS
CESC	dBER	CAF	268	0						SBS
CESC	UV	CAF	268	0						SBS
CESC	Haloalkanes	CAF	268	0						SBS
CESC	Clock-Like	T_cell_CD4+	268	268	0.0006	0.6198	0	0.6879		SBS
CESC	Polymerase mutation	T_cell_CD4+	268	10						SBS
CESC	Chemotherapy	T_cell_CD4+	268	0						SBS
CESC	AID/APOBEC activity	T_cell_CD4+	268	251	0.0216	0	7	0	+	SBS
CESC	dMMR	T_cell_CD4+	268	12						SBS
CESC	ROS	T_cell_CD4+	268	2						SBS
CESC	Aristolochic acid	T_cell_CD4+	268	0						SBS
CESC	Aflatoxin	T_cell_CD4+	268	0						SBS
CESC	Tobacco	T_cell_CD4+	268	0						SBS
CESC	HRD	T_cell_CD4+	268	1						SBS
CESC	dBER	T_cell_CD4+	268	0						SBS
CESC	UV	T_cell_CD4+	268	0						SBS
CESC	Haloalkanes	T_cell_CD4+	268	0						SBS
CESC	Clock-Like	T_cell_CD8+	268	268	-0.0172	0	-6	0	-	SBS
CESC	Polymerase mutation	T_cell_CD8+	268	10						SBS
CESC	Chemotherapy	T_cell_CD8+	268	0						SBS
CESC	AID/APOBEC activity	T_cell_CD8+	268	251	-0.0065	0.0631	-1	0.1222		SBS
CESC	dMMR	T_cell_CD8+	268	12						SBS
CESC	ROS	T_cell_CD8+	268	2						SBS
CESC	Aristolochic acid	T_cell_CD8+	268	0						SBS
CESC	Aflatoxin	T_cell_CD8+	268	0						SBS
CESC	Tobacco	T_cell_CD8+	268	0						SBS
CESC	HRD	T_cell_CD8+	268	1						SBS
CESC	dBER	T_cell_CD8+	268	0						SBS
CESC	UV	T_cell_CD8+	268	0						SBS
CESC	Haloalkanes	T_cell_CD8+	268	0						SBS
CESC	Clock-Like	Endothellum	268	268	0.0201	0	7	0	+	SBS
CESC	Polymerase mutation	Endothellum	268	10						SBS
CESC	Chemotherapy	Endothellum	268	0						SBS
CESC	AID/APOBEC activity	Endothellum	268	251	-0.0258	0	-6	0	-	SBS
CESC	dMMR	Endothellum	268	12						SBS
CESC	ROS	Endothellum	268	2						SBS
CESC	Aristolochic acid	Endothellum	268	0						SBS
CESC	Aflatoxin	Endothellum	268	0						SBS
CESC	Tobacco	Endothellum	268	0						SBS
CESC	HRD	Endothellum	268	1						SBS
CESC	dBER	Endothellum	268	0						SBS
CESC	UV	Endothellum	268	0						SBS
CESC	Haloalkanes	Endothellum	268	0						SBS
CESC	Clock-Like	Macrophage	268	268	0.034	0	6	0	+	SBS
CESC	Polymerase mutation	Macrophage	268	10						SBS
CESC	Chemotherapy	Macrophage	268	0						SBS
CESC	AID/APOBEC activity	Macrophage	268	251	-0.0516	0	-6	0	-	SBS
CESC	dMMR	Macrophage	268	12						SBS
CESC	ROS	Macrophage	268	2						SBS
CESC	Aristolochic acid	Macrophage	268	0						SBS
CESC	Aflatoxin	Macrophage	268	0						SBS
CESC	Tobacco	Macrophage	268	0						SBS
CESC	HRD	Macrophage	268	1						SBS
CESC	dBER	Macrophage	268	0						SBS
CESC	UV	Macrophage	268	0						SBS
CESC	Haloalkanes	Macrophage	268	0						SBS
CESC	Clock-Like	NK_cell	268	268	-0.0008	0.0035	-2	0.0098	-	SBS
CESC	Polymerase mutation	NK_cell	268	10						SBS
CESC	Chemotherapy	NK_cell	268	0						SBS
CESC	AID/APOBEC activity	NK_cell	268	251	0.0025	0	5	0	+	SBS
CESC	dMMR	NK_cell	268	12						SBS
CESC	ROS	NK_cell	268	2						SBS
CESC	Aristolochic acid	NK_cell	268	0						SBS
CESC	Aflatoxin	NK_cell	268	0						SBS
CESC	Tobacco	NK_cell	268	0						SBS
CESC	HRD	NK_cell	268	1						SBS
CESC	dBER	NK_cell	268	0						SBS
CESC	UV	NK_cell	268	0						SBS
CESC	Haloalkanes	NK_cell	268	0						SBS
CHOL	Clock-Like	B_cell	36	36	-0.0035	0.0326	-1	0.0706	-	SBS
CHOL	Polymerase mutation	B_cell	36	1						SBS
CHOL	Chemotherapy	B_cell	36	1						SBS
CHOL	AID/APOBEC activity	B_cell	36	7	-0.0036	0.1619	0	0.2551		SBS
CHOL	dMMR	B_cell	36	3						SBS
CHOL	ROS	B_cell	36	3						SBS
CHOL	Aristolochic acid	B_cell	36	0						SBS
CHOL	Aflatoxin	B_cell	36	0						SBS
CHOL	Tobacco	B_cell	36	1						SBS
CHOL	HRD	B_cell	36	0						SBS
CHOL	dBER	B_cell	36	0						SBS
CHOL	UV	B_cell	36	1						SBS
CHOL	Haloalkanes	B_cell	36	2						SBS
CHOL	Clock-Like	CAF	36	36	-0.0062	0.2062	0	0.2887		SBS
CHOL	Polymerase mutation	CAF	36	1						SBS
CHOL	Chemotherapy	CAF	36	1						SBS
CHOL	AID/APOBEC activity	CAF	36	7	0.0457	0	5	0	+	SBS
CHOL	dMMR	CAF	36	3						SBS
CHOL	ROS	CAF	36	3						SBS
CHOL	Aristolochic acid	CAF	36	0						SBS
CHOL	Aflatoxin	CAF	36	0						SBS
CHOL	Tobacco	CAF	36	1						SBS
CHOL	HRD	CAF	36	0						SBS
CHOL	dBER	CAF	36	0						SBS
CHOL	UV	CAF	36	1						SBS
CHOL	Haloalkanes	CAF	36	2						SBS
CHOL	Clock-Like	T_cell_CD4+	36	36	-0.0003	0.7686	0	0.8327		SBS
CHOL	Polymerase mutation	T_cell_CD4+	36	1						SBS
CHOL	Chemotherapy	T_cell_CD4+	36	1						SBS
CHOL	AID/APOBEC activity	T_cell_CD4+	36	7	0.0238	0	7	0	+	SBS
CHOL	dMMR	T_cell_CD4+	36	3						SBS
CHOL	ROS	T_cell_CD4+	36	3						SBS
CHOL	Aristolochic acid	T_cell_CD4+	36	0						SBS
CHOL	Aflatoxin	T_cell_CD4+	36	0						SBS
CHOL	Tobacco	T_cell_CD4+	36	1						SBS
CHOL	HRD	T_cell_CD4+	36	0						SBS
CHOL	dBER	T_cell_CD4+	36	0						SBS
CHOL	UV	T_cell_CD4+	36	1						SBS
CHOL	Haloalkanes	T_cell_CD4+	36	2						SBS
CHOL	Clock-Like	T_cell_CD8+	36	36	-0.0169	0	-6	0	-	SBS
CHOL	Polymerase mutation	T_cell_CD8+	36	1						SBS
CHOL	Chemotherapy	T_cell_CD8+	36	1						SBS
CHOL	AID/APOBEC activity	T_cell_CD8+	36	7	-0.0053	0.0957	-1	0.1708		SBS
CHOL	dMMR	T_cell_CD8+	36	3						SBS
CHOL	ROS	T_cell_CD8+	36	3						SBS
CHOL	Aristolochic acid	T_cell_CD8+	36	0						SBS
CHOL	Aflatoxin	T_cell_CD8+	36	0						SBS
CHOL	Tobacco	T_cell_CD8+	36	1						SBS
CHOL	HRD	T_cell_CD8+	36	0						SBS
CHOL	dBER	T_cell_CD8+	36	0						SBS
CHOL	UV	T_cell_CD8+	36	1						SBS
CHOL	Haloalkanes	T_cell_CD8+	36	2						SBS
CHOL	Clock-Like	Endothellum	36	36	0.0214	0	7	0	+	SBS
CHOL	Polymerase mutation	Endothellum	36	1						SBS
CHOL	Chemotherapy	Endothellum	36	1						SBS
CHOL	AID/APOBEC activity	Endothellum	36	7	-0.0294	0	-7	0	-	SBS
CHOL	dMMR	Endothellum	36	3						SBS
CHOL	ROS	Endothellum	36	3						SBS
CHOL	Aristolochic acid	Endothellum	36	0						SBS
CHOL	Aflatoxin	Endothellum	36	0						SBS
CHOL	Tobacco	Endothellum	36	1						SBS
CHOL	HRD	Endothellum	36	0						SBS
CHOL	dBER	Endothellum	36	0						SBS
CHOL	UV	Endothellum	36	1						SBS
CHOL	Haloalkanes	Endothellum	36	2						SBS
CHOL	Clock-Like	Macrophage	36	36	0.0344	0	6	0	+	SBS
CHOL	Polymerase mutation	Macrophage	36	1						SBS
CHOL	Chemotherapy	Macrophage	36	1						SBS
CHOL	AID/APOBEC activity	Macrophage	36	7	-0.0499	0	-6	0	-	SBS
CHOL	dMMR	Macrophage	36	3						SBS
CHOL	ROS	Macrophage	36	3						SBS
CHOL	Aristolochic acid	Macrophage	36	0						SBS
CHOL	Aflatoxin	Macrophage	36	0						SBS
CHOL	Tobacco	Macrophage	36	1						SBS
CHOL	HRD	Macrophage	36	0						SBS
CHOL	dBER	Macrophage	36	0						SBS
CHOL	UV	Macrophage	36	1						SBS
CHOL	Haloalkanes	Macrophage	36	2						SBS
CHOL	Clock-Like	NK_cell	36	36	-0.0009	0.001	-2	0.0033	-	SBS
CHOL	Polymerase mutation	NK_cell	36	1						SBS
CHOL	Chemotherapy	NK_cell	36	1						SBS
CHOL	AID/APOBEC activity	NK_cell	36	7	0.0026	0	5	0	+	SBS
CHOL	dMMR	NK_cell	36	3						SBS
CHOL	ROS	NK_cell	36	3						SBS
CHOL	Aristolochic acid	NK_cell	36	0						SBS
CHOL	Aflatoxin	NK_cell	36	0						SBS
CHOL	Tobacco	NK_cell	36	1						SBS
CHOL	HRD	NK_cell	36	0						SBS
CHOL	dBER	NK_cell	36	0						SBS
CHOL	UV	NK_cell	36	1						SBS
CHOL	Haloalkanes	NK_cell	36	2						SBS
CRC	Clock-Like	B_cell	339	338	-0.0032	0.0504	-1	0.1042		SBS
CRC	Polymerase mutation	B_cell	339	7						SBS
CRC	Chemotherapy	B_cell	339	0						SBS
CRC	AID/APOBEC activity	B_cell	339	17						SBS
CRC	dMMR	B_cell	339	63	0.0175	0.0003	3	0.0012	+	SBS
CRC	ROS	B_cell	339	16						SBS
CRC	Aristolochic acid	B_cell	339	0						SBS
CRC	Aflatoxin	B_cell	339	0						SBS
CRC	Tobacco	B_cell	339	0						SBS
CRC	HRD	B_cell	339	6						SBS
CRC	dBER	B_cell	339	9						SBS
CRC	UV	B_cell	339	0						SBS
CRC	Haloalkanes	B_cell	339	0						SBS
CRC	Clock-Like	CAF	339	338	-0.0054	0.2763	0	0.3702		SBS
CRC	Polymerase mutation	CAF	339	7						SBS
CRC	Chemotherapy	CAF	339	0						SBS
CRC	AID/APOBEC activity	CAF	339	17						SBS
CRC	dMMR	CAF	339	63	-0.0553	0.0002	-3	0.0006	-	SBS
CRC	ROS	CAF	339	16						SBS
CRC	Aristolochic acid	CAF	339	0						SBS
CRC	Aflatoxin	CAF	339	0						SBS
CRC	Tobacco	CAF	339	0						SBS
CRC	HRD	CAF	339	6						SBS
CRC	dBER	CAF	339	9						SBS
CRC	UV	CAF	339	0						SBS
CRC	Haloalkanes	CAF	339	0						SBS
CRC	Clock-Like	T_cell_CD4+	339	338	0.001	0.4012	0	0.4804		SBS
CRC	Polymerase mutation	T_cell_CD4+	339	7						SBS
CRC	Chemotherapy	T_cell_CD4+	339	0						SBS
CRC	AID/APOBEC activity	T_cell_CD4+	339	17						SBS
CRC	dMMR	T_cell_CD4+	339	63	-0.0007	0.8379	0	0.897		SBS
CRC	ROS	T_cell_CD4+	339	16						SBS
CRC	Aristolochic acid	T_cell_CD4+	339	0						SBS
CRC	Aflatoxin	T_cell_CD4+	339	0						SBS
CRC	Tobacco	T_cell_CD4+	339	0						SBS
CRC	HRD	T_cell_CD4+	339	6						SBS
CRC	dBER	T_cell_CD4+	339	9						SBS
CRC	UV	T_cell_CD4+	339	0						SBS
CRC	Haloalkanes	T_cell_CD4+	339	0						SBS
CRC	Clock-Like	T_cell_CD8+	339	338	-0.016	0	-6	0	-	SBS
CRC	Polymerase mutation	T_cell_CD8+	339	7						SBS
CRC	Chemotherapy	T_cell_CD8+	339	0						SBS
CRC	AID/APOBEC activity	T_cell_CD8+	339	17						SBS
CRC	dMMR	T_cell_CD8+	339	63	0.068	0	7	0	+	SBS
CRC	ROS	T_cell_CD8+	339	16						SBS
CRC	Aristolochic acid	T_cell_CD8+	339	0						SBS
CRC	Aflatoxin	T_cell_CD8+	339	0						SBS
CRC	Tobacco	T_cell_CD8+	339	0						SBS
CRC	HRD	T_cell_CD8+	339	6						SBS
CRC	dBER	T_cell_CD8+	339	9						SBS
CRC	UV	T_cell_CD8+	339	0						SBS
CRC	Haloalkanes	T_cell_CD8+	339	0						SBS
CRC	Clock-Like	Endothellum	339	338	0.024	0	7	0	+	SBS
CRC	Polymerase mutation	Endothellum	339	7						SBS
CRC	Chemotherapy	Endothellum	339	0						SBS
CRC	AID/APOBEC activity	Endothellum	339	17						SBS
CRC	dMMR	Endothellum	339	63	0.0076	0.1835	0	0.2693		SBS
CRC	ROS	Endothellum	339	16						SBS
CRC	Aristolochic acid	Endothellum	339	0						SBS
CRC	Aflatoxin	Endothellum	339	0						SBS
CRC	Tobacco	Endothellum	339	0						SBS
CRC	HRD	Endothellum	339	6						SBS
CRC	dBER	Endothellum	339	9						SBS
CRC	UV	Endothellum	339	0						SBS
CRC	Haloalkanes	Endothellum	339	0						SBS
CRC	Clock-Like	Macrophage	339	338	0.0383	0	7	0	+	SBS
CRC	Polymerase mutation	Macrophage	339	7						SBS
CRC	Chemotherapy	Macrophage	339	0						SBS
CRC	AID/APOBEC activity	Macrophage	339	17						SBS
CRC	dMMR	Macrophage	339	63	-0.0339	0.0035	-2	0.0097	-	SBS
CRC	ROS	Macrophage	339	16						SBS
CRC	Aristolochic acid	Macrophage	339	0						SBS
CRC	Aflatoxin	Macrophage	339	0						SBS
CRC	Tobacco	Macrophage	339	0						SBS
CRC	HRD	Macrophage	339	6						SBS
CRC	dBER	Macrophage	339	9						SBS
CRC	UV	Macrophage	339	0						SBS
CRC	Haloalkanes	Macrophage	339	0						SBS
CRC	Clock-Like	NK_cell	339	338	-0.0008	0.0043	-2	0.0116	-	SBS
CRC	Polymerase mutation	NK_cell	339	7						SBS
CRC	Chemotherapy	NK_cell	339	0						SBS
CRC	AID/APOBEC activity	NK_cell	339	17						SBS
CRC	dMMR	NK_cell	339	63	0.0007	0.3838	0	0.4663		SBS
CRC	ROS	NK_cell	339	16						SBS
CRC	Aristolochic acid	NK_cell	339	0						SBS
CRC	Aflatoxin	NK_cell	339	0						SBS
CRC	Tobacco	NK_cell	339	0						SBS
CRC	HRD	NK_cell	339	6						SBS
CRC	dBER	NK_cell	339	9						SBS
CRC	UV	NK_cell	339	0						SBS
CRC	Haloalkanes	NK_cell	339	0						SBS
DLBC	Clock-Like	B_cell	31	31	-0.007	0	-5	0	-	SBS
DLBC	Polymerase mutation	B_cell	31	0						SBS
DLBC	Chemotherapy	B_cell	31	0						SBS
DLBC	AID/APOBEC activity	B_cell	31	6	0.0007	0.6938	0	0.7712		SBS
DLBC	dMMR	B_cell	31	11	0.0096	0.0028	2	0.0071	+	SBS
DLBC	ROS	B_cell	31	6	0.0074	0.1142	0	0.2037		SBS
DLBC	Aristolochic acid	B_cell	31	0						SBS
DLBC	Aflatoxin	B_cell	31	0						SBS
DLBC	Tobacco	B_cell	31	0						SBS
DLBC	HRD	B_cell	31	0						SBS
DLBC	dBER	B_cell	31	0						SBS
DLBC	UV	B_cell	31	1						SBS
DLBC	Haloalkanes	B_cell	31	4						SBS
DLBC	Clock-Like	CAF	31	31	-0.0062	0.2032	0	0.3081		SBS
DLBC	Polymerase mutation	CAF	31	0						SBS
DLBC	Chemotherapy	CAF	31	0						SBS
DLBC	AID/APOBEC activity	CAF	31	6	0.0456	0	5	0	+	SBS
DLBC	dMMR	CAF	31	11	-0.0477	0.0008	-3	0.0024	-	SBS
DLBC	ROS	CAF	31	6	-0.013	0.5201	0	0.6068		SBS
DLBC	Aristolochic acid	CAF	31	0						SBS
DLBC	Aflatoxin	CAF	31	0						SBS
DLBC	Tobacco	CAF	31	0						SBS
DLBC	HRD	CAF	31	0						SBS
DLBC	dBER	CAF	31	0						SBS
DLBC	UV	CAF	31	1						SBS
DLBC	Haloalkanes	CAF	31	4						SBS
DLBC	Clock-Like	T_cell_CD4+	31	31	-0.0003	0.779	0	0.8332		SBS
DLBC	Polymerase mutation	T_cell_CD4+	31	0						SBS
DLBC	Chemotherapy	T_cell_CD4+	31	0						SBS
DLBC	AID/APOBEC activity	T_cell_CD4+	31	6	0.0237	0	7	0	+	SBS
DLBC	dMMR	T_cell_CD4+	31	11	-0.0008	0.7981	0	0.8348		SBS
DLBC	ROS	T_cell_CD4+	31	6	-0.0066	0.1563	0	0.2586		SBS
DLBC	Aristolochic acid	T_cell_CD4+	31	0						SBS
DLBC	Aflatoxin	T_cell_CD4+	31	0						SBS
DLBC	Tobacco	T_cell_CD4+	31	0						SBS
DLBC	HRD	T_cell_CD4+	31	0						SBS
DLBC	dBER	T_cell_CD4+	31	0						SBS
DLBC	UV	T_cell_CD4+	31	1						SBS
DLBC	Haloalkanes	T_cell_CD4+	31	4						SBS
DLBC	Clock-Like	T_cell_CD8+	31	31	-0.0169	0	-6	0	-	SBS
DLBC	Polymerase mutation	T_cell_CD8+	31	0						SBS
DLBC	Chemotherapy	T_cell_CD8+	31	0						SBS
DLBC	AID/APOBEC activity	T_cell_CD8+	31	6	-0.0052	0.1005	0	0.1829		SBS
DLBC	dMMR	T_cell_CD8+	31	11	0.0618	0	7	0	+	SBS
DLBC	ROS	T_cell_CD8+	31	6	0.0911	0	7	0	+	SBS
DLBC	Aristolochic acid	T_cell_CD8+	31	0						SBS
DLBC	Aflatoxin	T_cell_CD8+	31	0						SBS
DLBC	Tobacco	T_cell_CD8+	31	0						SBS
DLBC	HRD	T_cell_CD8+	31	0						SBS
DLBC	dBER	T_cell_CD8+	31	0						SBS
DLBC	UV	T_cell_CD8+	31	1						SBS
DLBC	Haloalkanes	T_cell_CD8+	31	4						SBS
DLBC	Clock-Like	Endothellum	31	31	0.0213	0	7	0	+	SBS
DLBC	Polymerase mutation	Endothellum	31	0						SBS
DLBC	Chemotherapy	Endothellum	31	0						SBS
DLBC	AID/APOBEC activity	Endothellum	31	6	-0.0294	0	-7	0	-	SBS
DLBC	dMMR	Endothellum	31	11	0.0044	0.4206	0	0.5172		SBS
DLBC	ROS	Endothellum	31	6	0.0122	0.1203	0	0.2105		SBS
DLBC	Aristolochic acid	Endothellum	31	0						SBS
DLBC	Aflatoxin	Endothellum	31	0						SBS
DLBC	Tobacco	Endothellum	31	0						SBS
DLBC	HRD	Endothellum	31	0						SBS
DLBC	dBER	Endothellum	31	0						SBS
DLBC	UV	Endothellum	31	1						SBS
DLBC	Haloalkanes	Endothellum	31	4						SBS
DLBC	Clock-Like	Macrophage	31	31	0.0343	0	6	0	+	SBS
DLBC	Polymerase mutation	Macrophage	31	0						SBS
DLBC	Chemotherapy	Macrophage	31	0						SBS
DLBC	AID/APOBEC activity	Macrophage	31	6	-0.0498	0	-6	0	-	SBS
DLBC	dMMR	Macrophage	31	11	-0.0336	0.0027	-2	0.0071	-	SBS
DLBC	ROS	Macrophage	31	6	-0.0396	0.0131	-1	0.0291	-	SBS
DLBC	Aristolochic acid	Macrophage	31	0						SBS
DLBC	Aflatoxin	Macrophage	31	0						SBS
DLBC	Tobacco	Macrophage	31	0						SBS
DLBC	HRD	Macrophage	31	0						SBS
DLBC	dBER	Macrophage	31	0						SBS
DLBC	UV	Macrophage	31	1						SBS
DLBC	Haloalkanes	Macrophage	31	4						SBS
DLBC	Clock-Like	NK_cell	31	31	-0.0009	0.0008	-3	0.0026	-	SBS
DLBC	Polymerase mutation	NK_cell	31	0						SBS
DLBC	Chemotherapy	NK_cell	31	0						SBS
DLBC	AID/APOBEC activity	NK_cell	31	6	0.0026	0	5	0	+	SBS
DLBC	dMMR	NK_cell	31	11	0.0009	0.2686	0	0.376		SBS
DLBC	ROS	NK_cell	31	6	-0.0009	0.4367	0	0.5299		SBS
DLBC	Aristolochic acid	NK_cell	31	0						SBS
DLBC	Aflatoxin	NK_cell	31	0						SBS
DLBC	Tobacco	NK_cell	31	0						SBS
DLBC	HRD	NK_cell	31	0						SBS
DLBC	dBER	NK_cell	31	0						SBS
DLBC	UV	NK_cell	31	1						SBS
DLBC	Haloalkanes	NK_cell	31	4						SBS
ESCA	Clock-Like	B_cell	178	177	-0.0035	0.0304	-1	0.0687	-	SBS
ESCA	Polymerase mutation	B_cell	178	3						SBS
ESCA	Chemotherapy	B_cell	178	0						SBS
ESCA	AID/APOBEC activity	B_cell	178	97	-0.0034	0.1836	0	0.2739		SBS
ESCA	dMMR	B_cell	178	6						SBS
ESCA	ROS	B_cell	178	96	0.0125	0.0823	1	0.152		SBS
ESCA	Aristolochic acid	B_cell	178	0						SBS
ESCA	Aflatoxin	B_cell	178	0						SBS
ESCA	Tobacco	B_cell	178	2						SBS
ESCA	HRD	B_cell	178	22						SBS
ESCA	dBER	B_cell	178	0						SBS
ESCA	UV	B_cell	178	0						SBS
ESCA	Haloalkanes	B_cell	178	1						SBS
ESCA	Clock-Like	CAF	178	177	-0.0062	0.2072	0	0.2959		SBS
ESCA	Polymerase mutation	CAF	178	3						SBS
ESCA	Chemotherapy	CAF	178	0						SBS
ESCA	AID/APOBEC activity	CAF	178	97	0.0438	0	5	0	+	SBS
ESCA	dMMR	CAF	178	6						SBS
ESCA	ROS	CAF	178	96	-0.0147	0.4958	0	0.586		SBS
ESCA	Aristolochic acid	CAF	178	0						SBS
ESCA	Aflatoxin	CAF	178	0						SBS
ESCA	Tobacco	CAF	178	2						SBS
ESCA	HRD	CAF	178	22						SBS
ESCA	dBER	CAF	178	0						SBS
ESCA	UV	CAF	178	0						SBS
ESCA	Haloalkanes	CAF	178	1						SBS
ESCA	Clock-Like	T_cell_CD4+	178	177	-0.0005	0.6846	0	0.7506		SBS
ESCA	Polymerase mutation	T_cell_CD4+	178	3						SBS
ESCA	Chemotherapy	T_cell_CD4+	178	0						SBS
ESCA	AID/APOBEC activity	T_cell_CD4+	178	97	0.0237	0	7	0	+	SBS
ESCA	dMMR	T_cell_CD4+	178	6						SBS
ESCA	ROS	T_cell_CD4+	178	96	-0.0132	0.0078	-2	0.0204	-	SBS
ESCA	Aristolochic acid	T_cell_CD4+	178	0						SBS
ESCA	Aflatoxin	T_cell_CD4+	178	0						SBS
ESCA	Tobacco	T_cell_CD4+	178	2						SBS
ESCA	HRD	T_cell_CD4+	178	22						SBS
ESCA	dBER	T_cell_CD4+	178	0						SBS
ESCA	UV	T_cell_CD4+	178	0						SBS
ESCA	Haloalkanes	T_cell_CD4+	178	1						SBS
ESCA	Clock-Like	T_cell_CD8+	178	177	-0.017	0	-6	0	-	SBS
ESCA	Polymerase mutation	T_cell_CD8+	178	3						SBS
ESCA	Chemotherapy	T_cell_CD8+	178	0						SBS
ESCA	AID/APOBEC activity	T_cell_CD8+	178	97	-0.0053	0.1008	0	0.1766		SBS
ESCA	dMMR	T_cell_CD8+	178	6						SBS
ESCA	ROS	T_cell_CD8+	178	96	0.1086	0	7	0	+	SBS
ESCA	Aristolochic acid	T_cell_CD8+	178	0						SBS
ESCA	Aflatoxin	T_cell_CD8+	178	0						SBS
ESCA	Tobacco	T_cell_CD8+	178	2						SBS
ESCA	HRD	T_cell_CD8+	178	22						SBS
ESCA	dBER	T_cell_CD8+	178	0						SBS
ESCA	UV	T_cell_CD8+	178	0						SBS
ESCA	Haloalkanes	T_cell_CD8+	178	1						SBS
ESCA	Clock-Like	Endothellum	178	177	0.0215	0	7	0	+	SBS
ESCA	Polymerase mutation	Endothellum	178	3						SBS
ESCA	Chemotherapy	Endothellum	178	0						SBS
ESCA	AID/APOBEC activity	Endothellum	178	97	-0.029	0	-7	0	-	SBS
ESCA	dMMR	Endothellum	178	6						SBS
ESCA	ROS	Endothellum	178	96	0.0096	0.2562	0	0.348		SBS
ESCA	Aristolochic acid	Endothellum	178	0						SBS
ESCA	Aflatoxin	Endothellum	178	0						SBS
ESCA	Tobacco	Endothellum	178	2						SBS
ESCA	HRD	Endothellum	178	22						SBS
ESCA	dBER	Endothellum	178	0						SBS
ESCA	UV	Endothellum	178	0						SBS
ESCA	Haloalkanes	Endothellum	178	1						SBS
ESCA	Clock-Like	Macrophage	178	177	0.0346	0	6	0	+	SBS
ESCA	Polymerase mutation	Macrophage	178	3						SBS
ESCA	Chemotherapy	Macrophage	178	0						SBS
ESCA	AID/APOBEC activity	Macrophage	178	97	-0.0503	0	-6	0	-	SBS
ESCA	dMMR	Macrophage	178	6						SBS
ESCA	ROS	Macrophage	178	96	-0.0314	0.0667	-1	0.1379		SBS
ESCA	Aristolochic acid	Macrophage	178	0						SBS
ESCA	Aflatoxin	Macrophage	178	0						SBS
ESCA	Tobacco	Macrophage	178	2						SBS
ESCA	HRD	Macrophage	178	22						SBS
ESCA	dBER	Macrophage	178	0						SBS
ESCA	UV	Macrophage	178	0						SBS
ESCA	Haloalkanes	Macrophage	178	1						SBS
ESCA	Clock-Like	NK_cell	178	177	-0.0009	0.001	-2	0.0034	-	SBS
ESCA	Polymerase mutation	NK_cell	178	3						SBS
ESCA	Chemotherapy	NK_cell	178	0						SBS
ESCA	AID/APOBEC activity	NK_cell	178	97	0.0026	0	5	0	+	SBS
ESCA	dMMR	NK_cell	178	6						SBS
ESCA	ROS	NK_cell	178	96	-0.0007	0.5497	0	0.6253		SBS
ESCA	Aristolochic acid	NK_cell	178	0						SBS
ESCA	Aflatoxin	NK_cell	178	0						SBS
ESCA	Tobacco	NK_cell	178	2						SBS
ESCA	HRD	NK_cell	178	22						SBS
ESCA	dBER	NK_cell	178	0						SBS
ESCA	UV	NK_cell	178	0						SBS
ESCA	Haloalkanes	NK_cell	178	1						SBS
GBM	Clock-Like	B_cell	124	124	-0.0035	0.0345	-1	0.0748	-	SBS
GBM	Polymerase mutation	B_cell	124	3						SBS
GBM	Chemotherapy	B_cell	124	1						SBS
GBM	AID/APOBEC activity	B_cell	124	1						SBS
GBM	dMMR	B_cell	124	4						SBS
GBM	ROS	B_cell	124	0						SBS
GBM	Aristolochic acid	B_cell	124	0						SBS
GBM	Aflatoxin	B_cell	124	0						SBS
GBM	Tobacco	B_cell	124	0						SBS
GBM	HRD	B_cell	124	0						SBS
GBM	dBER	B_cell	124	23	-0.0195	0.1117	0	0.1954		SBS
GBM	UV	B_cell	124	1						SBS
GBM	Haloalkanes	B_cell	124	0						SBS
GBM	Clock-Like	CAF	124	124	-0.0038	0.4334	0	0.5172		SBS
GBM	Polymerase mutation	CAF	124	3						SBS
GBM	Chemotherapy	CAF	124	1						SBS
GBM	AID/APOBEC activity	CAF	124	1						SBS
GBM	dMMR	CAF	124	4						SBS
GBM	ROS	CAF	124	0						SBS
GBM	Aristolochic acid	CAF	124	0						SBS
GBM	Aflatoxin	CAF	124	0						SBS
GBM	Tobacco	CAF	124	0						SBS
GBM	HRD	CAF	124	0						SBS
GBM	dBER	CAF	124	23	0.2337	0	5	0	+	SBS
GBM	UV	CAF	124	1						SBS
GBM	Haloalkanes	CAF	124	0						SBS
GBM	Clock-Like	T_cell_CD4+	124	124	0	0.9914	0	0.997		SBS
GBM	Polymerase mutation	T_cell_CD4+	124	3						SBS
GBM	Chemotherapy	T_cell_CD4+	124	1						SBS
GBM	AID/APOBEC activity	T_cell_CD4+	124	1						SBS
GBM	dMMR	T_cell_CD4+	124	4						SBS
GBM	ROS	T_cell_CD4+	124	0						SBS
GBM	Aristolochic acid	T_cell_CD4+	124	0						SBS
GBM	Aflatoxin	T_cell_CD4+	124	0						SBS
GBM	Tobacco	T_cell_CD4+	124	0						SBS
GBM	HRD	T_cell_CD4+	124	0						SBS
GBM	dBER	T_cell_CD4+	124	23	-0.0224	0.008	-2	0.0209	-	SBS
GBM	UV	T_cell_CD4+	124	1						SBS
GBM	Haloalkanes	T_cell_CD4+	124	0						SBS
GBM	Clock-Like	T_cell_CD8+	124	124	-0.0167	0	-6	0	-	SBS
GBM	Polymerase mutation	T_cell_CD8+	124	3						SBS
GBM	Chemotherapy	T_cell_CD8+	124	1						SBS
GBM	AID/APOBEC activity	T_cell_CD8+	124	1						SBS
GBM	dMMR	T_cell_CD8+	124	4						SBS
GBM	ROS	T_cell_CD8+	124	0						SBS
GBM	Aristolochic acid	T_cell_CD8+	124	0						SBS
GBM	Aflatoxin	T_cell_CD8+	124	0						SBS
GBM	Tobacco	T_cell_CD8+	124	0						SBS
GBM	HRD	T_cell_CD8+	124	0						SBS
GBM	dBER	T_cell_CD8+	124	23	-0.0178	0.2459	0	0.3306		SBS
GBM	UV	T_cell_CD8+	124	1						SBS
GBM	Haloalkanes	T_cell_CD8+	124	0						SBS
GBM	Clock-Like	Endothellum	124	124	0.0206	0	7	0	+	SBS
GBM	Polymerase mutation	Endothellum	124	3						SBS
GBM	Chemotherapy	Endothellum	124	1						SBS
GBM	AID/APOBEC activity	Endothellum	124	1						SBS
GBM	dMMR	Endothellum	124	4						SBS
GBM	ROS	Endothellum	124	0						SBS
GBM	Aristolochic acid	Endothellum	124	0						SBS
GBM	Aflatoxin	Endothellum	124	0						SBS
GBM	Tobacco	Endothellum	124	0						SBS
GBM	HRD	Endothellum	124	0						SBS
GBM	dBER	Endothellum	124	23	-0.0178	0.2137	0	0.3087		SBS
GBM	UV	Endothellum	124	1						SBS
GBM	Haloalkanes	Endothellum	124	0						SBS
GBM	Clock-Like	Macrophage	124	124	0.0342	0	6	0	+	SBS
GBM	Polymerase mutation	Macrophage	124	3						SBS
GBM	Chemotherapy	Macrophage	124	1						SBS
GBM	AID/APOBEC activity	Macrophage	124	1						SBS
GBM	dMMR	Macrophage	124	4						SBS
GBM	ROS	Macrophage	124	0						SBS
GBM	Aristolochic acid	Macrophage	124	0						SBS
GBM	Aflatoxin	Macrophage	124	0						SBS
GBM	Tobacco	Macrophage	124	0						SBS
GBM	HRD	Macrophage	124	0						SBS
GBM	dBER	Macrophage	124	23	0.0337	0.2471	0	0.3306		SBS
GBM	UV	Macrophage	124	1						SBS
GBM	Haloalkanes	Macrophage	124	0						SBS
GBM	Clock-Like	NK_cell	124	124	-0.0009	0.0017	-2	0.0054	-	SBS
GBM	Polymerase mutation	NK_cell	124	3						SBS
GBM	Chemotherapy	NK_cell	124	1						SBS
GBM	AID/APOBEC activity	NK_cell	124	1						SBS
GBM	dMMR	NK_cell	124	4						SBS
GBM	ROS	NK_cell	124	0						SBS
GBM	Aristolochic acid	NK_cell	124	0						SBS
GBM	Aflatoxin	NK_cell	124	0						SBS
GBM	Tobacco	NK_cell	124	0						SBS
GBM	HRD	NK_cell	124	0						SBS
GBM	dBER	NK_cell	124	23	0.0022	0.2722	0	0.359		SBS
GBM	UV	NK_cell	124	1						SBS
GBM	Haloalkanes	NK_cell	124	0						SBS
HNSC	Clock-Like	B_cell	455	453	-0.0036	0.0276	-1	0.0629	-	SBS
HNSC	Polymerase mutation	B_cell	455	12						SBS
HNSC	Chemotherapy	B_cell	455	3						SBS
HNSC	AID/APOBEC activity	B_cell	455	337	-0.0036	0.1807	0	0.2814		SBS
HNSC	dMMR	B_cell	455	8						SBS
HNSC	ROS	B_cell	455	1						SBS
HNSC	Aristolochic acid	B_cell	455	0						SBS
HNSC	Aflatoxin	B_cell	455	1						SBS
HNSC	Tobacco	B_cell	455	26						SBS
HNSC	HRD	B_cell	455	0						SBS
HNSC	dBER	B_cell	455	0						SBS
HNSC	UV	B_cell	455	12						SBS
HNSC	Haloalkanes	B_cell	455	0						SBS
HNSC	Clock-Like	CAF	455	453	-0.0086	0.0825	-1	0.1563		SBS
HNSC	Polymerase mutation	CAF	455	12						SBS
HNSC	Chemotherapy	CAF	455	3						SBS
HNSC	AID/APOBEC activity	CAF	455	337	0.0457	0	5	0	+	SBS
HNSC	dMMR	CAF	455	8						SBS
HNSC	ROS	CAF	455	1						SBS
HNSC	Aristolochic acid	CAF	455	0						SBS
HNSC	Aflatoxin	CAF	455	1						SBS
HNSC	Tobacco	CAF	455	26						SBS
HNSC	HRD	CAF	455	0						SBS
HNSC	dBER	CAF	455	0						SBS
HNSC	UV	CAF	455	12						SBS
HNSC	Haloalkanes	CAF	455	0						SBS
HNSC	Clock-Like	T_cell_CD4+	455	453	-0.0008	0.4924	0	0.5893		SBS
HNSC	Polymerase mutation	T_cell_CD4+	455	12						SBS
HNSC	Chemotherapy	T_cell_CD4+	455	3						SBS
HNSC	AID/APOBEC activity	T_cell_CD4+	455	337	0.0209	0	7	0	+	SBS
HNSC	dMMR	T_cell_CD4+	455	8						SBS
HNSC	ROS	T_cell_CD4+	455	1						SBS
HNSC	Aristolochic acid	T_cell_CD4+	455	0						SBS
HNSC	Aflatoxin	T_cell_CD4+	455	1						SBS
HNSC	Tobacco	T_cell_CD4+	455	26						SBS
HNSC	HRD	T_cell_CD4+	455	0						SBS
HNSC	dBER	T_cell_CD4+	455	0						SBS
HNSC	UV	T_cell_CD4+	455	12						SBS
HNSC	Haloalkanes	T_cell_CD4+	455	0						SBS
HNSC	Clock-Like	T_cell_CD8+	455	453	-0.0172	0	-6	0	-	SBS
HNSC	Polymerase mutation	T_cell_CD8+	455	12						SBS
HNSC	Chemotherapy	T_cell_CD8+	455	3						SBS
HNSC	AID/APOBEC activity	T_cell_CD8+	455	337	-0.0039	0.2507	0	0.3406		SBS
HNSC	dMMR	T_cell_CD8+	455	8						SBS
HNSC	ROS	T_cell_CD8+	455	1						SBS
HNSC	Aristolochic acid	T_cell_CD8+	455	0						SBS
HNSC	Aflatoxin	T_cell_CD8+	455	1						SBS
HNSC	Tobacco	T_cell_CD8+	455	26						SBS
HNSC	HRD	T_cell_CD8+	455	0						SBS
HNSC	dBER	T_cell_CD8+	455	0						SBS
HNSC	UV	T_cell_CD8+	455	12						SBS
HNSC	Haloalkanes	T_cell_CD8+	455	0						SBS
HNSC	Clock-Like	Endothellum	455	453	0.022	0	7	0	+	SBS
HNSC	Polymerase mutation	Endothellum	455	12						SBS
HNSC	Chemotherapy	Endothellum	455	3						SBS
HNSC	AID/APOBEC activity	Endothellum	455	337	-0.0277	0	-6	0	-	SBS
HNSC	dMMR	Endothellum	455	8						SBS
HNSC	ROS	Endothellum	455	1						SBS
HNSC	Aristolochic acid	Endothellum	455	0						SBS
HNSC	Aflatoxin	Endothellum	455	1						SBS
HNSC	Tobacco	Endothellum	455	26						SBS
HNSC	HRD	Endothellum	455	0						SBS
HNSC	dBER	Endothellum	455	0						SBS
HNSC	UV	Endothellum	455	12						SBS
HNSC	Haloalkanes	Endothellum	455	0						SBS
HNSC	Clock-Like	Macrophage	455	453	0.0359	0	6	0	+	SBS
HNSC	Polymerase mutation	Macrophage	455	12						SBS
HNSC	Chemotherapy	Macrophage	455	3						SBS
HNSC	AID/APOBEC activity	Macrophage	455	337	-0.0509	0	-6	0	-	SBS
HNSC	dMMR	Macrophage	455	8						SBS
HNSC	ROS	Macrophage	455	1						SBS
HNSC	Aristolochic acid	Macrophage	455	0						SBS
HNSC	Aflatoxin	Macrophage	455	1						SBS
HNSC	Tobacco	Macrophage	455	26						SBS
HNSC	HRD	Macrophage	455	0						SBS
HNSC	dBER	Macrophage	455	0						SBS
HNSC	UV	Macrophage	455	12						SBS
HNSC	Haloalkanes	Macrophage	455	0						SBS
HNSC	Clock-Like	NK_cell	455	453	-0.0008	0.0027	-2	0.0077	-	SBS
HNSC	Polymerase mutation	NK_cell	455	12						SBS
HNSC	Chemotherapy	NK_cell	455	3						SBS
HNSC	AID/APOBEC activity	NK_cell	455	337	0.0023	0	5	0	+	SBS
HNSC	dMMR	NK_cell	455	8						SBS
HNSC	ROS	NK_cell	455	1						SBS
HNSC	Aristolochic acid	NK_cell	455	0						SBS
HNSC	Aflatoxin	NK_cell	455	1						SBS
HNSC	Tobacco	NK_cell	455	26						SBS
HNSC	HRD	NK_cell	455	0						SBS
HNSC	dBER	NK_cell	455	0						SBS
HNSC	UV	NK_cell	455	12						SBS
HNSC	Haloalkanes	NK_cell	455	0						SBS
KICH	Clock-Like	B_cell	50	50	-0.0038	0.0195	-1	0.0443	-	SBS
KICH	Polymerase mutation	B_cell	50	2						SBS
KICH	Chemotherapy	B_cell	50	1						SBS
KICH	AID/APOBEC activity	B_cell	50	4						SBS
KICH	dMMR	B_cell	50	5						SBS
KICH	ROS	B_cell	50	8	0.0095	0.1592	0	0.2541		SBS
KICH	Aristolochic acid	B_cell	50	1						SBS
KICH	Aflatoxin	B_cell	50	1						SBS
KICH	Tobacco	B_cell	50	0						SBS
KICH	HRD	B_cell	50	1						SBS
KICH	dBER	B_cell	50	0						SBS
KICH	UV	B_cell	50	2						SBS
KICH	Haloalkanes	B_cell	50	0						SBS
KICH	Clock-Like	CAF	50	50	-0.0059	0.2315	0	0.3145		SBS
KICH	Polymerase mutation	CAF	50	2						SBS
KICH	Chemotherapy	CAF	50	1						SBS
KICH	AID/APOBEC activity	CAF	50	4						SBS
KICH	dMMR	CAF	50	5						SBS
KICH	ROS	CAF	50	8	-0.0117	0.562	0	0.6473		SBS
KICH	Aristolochic acid	CAF	50	1						SBS
KICH	Aflatoxin	CAF	50	1						SBS
KICH	Tobacco	CAF	50	0						SBS
KICH	HRD	CAF	50	1						SBS
KICH	dBER	CAF	50	0						SBS
KICH	UV	CAF	50	2						SBS
KICH	Haloalkanes	CAF	50	0						SBS
KICH	Clock-Like	T_cell_CD4+	50	50	-0.0006	0.6218	0	0.6986		SBS
KICH	Polymerase mutation	T_cell_CD4+	50	2						SBS
KICH	Chemotherapy	T_cell_CD4+	50	1						SBS
KICH	AID/APOBEC activity	T_cell_CD4+	50	4						SBS
KICH	dMMR	T_cell_CD4+	50	5						SBS
KICH	ROS	T_cell_CD4+	50	8	-0.0069	0.139	0	0.2387		SBS
KICH	Aristolochic acid	T_cell_CD4+	50	1						SBS
KICH	Aflatoxin	T_cell_CD4+	50	1						SBS
KICH	Tobacco	T_cell_CD4+	50	0						SBS
KICH	HRD	T_cell_CD4+	50	1						SBS
KICH	dBER	T_cell_CD4+	50	0						SBS
KICH	UV	T_cell_CD4+	50	2						SBS
KICH	Haloalkanes	T_cell_CD4+	50	0						SBS
KICH	Clock-Like	T_cell_CD8+	50	50	-0.0169	0	-6	0	-	SBS
KICH	Polymerase mutation	T_cell_CD8+	50	2						SBS
KICH	Chemotherapy	T_cell_CD8+	50	1						SBS
KICH	AID/APOBEC activity	T_cell_CD8+	50	4						SBS
KICH	dMMR	T_cell_CD8+	50	5						SBS
KICH	ROS	T_cell_CD8+	50	8	0.0915	0	7	0	+	SBS
KICH	Aristolochic acid	T_cell_CD8+	50	1						SBS
KICH	Aflatoxin	T_cell_CD8+	50	1						SBS
KICH	Tobacco	T_cell_CD8+	50	0						SBS
KICH	HRD	T_cell_CD8+	50	1						SBS
KICH	dBER	T_cell_CD8+	50	0						SBS
KICH	UV	T_cell_CD8+	50	2						SBS
KICH	Haloalkanes	T_cell_CD8+	50	0						SBS
KICH	Clock-Like	Endothellum	50	50	0.0212	0	7	0	+	SBS
KICH	Polymerase mutation	Endothellum	50	2						SBS
KICH	Chemotherapy	Endothellum	50	1						SBS
KICH	AID/APOBEC activity	Endothellum	50	4						SBS
KICH	dMMR	Endothellum	50	5						SBS
KICH	ROS	Endothellum	50	8	0.0112	0.1546	0	0.2512		SBS
KICH	Aristolochic acid	Endothellum	50	1						SBS
KICH	Aflatoxin	Endothellum	50	1						SBS
KICH	Tobacco	Endothellum	50	0						SBS
KICH	HRD	Endothellum	50	1						SBS
KICH	dBER	Endothellum	50	0						SBS
KICH	UV	Endothellum	50	2						SBS
KICH	Haloalkanes	Endothellum	50	0						SBS
KICH	Clock-Like	Macrophage	50	50	0.0346	0	6	0	+	SBS
KICH	Polymerase mutation	Macrophage	50	2						SBS
KICH	Chemotherapy	Macrophage	50	1						SBS
KICH	AID/APOBEC activity	Macrophage	50	4						SBS
KICH	dMMR	Macrophage	50	5						SBS
KICH	ROS	Macrophage	50	8	-0.0383	0.0168	-1	0.0392	-	SBS
KICH	Aristolochic acid	Macrophage	50	1						SBS
KICH	Aflatoxin	Macrophage	50	1						SBS
KICH	Tobacco	Macrophage	50	0						SBS
KICH	HRD	Macrophage	50	1						SBS
KICH	dBER	Macrophage	50	0						SBS
KICH	UV	Macrophage	50	2						SBS
KICH	Haloalkanes	Macrophage	50	0						SBS
KICH	Clock-Like	NK_cell	50	50	-0.0009	0.0011	-2	0.0036	-	SBS
KICH	Polymerase mutation	NK_cell	50	2						SBS
KICH	Chemotherapy	NK_cell	50	1						SBS
KICH	AID/APOBEC activity	NK_cell	50	4						SBS
KICH	dMMR	NK_cell	50	5						SBS
KICH	ROS	NK_cell	50	8	-0.0008	0.4639	0	0.5561		SBS
KICH	Aristolochic acid	NK_cell	50	1						SBS
KICH	Aflatoxin	NK_cell	50	1						SBS
KICH	Tobacco	NK_cell	50	0						SBS
KICH	HRD	NK_cell	50	1						SBS
KICH	dBER	NK_cell	50	0						SBS
KICH	UV	NK_cell	50	2						SBS
KICH	Haloalkanes	NK_cell	50	0						SBS
KIRC	Clock-Like	B_cell	331	331	-0.0034	0.0389	-1	0.0823	-	SBS
KIRC	Polymerase mutation	B_cell	331	3						SBS
KIRC	Chemotherapy	B_cell	331	6						SBS
KIRC	AID/APOBEC activity	B_cell	331	4						SBS
KIRC	dMMR	B_cell	331	22						SBS
KIRC	ROS	B_cell	331	5						SBS
KIRC	Aristolochic acid	B_cell	331	2						SBS
KIRC	Aflatoxin	B_cell	331	0						SBS
KIRC	Tobacco	B_cell	331	1						SBS
KIRC	HRD	B_cell	331	0						SBS
KIRC	dBER	B_cell	331	1						SBS
KIRC	UV	B_cell	331	4						SBS
KIRC	Haloalkanes	B_cell	331	5						SBS
KIRC	Clock-Like	CAF	331	331	-0.0002	0.9682	0	0.9997		SBS
KIRC	Polymerase mutation	CAF	331	3						SBS
KIRC	Chemotherapy	CAF	331	6						SBS
KIRC	AID/APOBEC activity	CAF	331	4						SBS
KIRC	dMMR	CAF	331	22						SBS
KIRC	ROS	CAF	331	5						SBS
KIRC	Aristolochic acid	CAF	331	2						SBS
KIRC	Aflatoxin	CAF	331	0						SBS
KIRC	Tobacco	CAF	331	1						SBS
KIRC	HRD	CAF	331	0						SBS
KIRC	dBER	CAF	331	1						SBS
KIRC	UV	CAF	331	4						SBS
KIRC	Haloalkanes	CAF	331	5						SBS
KIRC	Clock-Like	T_cell_CD4+	331	331	0.0005	0.6794	0	0.7633		SBS
KIRC	Polymerase mutation	T_cell_CD4+	331	3						SBS
KIRC	Chemotherapy	T_cell_CD4+	331	6						SBS
KIRC	AID/APOBEC activity	T_cell_CD4+	331	4						SBS
KIRC	dMMR	T_cell_CD4+	331	22						SBS
KIRC	ROS	T_cell_CD4+	331	5						SBS
KIRC	Aristolochic acid	T_cell_CD4+	331	2						SBS
KIRC	Aflatoxin	T_cell_CD4+	331	0						SBS
KIRC	Tobacco	T_cell_CD4+	331	1						SBS
KIRC	HRD	T_cell_CD4+	331	0						SBS
KIRC	dBER	T_cell_CD4+	331	1						SBS
KIRC	UV	T_cell_CD4+	331	4						SBS
KIRC	Haloalkanes	T_cell_CD4+	331	5						SBS
KIRC	Clock-Like	T_cell_CD8+	331	331	-0.0187	0	-6	0	-	SBS
KIRC	Polymerase mutation	T_cell_CD8+	331	3						SBS
KIRC	Chemotherapy	T_cell_CD8+	331	6						SBS
KIRC	AID/APOBEC activity	T_cell_CD8+	331	4						SBS
KIRC	dMMR	T_cell_CD8+	331	22						SBS
KIRC	ROS	T_cell_CD8+	331	5						SBS
KIRC	Aristolochic acid	T_cell_CD8+	331	2						SBS
KIRC	Aflatoxin	T_cell_CD8+	331	0						SBS
KIRC	Tobacco	T_cell_CD8+	331	1						SBS
KIRC	HRD	T_cell_CD8+	331	0						SBS
KIRC	dBER	T_cell_CD8+	331	1						SBS
KIRC	UV	T_cell_CD8+	331	4						SBS
KIRC	Haloalkanes	T_cell_CD8+	331	5						SBS
KIRC	Clock-Like	Endothellum	331	331	0.0024	0.1278	0	0.2154		SBS
KIRC	Polymerase mutation	Endothellum	331	3						SBS
KIRC	Chemotherapy	Endothellum	331	6						SBS
KIRC	AID/APOBEC activity	Endothellum	331	4						SBS
KIRC	dMMR	Endothellum	331	22						SBS
KIRC	ROS	Endothellum	331	5						SBS
KIRC	Aristolochic acid	Endothellum	331	2						SBS
KIRC	Aflatoxin	Endothellum	331	0						SBS
KIRC	Tobacco	Endothellum	331	1						SBS
KIRC	HRD	Endothellum	331	0						SBS
KIRC	dBER	Endothellum	331	1						SBS
KIRC	UV	Endothellum	331	4						SBS
KIRC	Haloalkanes	Endothellum	331	5						SBS
KIRC	Clock-Like	Macrophage	331	331	0.0363	0	6	0	+	SBS
KIRC	Polymerase mutation	Macrophage	331	3						SBS
KIRC	Chemotherapy	Macrophage	331	6						SBS
KIRC	AID/APOBEC activity	Macrophage	331	4						SBS
KIRC	dMMR	Macrophage	331	22						SBS
KIRC	ROS	Macrophage	331	5						SBS
KIRC	Aristolochic acid	Macrophage	331	2						SBS
KIRC	Aflatoxin	Macrophage	331	0						SBS
KIRC	Tobacco	Macrophage	331	1						SBS
KIRC	HRD	Macrophage	331	0						SBS
KIRC	dBER	Macrophage	331	1						SBS
KIRC	UV	Macrophage	331	4						SBS
KIRC	Haloalkanes	Macrophage	331	5						SBS
KIRC	Clock-Like	NK_cell	331	331	-0.0009	0.0014	-2	0.0042	-	SBS
KIRC	Polymerase mutation	NK_cell	331	3						SBS
KIRC	Chemotherapy	NK_cell	331	6						SBS
KIRC	AID/APOBEC activity	NK_cell	331	4						SBS
KIRC	dMMR	NK_cell	331	22						SBS
KIRC	ROS	NK_cell	331	5						SBS
KIRC	Aristolochic acid	NK_cell	331	2						SBS
KIRC	Aflatoxin	NK_cell	331	0						SBS
KIRC	Tobacco	NK_cell	331	1						SBS
KIRC	HRD	NK_cell	331	0						SBS
KIRC	dBER	NK_cell	331	1						SBS
KIRC	UV	NK_cell	331	4						SBS
KIRC	Haloalkanes	NK_cell	331	5						SBS
KIRP	Clock-Like	B_cell	249	241	-0.0035	0.0317	-1	0.0704	-	SBS
KIRP	Polymerase mutation	B_cell	249	7						SBS
KIRP	Chemotherapy	B_cell	249	13						SBS
KIRP	AID/APOBEC activity	B_cell	249	90	-0.0042	0.1045	0	0.1889		SBS
KIRP	dMMR	B_cell	249	10						SBS
KIRP	ROS	B_cell	249	12						SBS
KIRP	Aristolochic acid	B_cell	249	5						SBS
KIRP	Aflatoxin	B_cell	249	0						SBS
KIRP	Tobacco	B_cell	249	1						SBS
KIRP	HRD	B_cell	249	5						SBS
KIRP	dBER	B_cell	249	1						SBS
KIRP	UV	B_cell	249	5						SBS
KIRP	Haloalkanes	B_cell	249	3						SBS
KIRP	Clock-Like	CAF	249	241	-0.003	0.5401	0	0.6383		SBS
KIRP	Polymerase mutation	CAF	249	7						SBS
KIRP	Chemotherapy	CAF	249	13						SBS
KIRP	AID/APOBEC activity	CAF	249	90	0.0427	0	5	0	+	SBS
KIRP	dMMR	CAF	249	10						SBS
KIRP	ROS	CAF	249	12						SBS
KIRP	Aristolochic acid	CAF	249	5						SBS
KIRP	Aflatoxin	CAF	249	0						SBS
KIRP	Tobacco	CAF	249	1						SBS
KIRP	HRD	CAF	249	5						SBS
KIRP	dBER	CAF	249	1						SBS
KIRP	UV	CAF	249	5						SBS
KIRP	Haloalkanes	CAF	249	3						SBS
KIRP	Clock-Like	T_cell_CD4+	249	241	-0.0004	0.7343	0	0.805		SBS
KIRP	Polymerase mutation	T_cell_CD4+	249	7						SBS
KIRP	Chemotherapy	T_cell_CD4+	249	13						SBS
KIRP	AID/APOBEC activity	T_cell_CD4+	249	90	0.0242	0	7	0	+	SBS
KIRP	dMMR	T_cell_CD4+	249	10						SBS
KIRP	ROS	T_cell_CD4+	249	12						SBS
KIRP	Aristolochic acid	T_cell_CD4+	249	5						SBS
KIRP	Aflatoxin	T_cell_CD4+	249	0						SBS
KIRP	Tobacco	T_cell_CD4+	249	1						SBS
KIRP	HRD	T_cell_CD4+	249	5						SBS
KIRP	dBER	T_cell_CD4+	249	1						SBS
KIRP	UV	T_cell_CD4+	249	5						SBS
KIRP	Haloalkanes	T_cell_CD4+	249	3						SBS
KIRP	Clock-Like	T_cell_CD8+	249	241	-0.0169	0	-6	0	-	SBS
KIRP	Polymerase mutation	T_cell_CD8+	249	7						SBS
KIRP	Chemotherapy	T_cell_CD8+	249	13						SBS
KIRP	AID/APOBEC activity	T_cell_CD8+	249	90	-0.0058	0.0705	-1	0.1337		SBS
KIRP	dMMR	T_cell_CD8+	249	10						SBS
KIRP	ROS	T_cell_CD8+	249	12						SBS
KIRP	Aristolochic acid	T_cell_CD8+	249	5						SBS
KIRP	Aflatoxin	T_cell_CD8+	249	0						SBS
KIRP	Tobacco	T_cell_CD8+	249	1						SBS
KIRP	HRD	T_cell_CD8+	249	5						SBS
KIRP	dBER	T_cell_CD8+	249	1						SBS
KIRP	UV	T_cell_CD8+	249	5						SBS
KIRP	Haloalkanes	T_cell_CD8+	249	3						SBS
KIRP	Clock-Like	Endothellum	249	241	0.0229	0	7	0	+	SBS
KIRP	Polymerase mutation	Endothellum	249	7						SBS
KIRP	Chemotherapy	Endothellum	249	13						SBS
KIRP	AID/APOBEC activity	Endothellum	249	90	-0.0307	0	-7	0	-	SBS
KIRP	dMMR	Endothellum	249	10						SBS
KIRP	ROS	Endothellum	249	12						SBS
KIRP	Aristolochic acid	Endothellum	249	5						SBS
KIRP	Aflatoxin	Endothellum	249	0						SBS
KIRP	Tobacco	Endothellum	249	1						SBS
KIRP	HRD	Endothellum	249	5						SBS
KIRP	dBER	Endothellum	249	1						SBS
KIRP	UV	Endothellum	249	5						SBS
KIRP	Haloalkanes	Endothellum	249	3						SBS
KIRP	Clock-Like	Macrophage	249	241	0.0352	0	6	0	+	SBS
KIRP	Polymerase mutation	Macrophage	249	7						SBS
KIRP	Chemotherapy	Macrophage	249	13						SBS
KIRP	AID/APOBEC activity	Macrophage	249	90	-0.0502	0	-6	0	-	SBS
KIRP	dMMR	Macrophage	249	10						SBS
KIRP	ROS	Macrophage	249	12						SBS
KIRP	Aristolochic acid	Macrophage	249	5						SBS
KIRP	Aflatoxin	Macrophage	249	0						SBS
KIRP	Tobacco	Macrophage	249	1						SBS
KIRP	HRD	Macrophage	249	5						SBS
KIRP	dBER	Macrophage	249	1						SBS
KIRP	UV	Macrophage	249	5						SBS
KIRP	Haloalkanes	Macrophage	249	3						SBS
KIRP	Clock-Like	NK_cell	249	241	-0.0009	0.0018	-2	0.0053	-	SBS
KIRP	Polymerase mutation	NK_cell	249	7						SBS
KIRP	Chemotherapy	NK_cell	249	13						SBS
KIRP	AID/APOBEC activity	NK_cell	249	90	0.0025	0	5	0	+	SBS
KIRP	dMMR	NK_cell	249	10						SBS
KIRP	ROS	NK_cell	249	12						SBS
KIRP	Aristolochic acid	NK_cell	249	5						SBS
KIRP	Aflatoxin	NK_cell	249	0						SBS
KIRP	Tobacco	NK_cell	249	1						SBS
KIRP	HRD	NK_cell	249	5						SBS
KIRP	dBER	NK_cell	249	1						SBS
KIRP	UV	NK_cell	249	5						SBS
KIRP	Haloalkanes	NK_cell	249	3						SBS
LGG	Clock-Like	B_cell	505	497	-0.0037	0.0256	-1	0.0555	-	SBS
LGG	Polymerase mutation	B_cell	505	16						SBS
LGG	Chemotherapy	B_cell	505	153	-0.0065	0.3971	0	0.4596		SBS
LGG	AID/APOBEC activity	B_cell	505	114	-0.0049	0.0572	-1	0.1093		SBS
LGG	dMMR	B_cell	505	54						SBS
LGG	ROS	B_cell	505	17						SBS
LGG	Aristolochic acid	B_cell	505	0						SBS
LGG	Aflatoxin	B_cell	505	0						SBS
LGG	Tobacco	B_cell	505	0						SBS
LGG	HRD	B_cell	505	0						SBS
LGG	dBER	B_cell	505	2						SBS
LGG	UV	B_cell	505	4						SBS
LGG	Haloalkanes	B_cell	505	14						SBS
LGG	Clock-Like	CAF	505	497	-0.0045	0.3675	0	0.4459		SBS
LGG	Polymerase mutation	CAF	505	16						SBS
LGG	Chemotherapy	CAF	505	153	-0.0562	0.0145	-1	0.0338	-	SBS
LGG	AID/APOBEC activity	CAF	505	114	0.0365	0	5	0	+	SBS
LGG	dMMR	CAF	505	54						SBS
LGG	ROS	CAF	505	17						SBS
LGG	Aristolochic acid	CAF	505	0						SBS
LGG	Aflatoxin	CAF	505	0						SBS
LGG	Tobacco	CAF	505	0						SBS
LGG	HRD	CAF	505	0						SBS
LGG	dBER	CAF	505	2						SBS
LGG	UV	CAF	505	4						SBS
LGG	Haloalkanes	CAF	505	14						SBS
LGG	Clock-Like	T_cell_CD4+	505	497	-0.0005	0.6934	0	0.7512		SBS
LGG	Polymerase mutation	T_cell_CD4+	505	16						SBS
LGG	Chemotherapy	T_cell_CD4+	505	153	-0.0132	0.0131	-1	0.0314	-	SBS
LGG	AID/APOBEC activity	T_cell_CD4+	505	114	0.026	0	7	0	+	SBS
LGG	dMMR	T_cell_CD4+	505	54						SBS
LGG	ROS	T_cell_CD4+	505	17						SBS
LGG	Aristolochic acid	T_cell_CD4+	505	0						SBS
LGG	Aflatoxin	T_cell_CD4+	505	0						SBS
LGG	Tobacco	T_cell_CD4+	505	0						SBS
LGG	HRD	T_cell_CD4+	505	0						SBS
LGG	dBER	T_cell_CD4+	505	2						SBS
LGG	UV	T_cell_CD4+	505	4						SBS
LGG	Haloalkanes	T_cell_CD4+	505	14						SBS
LGG	Clock-Like	T_cell_CD8+	505	497	-0.0175	0	-6	0	-	SBS
LGG	Polymerase mutation	T_cell_CD8+	505	16						SBS
LGG	Chemotherapy	T_cell_CD8+	505	153	0.0217	0.025	1	0.0555	+	SBS
LGG	AID/APOBEC activity	T_cell_CD8+	505	114	-0.0061	0.0577	-1	0.1093		SBS
LGG	dMMR	T_cell_CD8+	505	54						SBS
LGG	ROS	T_cell_CD8+	505	17						SBS
LGG	Aristolochic acid	T_cell_CD8+	505	0						SBS
LGG	Aflatoxin	T_cell_CD8+	505	0						SBS
LGG	Tobacco	T_cell_CD8+	505	0						SBS
LGG	HRD	T_cell_CD8+	505	0						SBS
LGG	dBER	T_cell_CD8+	505	2						SBS
LGG	UV	T_cell_CD8+	505	4						SBS
LGG	Haloalkanes	T_cell_CD8+	505	14						SBS
LGG	Clock-Like	Endothellum	505	497	0.0213	0	7	0	+	SBS
LGG	Polymerase mutation	Endothellum	505	16						SBS
LGG	Chemotherapy	Endothellum	505	153	0.0278	0.002	2	0.0058	+	SBS
LGG	AID/APOBEC activity	Endothellum	505	114	-0.0289	0	-7	0	-	SBS
LGG	dMMR	Endothellum	505	54						SBS
LGG	ROS	Endothellum	505	17						SBS
LGG	Aristolochic acid	Endothellum	505	0						SBS
LGG	Aflatoxin	Endothellum	505	0						SBS
LGG	Tobacco	Endothellum	505	0						SBS
LGG	HRD	Endothellum	505	0						SBS
LGG	dBER	Endothellum	505	2						SBS
LGG	UV	Endothellum	505	4						SBS
LGG	Haloalkanes	Endothellum	505	14						SBS
LGG	Clock-Like	Macrophage	505	497	0.0364	0	6	0	+	SBS
LGG	Polymerase mutation	Macrophage	505	16						SBS
LGG	Chemotherapy	Macrophage	505	153	-0.0183	0.3182	0	0.4184		SBS
LGG	AID/APOBEC activity	Macrophage	505	114	-0.0522	0	-6	0	-	SBS
LGG	dMMR	Macrophage	505	54						SBS
LGG	ROS	Macrophage	505	17						SBS
LGG	Aristolochic acid	Macrophage	505	0						SBS
LGG	Aflatoxin	Macrophage	505	0						SBS
LGG	Tobacco	Macrophage	505	0						SBS
LGG	HRD	Macrophage	505	0						SBS
LGG	dBER	Macrophage	505	2						SBS
LGG	UV	Macrophage	505	4						SBS
LGG	Haloalkanes	Macrophage	505	14						SBS
LGG	Clock-Like	NK_cell	505	497	-0.0009	0.0011	-2	0.0035	-	SBS
LGG	Polymerase mutation	NK_cell	505	16						SBS
LGG	Chemotherapy	NK_cell	505	153	-0.0003	0.8359	0	0.8743		SBS
LGG	AID/APOBEC activity	NK_cell	505	114	0.0025	0	5	0	+	SBS
LGG	dMMR	NK_cell	505	54						SBS
LGG	ROS	NK_cell	505	17						SBS
LGG	Aristolochic acid	NK_cell	505	0						SBS
LGG	Aflatoxin	NK_cell	505	0						SBS
LGG	Tobacco	NK_cell	505	0						SBS
LGG	HRD	NK_cell	505	0						SBS
LGG	dBER	NK_cell	505	2						SBS
LGG	UV	NK_cell	505	4						SBS
LGG	Haloalkanes	NK_cell	505	14						SBS
LIHC	Clock-Like	B_cell	305	303	-0.0037	0.0245	-1	0.0697	-	SBS
LIHC	Polymerase mutation	B_cell	305	22						SBS
LIHC	Chemotherapy	B_cell	305	4						SBS
LIHC	AID/APOBEC activity	B_cell	305	1						SBS
LIHC	dMMR	B_cell	305	17						SBS
LIHC	ROS	B_cell	305	4						SBS
LIHC	Aristolochic acid	B_cell	305	37						SBS
LIHC	Aflatoxin	B_cell	305	14						SBS
LIHC	Tobacco	B_cell	305	3						SBS
LIHC	HRD	B_cell	305	0						SBS
LIHC	dBER	B_cell	305	27						SBS
LIHC	UV	B_cell	305	0						SBS
LIHC	Haloalkanes	B_cell	305	3						SBS
LIHC	Clock-Like	CAF	305	303	-0.001	0.8439	0	0.9307		SBS
LIHC	Polymerase mutation	CAF	305	22						SBS
LIHC	Chemotherapy	CAF	305	4						SBS
LIHC	AID/APOBEC activity	CAF	305	1						SBS
LIHC	dMMR	CAF	305	17						SBS
LIHC	ROS	CAF	305	4						SBS
LIHC	Aristolochic acid	CAF	305	37						SBS
LIHC	Aflatoxin	CAF	305	14						SBS
LIHC	Tobacco	CAF	305	3						SBS
LIHC	HRD	CAF	305	0						SBS
LIHC	dBER	CAF	305	27						SBS
LIHC	UV	CAF	305	0						SBS
LIHC	Haloalkanes	CAF	305	3						SBS
LIHC	Clock-Like	T_cell_CD4+	305	303	0.0003	0.778	0	0.9043		SBS
LIHC	Polymerase mutation	T_cell_CD4+	305	22						SBS
LIHC	Chemotherapy	T_cell_CD4+	305	4						SBS
LIHC	AID/APOBEC activity	T_cell_CD4+	305	1						SBS
LIHC	dMMR	T_cell_CD4+	305	17						SBS
LIHC	ROS	T_cell_CD4+	305	4						SBS
LIHC	Aristolochic acid	T_cell_CD4+	305	37						SBS
LIHC	Aflatoxin	T_cell_CD4+	305	14						SBS
LIHC	Tobacco	T_cell_CD4+	305	3						SBS
LIHC	HRD	T_cell_CD4+	305	0						SBS
LIHC	dBER	T_cell_CD4+	305	27						SBS
LIHC	UV	T_cell_CD4+	305	0						SBS
LIHC	Haloalkanes	T_cell_CD4+	305	3						SBS
LIHC	Clock-Like	T_cell_CD8+	305	303	-0.0164	0	-6	0	-	SBS
LIHC	Polymerase mutation	T_cell_CD8+	305	22						SBS
LIHC	Chemotherapy	T_cell_CD8+	305	4						SBS
LIHC	AID/APOBEC activity	T_cell_CD8+	305	1						SBS
LIHC	dMMR	T_cell_CD8+	305	17						SBS
LIHC	ROS	T_cell_CD8+	305	4						SBS
LIHC	Aristolochic acid	T_cell_CD8+	305	37						SBS
LIHC	Aflatoxin	T_cell_CD8+	305	14						SBS
LIHC	Tobacco	T_cell_CD8+	305	3						SBS
LIHC	HRD	T_cell_CD8+	305	0						SBS
LIHC	dBER	T_cell_CD8+	305	27						SBS
LIHC	UV	T_cell_CD8+	305	0						SBS
LIHC	Haloalkanes	T_cell_CD8+	305	3						SBS
LIHC	Clock-Like	Endothellum	305	303	0.0238	0	7	0	+	SBS
LIHC	Polymerase mutation	Endothellum	305	22						SBS
LIHC	Chemotherapy	Endothellum	305	4						SBS
LIHC	AID/APOBEC activity	Endothellum	305	1						SBS
LIHC	dMMR	Endothellum	305	17						SBS
LIHC	ROS	Endothellum	305	4						SBS
LIHC	Aristolochic acid	Endothellum	305	37						SBS
LIHC	Aflatoxin	Endothellum	305	14						SBS
LIHC	Tobacco	Endothellum	305	3						SBS
LIHC	HRD	Endothellum	305	0						SBS
LIHC	dBER	Endothellum	305	27						SBS
LIHC	UV	Endothellum	305	0						SBS
LIHC	Haloalkanes	Endothellum	305	3						SBS
LIHC	Clock-Like	Macrophage	305	303	-0.0015	0.5251	0	0.7132		SBS
LIHC	Polymerase mutation	Macrophage	305	22						SBS
LIHC	Chemotherapy	Macrophage	305	4						SBS
LIHC	AID/APOBEC activity	Macrophage	305	1						SBS
LIHC	dMMR	Macrophage	305	17						SBS
LIHC	ROS	Macrophage	305	4						SBS
LIHC	Aristolochic acid	Macrophage	305	37						SBS
LIHC	Aflatoxin	Macrophage	305	14						SBS
LIHC	Tobacco	Macrophage	305	3						SBS
LIHC	HRD	Macrophage	305	0						SBS
LIHC	dBER	Macrophage	305	27						SBS
LIHC	UV	Macrophage	305	0						SBS
LIHC	Haloalkanes	Macrophage	305	3						SBS
LIHC	Clock-Like	NK_cell	305	303	-0.0009	0.0008	-3	0.0028	-	SBS
LIHC	Polymerase mutation	NK_cell	305	22						SBS
LIHC	Chemotherapy	NK_cell	305	4						SBS
LIHC	AID/APOBEC activity	NK_cell	305	1						SBS
LIHC	dMMR	NK_cell	305	17						SBS
LIHC	ROS	NK_cell	305	4						SBS
LIHC	Aristolochic acid	NK_cell	305	37						SBS
LIHC	Aflatoxin	NK_cell	305	14						SBS
LIHC	Tobacco	NK_cell	305	3						SBS
LIHC	HRD	NK_cell	305	0						SBS
LIHC	dBER	NK_cell	305	27						SBS
LIHC	UV	NK_cell	305	0						SBS
LIHC	Haloalkanes	NK_cell	305	3						SBS
LUAD	Clock-Like	B_cell	471	469	-0.0033	0.0484	-1	0.1002		SBS
LUAD	Polymerase mutation	B_cell	471	3						SBS
LUAD	Chemotherapy	B_cell	471	5						SBS
LUAD	AID/APOBEC activity	B_cell	471	295	-0.0039	0.1315	0	0.2142		SBS
LUAD	dMMR	B_cell	471	12						SBS
LUAD	ROS	B_cell	471	9						SBS
LUAD	Aristolochic acid	B_cell	471	1						SBS
LUAD	Aflatoxin	B_cell	471	5						SBS
LUAD	Tobacco	B_cell	471	225	-0.0005	0.9348	0	0.9452		SBS
LUAD	HRD	B_cell	471	1						SBS
LUAD	dBER	B_cell	471	1						SBS
LUAD	UV	B_cell	471	5						SBS
LUAD	Haloalkanes	B_cell	471	3						SBS
LUAD	Clock-Like	CAF	471	469	-0.0052	0.2987	0	0.3883		SBS
LUAD	Polymerase mutation	CAF	471	3						SBS
LUAD	Chemotherapy	CAF	471	5						SBS
LUAD	AID/APOBEC activity	CAF	471	295	0.0483	0	5	0	+	SBS
LUAD	dMMR	CAF	471	12						SBS
LUAD	ROS	CAF	471	9						SBS
LUAD	Aristolochic acid	CAF	471	1						SBS
LUAD	Aflatoxin	CAF	471	5						SBS
LUAD	Tobacco	CAF	471	225	0.1021	0	5	0	+	SBS
LUAD	HRD	CAF	471	1						SBS
LUAD	dBER	CAF	471	1						SBS
LUAD	UV	CAF	471	5						SBS
LUAD	Haloalkanes	CAF	471	3						SBS
LUAD	Clock-Like	T_cell_CD4+	471	469	-0.0014	0.2086	0	0.3036		SBS
LUAD	Polymerase mutation	T_cell_CD4+	471	3						SBS
LUAD	Chemotherapy	T_cell_CD4+	471	5						SBS
LUAD	AID/APOBEC activity	T_cell_CD4+	471	295	0.0245	0	7	0	+	SBS
LUAD	dMMR	T_cell_CD4+	471	12						SBS
LUAD	ROS	T_cell_CD4+	471	9						SBS
LUAD	Aristolochic acid	T_cell_CD4+	471	1						SBS
LUAD	Aflatoxin	T_cell_CD4+	471	5						SBS
LUAD	Tobacco	T_cell_CD4+	471	225	0.0219	0	5	0	+	SBS
LUAD	HRD	T_cell_CD4+	471	1						SBS
LUAD	dBER	T_cell_CD4+	471	1						SBS
LUAD	UV	T_cell_CD4+	471	5						SBS
LUAD	Haloalkanes	T_cell_CD4+	471	3						SBS
LUAD	Clock-Like	T_cell_CD8+	471	469	-0.0187	0	-6	0	-	SBS
LUAD	Polymerase mutation	T_cell_CD8+	471	3						SBS
LUAD	Chemotherapy	T_cell_CD8+	471	5						SBS
LUAD	AID/APOBEC activity	T_cell_CD8+	471	295	-0.0058	0.0758	-1	0.1467		SBS
LUAD	dMMR	T_cell_CD8+	471	12						SBS
LUAD	ROS	T_cell_CD8+	471	9						SBS
LUAD	Aristolochic acid	T_cell_CD8+	471	1						SBS
LUAD	Aflatoxin	T_cell_CD8+	471	5						SBS
LUAD	Tobacco	T_cell_CD8+	471	225	0.0164	0.029	1	0.0629	+	SBS
LUAD	HRD	T_cell_CD8+	471	1						SBS
LUAD	dBER	T_cell_CD8+	471	1						SBS
LUAD	UV	T_cell_CD8+	471	5						SBS
LUAD	Haloalkanes	T_cell_CD8+	471	3						SBS
LUAD	Clock-Like	Endothellum	471	469	0.0223	0	7	0	+	SBS
LUAD	Polymerase mutation	Endothellum	471	3						SBS
LUAD	Chemotherapy	Endothellum	471	5						SBS
LUAD	AID/APOBEC activity	Endothellum	471	295	-0.0305	0	-7	0	-	SBS
LUAD	dMMR	Endothellum	471	12						SBS
LUAD	ROS	Endothellum	471	9						SBS
LUAD	Aristolochic acid	Endothellum	471	1						SBS
LUAD	Aflatoxin	Endothellum	471	5						SBS
LUAD	Tobacco	Endothellum	471	225	-0.0274	0.0001	-4	0.0003	-	SBS
LUAD	HRD	Endothellum	471	1						SBS
LUAD	dBER	Endothellum	471	1						SBS
LUAD	UV	Endothellum	471	5						SBS
LUAD	Haloalkanes	Endothellum	471	3						SBS
LUAD	Clock-Like	Macrophage	471	469	0.0354	0	6	0	+	SBS
LUAD	Polymerase mutation	Macrophage	471	3						SBS
LUAD	Chemotherapy	Macrophage	471	5						SBS
LUAD	AID/APOBEC activity	Macrophage	471	295	-0.0528	0	-6	0	-	SBS
LUAD	dMMR	Macrophage	471	12						SBS
LUAD	ROS	Macrophage	471	9						SBS
LUAD	Aristolochic acid	Macrophage	471	1						SBS
LUAD	Aflatoxin	Macrophage	471	5						SBS
LUAD	Tobacco	Macrophage	471	225	-0.0407	0.0043	-2	0.0112	-	SBS
LUAD	HRD	Macrophage	471	1						SBS
LUAD	dBER	Macrophage	471	1						SBS
LUAD	UV	Macrophage	471	5						SBS
LUAD	Haloalkanes	Macrophage	471	3						SBS
LUAD	Clock-Like	NK_cell	471	469	-0.0008	0.0065	-2	0.016	-	SBS
LUAD	Polymerase mutation	NK_cell	471	3						SBS
LUAD	Chemotherapy	NK_cell	471	5						SBS
LUAD	AID/APOBEC activity	NK_cell	471	295	0.0023	0	5	0	+	SBS
LUAD	dMMR	NK_cell	471	12						SBS
LUAD	ROS	NK_cell	471	9						SBS
LUAD	Aristolochic acid	NK_cell	471	1						SBS
LUAD	Aflatoxin	NK_cell	471	5						SBS
LUAD	Tobacco	NK_cell	471	225	-0.0003	0.7727	0	0.8371		SBS
LUAD	HRD	NK_cell	471	1						SBS
LUAD	dBER	NK_cell	471	1						SBS
LUAD	UV	NK_cell	471	5						SBS
LUAD	Haloalkanes	NK_cell	471	3						SBS
LUSC	Clock-Like	B_cell	421	418	-0.0037	0.0256	-1	0.0555	-	SBS
LUSC	Polymerase mutation	B_cell	421	2						SBS
LUSC	Chemotherapy	B_cell	421	1						SBS
LUSC	AID/APOBEC activity	B_cell	421	327	-0.0038	0.1423	0	0.2399		SBS
LUSC	dMMR	B_cell	421	18						SBS
LUSC	ROS	B_cell	421	4						SBS
LUSC	Aristolochic acid	B_cell	421	0						SBS
LUSC	Aflatoxin	B_cell	421	4						SBS
LUSC	Tobacco	B_cell	421	150	0.0087	0.0532	1	0.1101		SBS
LUSC	HRD	B_cell	421	2						SBS
LUSC	dBER	B_cell	421	1						SBS
LUSC	UV	B_cell	421	4						SBS
LUSC	Haloalkanes	B_cell	421	0						SBS
LUSC	Clock-Like	CAF	421	418	-0.0067	0.1743	0	0.2644		SBS
LUSC	Polymerase mutation	CAF	421	2						SBS
LUSC	Chemotherapy	CAF	421	1						SBS
LUSC	AID/APOBEC activity	CAF	421	327	0.0464	0	5	0	+	SBS
LUSC	dMMR	CAF	421	18						SBS
LUSC	ROS	CAF	421	4						SBS
LUSC	Aristolochic acid	CAF	421	0						SBS
LUSC	Aflatoxin	CAF	421	4						SBS
LUSC	Tobacco	CAF	421	150	0.0609	0	5	0	+	SBS
LUSC	HRD	CAF	421	2						SBS
LUSC	dBER	CAF	421	1						SBS
LUSC	UV	CAF	421	4						SBS
LUSC	Haloalkanes	CAF	421	0						SBS
LUSC	Clock-Like	T_cell_CD4+	421	418	-0.0005	0.6741	0	0.739		SBS
LUSC	Polymerase mutation	T_cell_CD4+	421	2						SBS
LUSC	Chemotherapy	T_cell_CD4+	421	1						SBS
LUSC	AID/APOBEC activity	T_cell_CD4+	421	327	0.0239	0	7	0	+	SBS
LUSC	dMMR	T_cell_CD4+	421	18						SBS
LUSC	ROS	T_cell_CD4+	421	4						SBS
LUSC	Aristolochic acid	T_cell_CD4+	421	0						SBS
LUSC	Aflatoxin	T_cell_CD4+	421	4						SBS
LUSC	Tobacco	T_cell_CD4+	421	150	-0.0087	0.0041	-2	0.0117	-	SBS
LUSC	HRD	T_cell_CD4+	421	2						SBS
LUSC	dBER	T_cell_CD4+	421	1						SBS
LUSC	UV	T_cell_CD4+	421	4						SBS
LUSC	Haloalkanes	T_cell_CD4+	421	0						SBS
LUSC	Clock-Like	T_cell_CD8+	421	418	-0.0174	0	-6	0	-	SBS
LUSC	Polymerase mutation	T_cell_CD8+	421	2						SBS
LUSC	Chemotherapy	T_cell_CD8+	421	1						SBS
LUSC	AID/APOBEC activity	T_cell_CD8+	421	327	-0.0045	0.1618	0	0.257		SBS
LUSC	dMMR	T_cell_CD8+	421	18						SBS
LUSC	ROS	T_cell_CD8+	421	4						SBS
LUSC	Aristolochic acid	T_cell_CD8+	421	0						SBS
LUSC	Aflatoxin	T_cell_CD8+	421	4						SBS
LUSC	Tobacco	T_cell_CD8+	421	150	-0.0033	0.5502	0	0.6335		SBS
LUSC	HRD	T_cell_CD8+	421	2						SBS
LUSC	dBER	T_cell_CD8+	421	1						SBS
LUSC	UV	T_cell_CD8+	421	4						SBS
LUSC	Haloalkanes	T_cell_CD8+	421	0						SBS
LUSC	Clock-Like	Endothellum	421	418	0.0215	0	7	0	+	SBS
LUSC	Polymerase mutation	Endothellum	421	2						SBS
LUSC	Chemotherapy	Endothellum	421	1						SBS
LUSC	AID/APOBEC activity	Endothellum	421	327	-0.0286	0	-7	0	-	SBS
LUSC	dMMR	Endothellum	421	18						SBS
LUSC	ROS	Endothellum	421	4						SBS
LUSC	Aristolochic acid	Endothellum	421	0						SBS
LUSC	Aflatoxin	Endothellum	421	4						SBS
LUSC	Tobacco	Endothellum	421	150	-0.0082	0.114	0	0.1994		SBS
LUSC	HRD	Endothellum	421	2						SBS
LUSC	dBER	Endothellum	421	1						SBS
LUSC	UV	Endothellum	421	4						SBS
LUSC	Haloalkanes	Endothellum	421	0						SBS
LUSC	Clock-Like	Macrophage	421	418	0.035	0	6	0	+	SBS
LUSC	Polymerase mutation	Macrophage	421	2						SBS
LUSC	Chemotherapy	Macrophage	421	1						SBS
LUSC	AID/APOBEC activity	Macrophage	421	327	-0.0504	0	-6	0	-	SBS
LUSC	dMMR	Macrophage	421	18						SBS
LUSC	ROS	Macrophage	421	4						SBS
LUSC	Aristolochic acid	Macrophage	421	0						SBS
LUSC	Aflatoxin	Macrophage	421	4						SBS
LUSC	Tobacco	Macrophage	421	150	-0.0288	0.0068	-2	0.018	-	SBS
LUSC	HRD	Macrophage	421	2						SBS
LUSC	dBER	Macrophage	421	1						SBS
LUSC	UV	Macrophage	421	4						SBS
LUSC	Haloalkanes	Macrophage	421	0						SBS
LUSC	Clock-Like	NK_cell	421	418	-0.0009	0.0019	-2	0.0059	-	SBS
LUSC	Polymerase mutation	NK_cell	421	2						SBS
LUSC	Chemotherapy	NK_cell	421	1						SBS
LUSC	AID/APOBEC activity	NK_cell	421	327	0.0026	0	5	0	+	SBS
LUSC	dMMR	NK_cell	421	18						SBS
LUSC	ROS	NK_cell	421	4						SBS
LUSC	Aristolochic acid	NK_cell	421	0						SBS
LUSC	Aflatoxin	NK_cell	421	4						SBS
LUSC	Tobacco	NK_cell	421	150	0.0013	0.0768	1	0.1519		SBS
LUSC	HRD	NK_cell	421	2						SBS
LUSC	dBER	NK_cell	421	1						SBS
LUSC	UV	NK_cell	421	4						SBS
LUSC	Haloalkanes	NK_cell	421	0						SBS
MESO	Clock-Like	B_cell	82	80	-0.0038	0.0209	-1	0.0489	-	SBS
MESO	Polymerase mutation	B_cell	82	7						SBS
MESO	Chemotherapy	B_cell	82	3						SBS
MESO	AID/APOBEC activity	B_cell	82	4						SBS
MESO	dMMR	B_cell	82	5						SBS
MESO	ROS	B_cell	82	0						SBS
MESO	Aristolochic acid	B_cell	82	0						SBS
MESO	Aflatoxin	B_cell	82	0						SBS
MESO	Tobacco	B_cell	82	0						SBS
MESO	HRD	B_cell	82	0						SBS
MESO	dBER	B_cell	82	41	-0.0208	0.0981	-1	0.1821		SBS
MESO	UV	B_cell	82	4						SBS
MESO	Haloalkanes	B_cell	82	0						SBS
MESO	Clock-Like	CAF	82	80	-0.0091	0.0629	-1	0.1273		SBS
MESO	Polymerase mutation	CAF	82	7						SBS
MESO	Chemotherapy	CAF	82	3						SBS
MESO	AID/APOBEC activity	CAF	82	4						SBS
MESO	dMMR	CAF	82	5						SBS
MESO	ROS	CAF	82	0						SBS
MESO	Aristolochic acid	CAF	82	0						SBS
MESO	Aflatoxin	CAF	82	0						SBS
MESO	Tobacco	CAF	82	0						SBS
MESO	HRD	CAF	82	0						SBS
MESO	dBER	CAF	82	41	0.1786	0	5	0	+	SBS
MESO	UV	CAF	82	4						SBS
MESO	Haloalkanes	CAF	82	0						SBS
MESO	Clock-Like	T_cell_CD4+	82	80	-0.0002	0.8528	0	0.892		SBS
MESO	Polymerase mutation	T_cell_CD4+	82	7						SBS
MESO	Chemotherapy	T_cell_CD4+	82	3						SBS
MESO	AID/APOBEC activity	T_cell_CD4+	82	4						SBS
MESO	dMMR	T_cell_CD4+	82	5						SBS
MESO	ROS	T_cell_CD4+	82	0						SBS
MESO	Aristolochic acid	T_cell_CD4+	82	0						SBS
MESO	Aflatoxin	T_cell_CD4+	82	0						SBS
MESO	Tobacco	T_cell_CD4+	82	0						SBS
MESO	HRD	T_cell_CD4+	82	0						SBS
MESO	dBER	T_cell_CD4+	82	41	-0.0139	0.1091	0	0.1909		SBS
MESO	UV	T_cell_CD4+	82	4						SBS
MESO	Haloalkanes	T_cell_CD4+	82	0						SBS
MESO	Clock-Like	T_cell_CD8+	82	80	-0.0169	0	-6	0	-	SBS
MESO	Polymerase mutation	T_cell_CD8+	82	7						SBS
MESO	Chemotherapy	T_cell_CD8+	82	3						SBS
MESO	AID/APOBEC activity	T_cell_CD8+	82	4						SBS
MESO	dMMR	T_cell_CD8+	82	5						SBS
MESO	ROS	T_cell_CD8+	82	0						SBS
MESO	Aristolochic acid	T_cell_CD8+	82	0						SBS
MESO	Aflatoxin	T_cell_CD8+	82	0						SBS
MESO	Tobacco	T_cell_CD8+	82	0						SBS
MESO	HRD	T_cell_CD8+	82	0						SBS
MESO	dBER	T_cell_CD8+	82	41	-0.0221	0.1603	0	0.2473		SBS
MESO	UV	T_cell_CD8+	82	4						SBS
MESO	Haloalkanes	T_cell_CD8+	82	0						SBS
MESO	Clock-Like	Endothellum	82	80	0.0214	0	7	0	+	SBS
MESO	Polymerase mutation	Endothellum	82	7						SBS
MESO	Chemotherapy	Endothellum	82	3						SBS
MESO	AID/APOBEC activity	Endothellum	82	4						SBS
MESO	dMMR	Endothellum	82	5						SBS
MESO	ROS	Endothellum	82	0						SBS
MESO	Aristolochic acid	Endothellum	82	0						SBS
MESO	Aflatoxin	Endothellum	82	0						SBS
MESO	Tobacco	Endothellum	82	0						SBS
MESO	HRD	Endothellum	82	0						SBS
MESO	dBER	Endothellum	82	41	-0.0053	0.7172	0	0.7992		SBS
MESO	UV	Endothellum	82	4						SBS
MESO	Haloalkanes	Endothellum	82	0						SBS
MESO	Clock-Like	Macrophage	82	80	0.0346	0	6	0	+	SBS
MESO	Polymerase mutation	Macrophage	82	7						SBS
MESO	Chemotherapy	Macrophage	82	3						SBS
MESO	AID/APOBEC activity	Macrophage	82	4						SBS
MESO	dMMR	Macrophage	82	5						SBS
MESO	ROS	Macrophage	82	0						SBS
MESO	Aristolochic acid	Macrophage	82	0						SBS
MESO	Aflatoxin	Macrophage	82	0						SBS
MESO	Tobacco	Macrophage	82	0						SBS
MESO	HRD	Macrophage	82	0						SBS
MESO	dBER	Macrophage	82	41	0.0402	0.1791	0	0.2587		SBS
MESO	UV	Macrophage	82	4						SBS
MESO	Haloalkanes	Macrophage	82	0						SBS
MESO	Clock-Like	NK_cell	82	80	-0.0009	0.0006	-3	0.0021	-	SBS
MESO	Polymerase mutation	NK_cell	82	7						SBS
MESO	Chemotherapy	NK_cell	82	3						SBS
MESO	AID/APOBEC activity	NK_cell	82	4						SBS
MESO	dMMR	NK_cell	82	5						SBS
MESO	ROS	NK_cell	82	0						SBS
MESO	Aristolochic acid	NK_cell	82	0						SBS
MESO	Aflatoxin	NK_cell	82	0						SBS
MESO	Tobacco	NK_cell	82	0						SBS
MESO	HRD	NK_cell	82	0						SBS
MESO	dBER	NK_cell	82	41	-0.002	0.3496	0	0.4528		SBS
MESO	UV	NK_cell	82	4						SBS
MESO	Haloalkanes	NK_cell	82	0						SBS
OV	Clock-Like	B_cell	192	190	-0.0036	0.027	-1	0.0586	-	SBS
OV	Polymerase mutation	B_cell	192	5						SBS
OV	Chemotherapy	B_cell	192	4						SBS
OV	AID/APOBEC activity	B_cell	192	23						SBS
OV	dMMR	B_cell	192	3						SBS
OV	ROS	B_cell	192	10						SBS
OV	Aristolochic acid	B_cell	192	0						SBS
OV	Aflatoxin	B_cell	192	0						SBS
OV	Tobacco	B_cell	192	4						SBS
OV	HRD	B_cell	192	21						SBS
OV	dBER	B_cell	192	1						SBS
OV	UV	B_cell	192	6						SBS
OV	Haloalkanes	B_cell	192	2						SBS
OV	Clock-Like	CAF	192	190	-0.0083	0.093	-1	0.1693		SBS
OV	Polymerase mutation	CAF	192	5						SBS
OV	Chemotherapy	CAF	192	4						SBS
OV	AID/APOBEC activity	CAF	192	23						SBS
OV	dMMR	CAF	192	3						SBS
OV	ROS	CAF	192	10						SBS
OV	Aristolochic acid	CAF	192	0						SBS
OV	Aflatoxin	CAF	192	0						SBS
OV	Tobacco	CAF	192	4						SBS
OV	HRD	CAF	192	21						SBS
OV	dBER	CAF	192	1						SBS
OV	UV	CAF	192	6						SBS
OV	Haloalkanes	CAF	192	2						SBS
OV	Clock-Like	T_cell_CD4+	192	190	0	0.9721	0	0.9876		SBS
OV	Polymerase mutation	T_cell_CD4+	192	5						SBS
OV	Chemotherapy	T_cell_CD4+	192	4						SBS
OV	AID/APOBEC activity	T_cell_CD4+	192	23						SBS
OV	dMMR	T_cell_CD4+	192	3						SBS
OV	ROS	T_cell_CD4+	192	10						SBS
OV	Aristolochic acid	T_cell_CD4+	192	0						SBS
OV	Aflatoxin	T_cell_CD4+	192	0						SBS
OV	Tobacco	T_cell_CD4+	192	4						SBS
OV	HRD	T_cell_CD4+	192	21						SBS
OV	dBER	T_cell_CD4+	192	1						SBS
OV	UV	T_cell_CD4+	192	6						SBS
OV	Haloalkanes	T_cell_CD4+	192	2						SBS
OV	Clock-Like	T_cell_CD8+	192	190	-0.0168	0	-6	0	-	SBS
OV	Polymerase mutation	T_cell_CD8+	192	5						SBS
OV	Chemotherapy	T_cell_CD8+	192	4						SBS
OV	AID/APOBEC activity	T_cell_CD8+	192	23						SBS
OV	dMMR	T_cell_CD8+	192	3						SBS
OV	ROS	T_cell_CD8+	192	10						SBS
OV	Aristolochic acid	T_cell_CD8+	192	0						SBS
OV	Aflatoxin	T_cell_CD8+	192	0						SBS
OV	Tobacco	T_cell_CD8+	192	4						SBS
OV	HRD	T_cell_CD8+	192	21						SBS
OV	dBER	T_cell_CD8+	192	1						SBS
OV	UV	T_cell_CD8+	192	6						SBS
OV	Haloalkanes	T_cell_CD8+	192	2						SBS
OV	Clock-Like	Endothellum	192	190	0.0224	0	7	0	+	SBS
OV	Polymerase mutation	Endothellum	192	5						SBS
OV	Chemotherapy	Endothellum	192	4						SBS
OV	AID/APOBEC activity	Endothellum	192	23						SBS
OV	dMMR	Endothellum	192	3						SBS
OV	ROS	Endothellum	192	10						SBS
OV	Aristolochic acid	Endothellum	192	0						SBS
OV	Aflatoxin	Endothellum	192	0						SBS
OV	Tobacco	Endothellum	192	4						SBS
OV	HRD	Endothellum	192	21						SBS
OV	dBER	Endothellum	192	1						SBS
OV	UV	Endothellum	192	6						SBS
OV	Haloalkanes	Endothellum	192	2						SBS
OV	Clock-Like	Macrophage	192	190	0.0356	0	6	0	+	SBS
OV	Polymerase mutation	Macrophage	192	5						SBS
OV	Chemotherapy	Macrophage	192	4						SBS
OV	AID/APOBEC activity	Macrophage	192	23						SBS
OV	dMMR	Macrophage	192	3						SBS
OV	ROS	Macrophage	192	10						SBS
OV	Aristolochic acid	Macrophage	192	0						SBS
OV	Aflatoxin	Macrophage	192	0						SBS
OV	Tobacco	Macrophage	192	4						SBS
OV	HRD	Macrophage	192	21						SBS
OV	dBER	Macrophage	192	1						SBS
OV	UV	Macrophage	192	6						SBS
OV	Haloalkanes	Macrophage	192	2						SBS
OV	Clock-Like	NK_cell	192	190	-0.0009	0.001	-3	0.0032	-	SBS
OV	Polymerase mutation	NK_cell	192	5						SBS
OV	Chemotherapy	NK_cell	192	4						SBS
OV	AID/APOBEC activity	NK_cell	192	23						SBS
OV	dMMR	NK_cell	192	3						SBS
OV	ROS	NK_cell	192	10						SBS
OV	Aristolochic acid	NK_cell	192	0						SBS
OV	Aflatoxin	NK_cell	192	0						SBS
OV	Tobacco	NK_cell	192	4						SBS
OV	HRD	NK_cell	192	21						SBS
OV	dBER	NK_cell	192	1						SBS
OV	UV	NK_cell	192	6						SBS
OV	Haloalkanes	NK_cell	192	2						SBS
PAAD	Clock-Like	B_cell	167	161	-0.0035	0.0311	-1	0.0659	-	SBS
PAAD	Polymerase mutation	B_cell	167	16						SBS
PAAD	Chemotherapy	B_cell	167	4						SBS
PAAD	AID/APOBEC activity	B_cell	167	9						SBS
PAAD	dMMR	B_cell	167	16						SBS
PAAD	ROS	B_cell	167	1						SBS
PAAD	Aristolochic acid	B_cell	167	0						SBS
PAAD	Aflatoxin	B_cell	167	1						SBS
PAAD	Tobacco	B_cell	167	0						SBS
PAAD	HRD	B_cell	167	1						SBS
PAAD	dBER	B_cell	167	0						SBS
PAAD	UV	B_cell	167	10						SBS
PAAD	Haloalkanes	B_cell	167	0						SBS
PAAD	Clock-Like	CAF	167	161	-0.0126	0.0099	-2	0.0251	-	SBS
PAAD	Polymerase mutation	CAF	167	16						SBS
PAAD	Chemotherapy	CAF	167	4						SBS
PAAD	AID/APOBEC activity	CAF	167	9						SBS
PAAD	dMMR	CAF	167	16						SBS
PAAD	ROS	CAF	167	1						SBS
PAAD	Aristolochic acid	CAF	167	0						SBS
PAAD	Aflatoxin	CAF	167	1						SBS
PAAD	Tobacco	CAF	167	0						SBS
PAAD	HRD	CAF	167	1						SBS
PAAD	dBER	CAF	167	0						SBS
PAAD	UV	CAF	167	10						SBS
PAAD	Haloalkanes	CAF	167	0						SBS
PAAD	Clock-Like	T_cell_CD4+	167	161	-0.0001	0.927	0	0.9478		SBS
PAAD	Polymerase mutation	T_cell_CD4+	167	16						SBS
PAAD	Chemotherapy	T_cell_CD4+	167	4						SBS
PAAD	AID/APOBEC activity	T_cell_CD4+	167	9						SBS
PAAD	dMMR	T_cell_CD4+	167	16						SBS
PAAD	ROS	T_cell_CD4+	167	1						SBS
PAAD	Aristolochic acid	T_cell_CD4+	167	0						SBS
PAAD	Aflatoxin	T_cell_CD4+	167	1						SBS
PAAD	Tobacco	T_cell_CD4+	167	0						SBS
PAAD	HRD	T_cell_CD4+	167	1						SBS
PAAD	dBER	T_cell_CD4+	167	0						SBS
PAAD	UV	T_cell_CD4+	167	10						SBS
PAAD	Haloalkanes	T_cell_CD4+	167	0						SBS
PAAD	Clock-Like	T_cell_CD8+	167	161	-0.0168	0	-6	0	-	SBS
PAAD	Polymerase mutation	T_cell_CD8+	167	16						SBS
PAAD	Chemotherapy	T_cell_CD8+	167	4						SBS
PAAD	AID/APOBEC activity	T_cell_CD8+	167	9						SBS
PAAD	dMMR	T_cell_CD8+	167	16						SBS
PAAD	ROS	T_cell_CD8+	167	1						SBS
PAAD	Aristolochic acid	T_cell_CD8+	167	0						SBS
PAAD	Aflatoxin	T_cell_CD8+	167	1						SBS
PAAD	Tobacco	T_cell_CD8+	167	0						SBS
PAAD	HRD	T_cell_CD8+	167	1						SBS
PAAD	dBER	T_cell_CD8+	167	0						SBS
PAAD	UV	T_cell_CD8+	167	10						SBS
PAAD	Haloalkanes	T_cell_CD8+	167	0						SBS
PAAD	Clock-Like	Endothellum	167	161	0.0219	0	7	0	+	SBS
PAAD	Polymerase mutation	Endothellum	167	16						SBS
PAAD	Chemotherapy	Endothellum	167	4						SBS
PAAD	AID/APOBEC activity	Endothellum	167	9						SBS
PAAD	dMMR	Endothellum	167	16						SBS
PAAD	ROS	Endothellum	167	1						SBS
PAAD	Aristolochic acid	Endothellum	167	0						SBS
PAAD	Aflatoxin	Endothellum	167	1						SBS
PAAD	Tobacco	Endothellum	167	0						SBS
PAAD	HRD	Endothellum	167	1						SBS
PAAD	dBER	Endothellum	167	0						SBS
PAAD	UV	Endothellum	167	10						SBS
PAAD	Haloalkanes	Endothellum	167	0						SBS
PAAD	Clock-Like	Macrophage	167	161	0.0357	0	6	0	+	SBS
PAAD	Polymerase mutation	Macrophage	167	16						SBS
PAAD	Chemotherapy	Macrophage	167	4						SBS
PAAD	AID/APOBEC activity	Macrophage	167	9						SBS
PAAD	dMMR	Macrophage	167	16						SBS
PAAD	ROS	Macrophage	167	1						SBS
PAAD	Aristolochic acid	Macrophage	167	0						SBS
PAAD	Aflatoxin	Macrophage	167	1						SBS
PAAD	Tobacco	Macrophage	167	0						SBS
PAAD	HRD	Macrophage	167	1						SBS
PAAD	dBER	Macrophage	167	0						SBS
PAAD	UV	Macrophage	167	10						SBS
PAAD	Haloalkanes	Macrophage	167	0						SBS
PAAD	Clock-Like	NK_cell	167	161	-0.0009	0.0017	-2	0.0055	-	SBS
PAAD	Polymerase mutation	NK_cell	167	16						SBS
PAAD	Chemotherapy	NK_cell	167	4						SBS
PAAD	AID/APOBEC activity	NK_cell	167	9						SBS
PAAD	dMMR	NK_cell	167	16						SBS
PAAD	ROS	NK_cell	167	1						SBS
PAAD	Aristolochic acid	NK_cell	167	0						SBS
PAAD	Aflatoxin	NK_cell	167	1						SBS
PAAD	Tobacco	NK_cell	167	0						SBS
PAAD	HRD	NK_cell	167	1						SBS
PAAD	dBER	NK_cell	167	0						SBS
PAAD	UV	NK_cell	167	10						SBS
PAAD	Haloalkanes	NK_cell	167	0						SBS
PCPG	Clock-Like	B_cell	180	166	-0.0041	0.0127	-1	0.0295	-	SBS
PCPG	Polymerase mutation	B_cell	180	14						SBS
PCPG	Chemotherapy	B_cell	180	12						SBS
PCPG	AID/APOBEC activity	B_cell	180	15						SBS
PCPG	dMMR	B_cell	180	43	0.0186	0.0002	3	0.0007	+	SBS
PCPG	ROS	B_cell	180	19						SBS
PCPG	Aristolochic acid	B_cell	180	0						SBS
PCPG	Aflatoxin	B_cell	180	4						SBS
PCPG	Tobacco	B_cell	180	1						SBS
PCPG	HRD	B_cell	180	3						SBS
PCPG	dBER	B_cell	180	2						SBS
PCPG	UV	B_cell	180	22						SBS
PCPG	Haloalkanes	B_cell	180	12						SBS
PCPG	Clock-Like	CAF	180	166	-0.008	0.1044	0	0.1827		SBS
PCPG	Polymerase mutation	CAF	180	14						SBS
PCPG	Chemotherapy	CAF	180	12						SBS
PCPG	AID/APOBEC activity	CAF	180	15						SBS
PCPG	dMMR	CAF	180	43	-0.0411	0.0059	-2	0.0164	-	SBS
PCPG	ROS	CAF	180	19						SBS
PCPG	Aristolochic acid	CAF	180	0						SBS
PCPG	Aflatoxin	CAF	180	4						SBS
PCPG	Tobacco	CAF	180	1						SBS
PCPG	HRD	CAF	180	3						SBS
PCPG	dBER	CAF	180	2						SBS
PCPG	UV	CAF	180	22						SBS
PCPG	Haloalkanes	CAF	180	12						SBS
PCPG	Clock-Like	T_cell_CD4+	180	166	-0.0004	0.7162	0	0.7759		SBS
PCPG	Polymerase mutation	T_cell_CD4+	180	14						SBS
PCPG	Chemotherapy	T_cell_CD4+	180	12						SBS
PCPG	AID/APOBEC activity	T_cell_CD4+	180	15						SBS
PCPG	dMMR	T_cell_CD4+	180	43	-0.0047	0.1662	0	0.2479		SBS
PCPG	ROS	T_cell_CD4+	180	19						SBS
PCPG	Aristolochic acid	T_cell_CD4+	180	0						SBS
PCPG	Aflatoxin	T_cell_CD4+	180	4						SBS
PCPG	Tobacco	T_cell_CD4+	180	1						SBS
PCPG	HRD	T_cell_CD4+	180	3						SBS
PCPG	dBER	T_cell_CD4+	180	2						SBS
PCPG	UV	T_cell_CD4+	180	22						SBS
PCPG	Haloalkanes	T_cell_CD4+	180	12						SBS
PCPG	Clock-Like	T_cell_CD8+	180	166	-0.0175	0	-6	0	-	SBS
PCPG	Polymerase mutation	T_cell_CD8+	180	14						SBS
PCPG	Chemotherapy	T_cell_CD8+	180	12						SBS
PCPG	AID/APOBEC activity	T_cell_CD8+	180	15						SBS
PCPG	dMMR	T_cell_CD8+	180	43	0.068	0	7	0	+	SBS
PCPG	ROS	T_cell_CD8+	180	19						SBS
PCPG	Aristolochic acid	T_cell_CD8+	180	0						SBS
PCPG	Aflatoxin	T_cell_CD8+	180	4						SBS
PCPG	Tobacco	T_cell_CD8+	180	1						SBS
PCPG	HRD	T_cell_CD8+	180	3						SBS
PCPG	dBER	T_cell_CD8+	180	2						SBS
PCPG	UV	T_cell_CD8+	180	22						SBS
PCPG	Haloalkanes	T_cell_CD8+	180	12						SBS
PCPG	Clock-Like	Endothellum	180	166	0.0225	0	7	0	+	SBS
PCPG	Polymerase mutation	Endothellum	180	14						SBS
PCPG	Chemotherapy	Endothellum	180	12						SBS
PCPG	AID/APOBEC activity	Endothellum	180	15						SBS
PCPG	dMMR	Endothellum	180	43	-0.0052	0.3615	0	0.4386		SBS
PCPG	ROS	Endothellum	180	19						SBS
PCPG	Aristolochic acid	Endothellum	180	0						SBS
PCPG	Aflatoxin	Endothellum	180	4						SBS
PCPG	Tobacco	Endothellum	180	1						SBS
PCPG	HRD	Endothellum	180	3						SBS
PCPG	dBER	Endothellum	180	2						SBS
PCPG	UV	Endothellum	180	22						SBS
PCPG	Haloalkanes	Endothellum	180	12						SBS
PCPG	Clock-Like	Macrophage	180	166	0.0347	0	6	0	+	SBS
PCPG	Polymerase mutation	Macrophage	180	14						SBS
PCPG	Chemotherapy	Macrophage	180	12						SBS
PCPG	AID/APOBEC activity	Macrophage	180	15						SBS
PCPG	dMMR	Macrophage	180	43	-0.0326	0.0059	-2	0.0164	-	SBS
PCPG	ROS	Macrophage	180	19						SBS
PCPG	Aristolochic acid	Macrophage	180	0						SBS
PCPG	Aflatoxin	Macrophage	180	4						SBS
PCPG	Tobacco	Macrophage	180	1						SBS
PCPG	HRD	Macrophage	180	3						SBS
PCPG	dBER	Macrophage	180	2						SBS
PCPG	UV	Macrophage	180	22						SBS
PCPG	Haloalkanes	Macrophage	180	12						SBS
PCPG	Clock-Like	NK_cell	180	166	-0.0009	0.0007	-3	0.0024	-	SBS
PCPG	Polymerase mutation	NK_cell	180	14						SBS
PCPG	Chemotherapy	NK_cell	180	12						SBS
PCPG	AID/APOBEC activity	NK_cell	180	15						SBS
PCPG	dMMR	NK_cell	180	43	0.0013	0.1144	0	0.1893		SBS
PCPG	ROS	NK_cell	180	19						SBS
PCPG	Aristolochic acid	NK_cell	180	0						SBS
PCPG	Aflatoxin	NK_cell	180	4						SBS
PCPG	Tobacco	NK_cell	180	1						SBS
PCPG	HRD	NK_cell	180	3						SBS
PCPG	dBER	NK_cell	180	2						SBS
PCPG	UV	NK_cell	180	22						SBS
PCPG	Haloalkanes	NK_cell	180	12						SBS
PRAD	Clock-Like	B_cell	481	473	-0.0031	0.0607	-1	0.1228		SBS
PRAD	Polymerase mutation	B_cell	481	33						SBS
PRAD	Chemotherapy	B_cell	481	7						SBS
PRAD	AID/APOBEC activity	B_cell	481	14						SBS
PRAD	dMMR	B_cell	481	43						SBS
PRAD	ROS	B_cell	481	3						SBS
PRAD	Aristolochic acid	B_cell	481	1						SBS
PRAD	Aflatoxin	B_cell	481	0						SBS
PRAD	Tobacco	B_cell	481	0						SBS
PRAD	HRD	B_cell	481	0						SBS
PRAD	dBER	B_cell	481	3						SBS
PRAD	UV	B_cell	481	17						SBS
PRAD	Haloalkanes	B_cell	481	13						SBS
PRAD	Clock-Like	CAF	481	473	0.0027	0.5884	0	0.6451		SBS
PRAD	Polymerase mutation	CAF	481	33						SBS
PRAD	Chemotherapy	CAF	481	7						SBS
PRAD	AID/APOBEC activity	CAF	481	14						SBS
PRAD	dMMR	CAF	481	43						SBS
PRAD	ROS	CAF	481	3						SBS
PRAD	Aristolochic acid	CAF	481	1						SBS
PRAD	Aflatoxin	CAF	481	0						SBS
PRAD	Tobacco	CAF	481	0						SBS
PRAD	HRD	CAF	481	0						SBS
PRAD	dBER	CAF	481	3						SBS
PRAD	UV	CAF	481	17						SBS
PRAD	Haloalkanes	CAF	481	13						SBS
PRAD	Clock-Like	T_cell_CD4+	481	473	-0.0026	0.0209	-1	0.0475	-	SBS
PRAD	Polymerase mutation	T_cell_CD4+	481	33						SBS
PRAD	Chemotherapy	T_cell_CD4+	481	7						SBS
PRAD	AID/APOBEC activity	T_cell_CD4+	481	14						SBS
PRAD	dMMR	T_cell_CD4+	481	43						SBS
PRAD	ROS	T_cell_CD4+	481	3						SBS
PRAD	Aristolochic acid	T_cell_CD4+	481	1						SBS
PRAD	Aflatoxin	T_cell_CD4+	481	0						SBS
PRAD	Tobacco	T_cell_CD4+	481	0						SBS
PRAD	HRD	T_cell_CD4+	481	0						SBS
PRAD	dBER	T_cell_CD4+	481	3						SBS
PRAD	UV	T_cell_CD4+	481	17						SBS
PRAD	Haloalkanes	T_cell_CD4+	481	13						SBS
PRAD	Clock-Like	T_cell_CD8+	481	473	-0.0177	0	-6	0	-	SBS
PRAD	Polymerase mutation	T_cell_CD8+	481	33						SBS
PRAD	Chemotherapy	T_cell_CD8+	481	7						SBS
PRAD	AID/APOBEC activity	T_cell_CD8+	481	14						SBS
PRAD	dMMR	T_cell_CD8+	481	43						SBS
PRAD	ROS	T_cell_CD8+	481	3						SBS
PRAD	Aristolochic acid	T_cell_CD8+	481	1						SBS
PRAD	Aflatoxin	T_cell_CD8+	481	0						SBS
PRAD	Tobacco	T_cell_CD8+	481	0						SBS
PRAD	HRD	T_cell_CD8+	481	0						SBS
PRAD	dBER	T_cell_CD8+	481	3						SBS
PRAD	UV	T_cell_CD8+	481	17						SBS
PRAD	Haloalkanes	T_cell_CD8+	481	13						SBS
PRAD	Clock-Like	Endothellum	481	473	0.0242	0	7	0	+	SBS
PRAD	Polymerase mutation	Endothellum	481	33						SBS
PRAD	Chemotherapy	Endothellum	481	7						SBS
PRAD	AID/APOBEC activity	Endothellum	481	14						SBS
PRAD	dMMR	Endothellum	481	43						SBS
PRAD	ROS	Endothellum	481	3						SBS
PRAD	Aristolochic acid	Endothellum	481	1						SBS
PRAD	Aflatoxin	Endothellum	481	0						SBS
PRAD	Tobacco	Endothellum	481	0						SBS
PRAD	HRD	Endothellum	481	0						SBS
PRAD	dBER	Endothellum	481	3						SBS
PRAD	UV	Endothellum	481	17						SBS
PRAD	Haloalkanes	Endothellum	481	13						SBS
PRAD	Clock-Like	Macrophage	481	473	0.0405	0	7	0	+	SBS
PRAD	Polymerase mutation	Macrophage	481	33						SBS
PRAD	Chemotherapy	Macrophage	481	7						SBS
PRAD	AID/APOBEC activity	Macrophage	481	14						SBS
PRAD	dMMR	Macrophage	481	43						SBS
PRAD	ROS	Macrophage	481	3						SBS
PRAD	Aristolochic acid	Macrophage	481	1						SBS
PRAD	Aflatoxin	Macrophage	481	0						SBS
PRAD	Tobacco	Macrophage	481	0						SBS
PRAD	HRD	Macrophage	481	0						SBS
PRAD	dBER	Macrophage	481	3						SBS
PRAD	UV	Macrophage	481	17						SBS
PRAD	Haloalkanes	Macrophage	481	13						SBS
PRAD	Clock-Like	NK_cell	481	473	-0.0008	0.0062	-2	0.0167	-	SBS
PRAD	Polymerase mutation	NK_cell	481	33						SBS
PRAD	Chemotherapy	NK_cell	481	7						SBS
PRAD	AID/APOBEC activity	NK_cell	481	14						SBS
PRAD	dMMR	NK_cell	481	43						SBS
PRAD	ROS	NK_cell	481	3						SBS
PRAD	Aristolochic acid	NK_cell	481	1						SBS
PRAD	Aflatoxin	NK_cell	481	0						SBS
PRAD	Tobacco	NK_cell	481	0						SBS
PRAD	HRD	NK_cell	481	0						SBS
[truncated: 3,643 more rows]

## Sheet: Supplementary Table 6
cancer_id	mus_id	infi_id	cancer_sample	non_zero_sample	coef	pvalue	sig_score	FDR	symbol	signature_type
ACC	SBS1	B_cell	76	67	-0.0058	0.0476	-1	0.1315		SBS
ACC	SBS2	B_cell	76	33	-0.0084	0.0579	-1	0.1534		SBS
ACC	SBS3	B_cell	76	3						SBS
ACC	SBS4	B_cell	76	1						SBS
ACC	SBS5	B_cell	76	69	-0.002	0.2021	0	0.3762		SBS
ACC	SBS6	B_cell	76	1						SBS
ACC	SBS7a	B_cell	76	1						SBS
ACC	SBS7b	B_cell	76	0						SBS
ACC	SBS7c	B_cell	76	0						SBS
ACC	SBS7d	B_cell	76	2						SBS
ACC	SBS8	B_cell	76	0						SBS
ACC	SBS9	B_cell	76	0						SBS
ACC	SBS10a	B_cell	76	0						SBS
ACC	SBS10b	B_cell	76	5						SBS
ACC	SBS11	B_cell	76	0						SBS
ACC	SBS12	B_cell	76	0						SBS
ACC	SBS13	B_cell	76	34	-0.0062	0.1498	0	0.3032		SBS
ACC	SBS14	B_cell	76	0						SBS
ACC	SBS15	B_cell	76	1						SBS
ACC	SBS16	B_cell	76	1						SBS
ACC	SBS17a	B_cell	76	1						SBS
ACC	SBS17b	B_cell	76	0						SBS
ACC	SBS18	B_cell	76	0						SBS
ACC	SBS19	B_cell	76	0						SBS
ACC	SBS20	B_cell	76	1						SBS
ACC	SBS21	B_cell	76	1						SBS
ACC	SBS22	B_cell	76	1						SBS
ACC	SBS23	B_cell	76	1						SBS
ACC	SBS24	B_cell	76	1						SBS
ACC	SBS25	B_cell	76	0						SBS
ACC	SBS26	B_cell	76	0						SBS
ACC	SBS28	B_cell	76	0						SBS
ACC	SBS29	B_cell	76	0						SBS
ACC	SBS30	B_cell	76	0						SBS
ACC	SBS31	B_cell	76	0						SBS
ACC	SBS32	B_cell	76	1						SBS
ACC	SBS33	B_cell	76	0						SBS
ACC	SBS34	B_cell	76	0						SBS
ACC	SBS35	B_cell	76	1						SBS
ACC	SBS36	B_cell	76	27	0	0.999	0	0.999		SBS
ACC	SBS37	B_cell	76	0						SBS
ACC	SBS38	B_cell	76	1						SBS
ACC	SBS39	B_cell	76	0						SBS
ACC	SBS40	B_cell	76	0						SBS
ACC	SBS41	B_cell	76	0						SBS
ACC	SBS42	B_cell	76	1						SBS
ACC	SBS44	B_cell	76	1						SBS
ACC	SBS1	NK_cell	76	67	0.0335	0	7	0	+	SBS
ACC	SBS2	NK_cell	76	33	-0.0289	0	-7	0	-	SBS
ACC	SBS3	NK_cell	76	3						SBS
ACC	SBS4	NK_cell	76	1						SBS
ACC	SBS5	NK_cell	76	69	-0.0028	0.0004	-3	0.0016	-	SBS
ACC	SBS6	NK_cell	76	1						SBS
ACC	SBS7a	NK_cell	76	1						SBS
ACC	SBS7b	NK_cell	76	0						SBS
ACC	SBS7c	NK_cell	76	0						SBS
ACC	SBS7d	NK_cell	76	2						SBS
ACC	SBS8	NK_cell	76	0						SBS
ACC	SBS9	NK_cell	76	0						SBS
ACC	SBS10a	NK_cell	76	0						SBS
ACC	SBS10b	NK_cell	76	5						SBS
ACC	SBS11	NK_cell	76	0						SBS
ACC	SBS12	NK_cell	76	0						SBS
ACC	SBS13	NK_cell	76	34	-0.023	0	-7	0	-	SBS
ACC	SBS14	NK_cell	76	0						SBS
ACC	SBS15	NK_cell	76	1						SBS
ACC	SBS16	NK_cell	76	1						SBS
ACC	SBS17a	NK_cell	76	1						SBS
ACC	SBS17b	NK_cell	76	0						SBS
ACC	SBS18	NK_cell	76	0						SBS
ACC	SBS19	NK_cell	76	0						SBS
ACC	SBS20	NK_cell	76	1						SBS
ACC	SBS21	NK_cell	76	1						SBS
ACC	SBS22	NK_cell	76	1						SBS
ACC	SBS23	NK_cell	76	1						SBS
ACC	SBS24	NK_cell	76	1						SBS
ACC	SBS25	NK_cell	76	0						SBS
ACC	SBS26	NK_cell	76	0						SBS
ACC	SBS28	NK_cell	76	0						SBS
ACC	SBS29	NK_cell	76	0						SBS
ACC	SBS30	NK_cell	76	0						SBS
ACC	SBS31	NK_cell	76	0						SBS
ACC	SBS32	NK_cell	76	1						SBS
ACC	SBS33	NK_cell	76	0						SBS
ACC	SBS34	NK_cell	76	0						SBS
ACC	SBS35	NK_cell	76	1						SBS
ACC	SBS36	NK_cell	76	27	0.0447	0	5	0	+	SBS
ACC	SBS37	NK_cell	76	0						SBS
ACC	SBS38	NK_cell	76	1						SBS
ACC	SBS39	NK_cell	76	0						SBS
ACC	SBS40	NK_cell	76	0						SBS
ACC	SBS41	NK_cell	76	0						SBS
ACC	SBS42	NK_cell	76	1						SBS
ACC	SBS44	NK_cell	76	1						SBS
ACC	SBS1	T_cell_CD8+	76	67	-0.0402	0	-6	0	-	SBS
ACC	SBS2	T_cell_CD8+	76	33	-0.0213	0.01	-2	0.0335	-	SBS
ACC	SBS3	T_cell_CD8+	76	3						SBS
ACC	SBS4	T_cell_CD8+	76	1						SBS
ACC	SBS5	T_cell_CD8+	76	69	-0.0163	0	-5	0	-	SBS
ACC	SBS6	T_cell_CD8+	76	1						SBS
ACC	SBS7a	T_cell_CD8+	76	1						SBS
ACC	SBS7b	T_cell_CD8+	76	0						SBS
ACC	SBS7c	T_cell_CD8+	76	0						SBS
ACC	SBS7d	T_cell_CD8+	76	2						SBS
ACC	SBS8	T_cell_CD8+	76	0						SBS
ACC	SBS9	T_cell_CD8+	76	0						SBS
ACC	SBS10a	T_cell_CD8+	76	0						SBS
ACC	SBS10b	T_cell_CD8+	76	5						SBS
ACC	SBS11	T_cell_CD8+	76	0						SBS
ACC	SBS12	T_cell_CD8+	76	0						SBS
ACC	SBS13	T_cell_CD8+	76	34	-0.0151	0.0623	-1	0.1627		SBS
ACC	SBS14	T_cell_CD8+	76	0						SBS
ACC	SBS15	T_cell_CD8+	76	1						SBS
ACC	SBS16	T_cell_CD8+	76	1						SBS
ACC	SBS17a	T_cell_CD8+	76	1						SBS
ACC	SBS17b	T_cell_CD8+	76	0						SBS
ACC	SBS18	T_cell_CD8+	76	0						SBS
ACC	SBS19	T_cell_CD8+	76	0						SBS
ACC	SBS20	T_cell_CD8+	76	1						SBS
ACC	SBS21	T_cell_CD8+	76	1						SBS
ACC	SBS22	T_cell_CD8+	76	1						SBS
ACC	SBS23	T_cell_CD8+	76	1						SBS
ACC	SBS24	T_cell_CD8+	76	1						SBS
ACC	SBS25	T_cell_CD8+	76	0						SBS
ACC	SBS26	T_cell_CD8+	76	0						SBS
ACC	SBS28	T_cell_CD8+	76	0						SBS
ACC	SBS29	T_cell_CD8+	76	0						SBS
ACC	SBS30	T_cell_CD8+	76	0						SBS
ACC	SBS31	T_cell_CD8+	76	0						SBS
ACC	SBS32	T_cell_CD8+	76	1						SBS
ACC	SBS33	T_cell_CD8+	76	0						SBS
ACC	SBS34	T_cell_CD8+	76	0						SBS
ACC	SBS35	T_cell_CD8+	76	1						SBS
ACC	SBS36	T_cell_CD8+	76	27	-0.0027	0.9378	0	0.9635		SBS
ACC	SBS37	T_cell_CD8+	76	0						SBS
ACC	SBS38	T_cell_CD8+	76	1						SBS
ACC	SBS39	T_cell_CD8+	76	0						SBS
ACC	SBS40	T_cell_CD8+	76	0						SBS
ACC	SBS41	T_cell_CD8+	76	0						SBS
ACC	SBS42	T_cell_CD8+	76	1						SBS
ACC	SBS44	T_cell_CD8+	76	1						SBS
ACC	SBS1	Tregs	76	67	-0.0093	0	-6	0	-	SBS
ACC	SBS2	Tregs	76	33	0.0097	0	5	0	+	SBS
ACC	SBS3	Tregs	76	3						SBS
ACC	SBS4	Tregs	76	1						SBS
ACC	SBS5	Tregs	76	69	-0.0029	0	-5	0	-	SBS
ACC	SBS6	Tregs	76	1						SBS
ACC	SBS7a	Tregs	76	1						SBS
ACC	SBS7b	Tregs	76	0						SBS
ACC	SBS7c	Tregs	76	0						SBS
ACC	SBS7d	Tregs	76	2						SBS
ACC	SBS8	Tregs	76	0						SBS
ACC	SBS9	Tregs	76	0						SBS
ACC	SBS10a	Tregs	76	0						SBS
ACC	SBS10b	Tregs	76	5						SBS
ACC	SBS11	Tregs	76	0						SBS
ACC	SBS12	Tregs	76	0						SBS
ACC	SBS13	Tregs	76	34	0.0114	0	6	0	+	SBS
ACC	SBS14	Tregs	76	0						SBS
ACC	SBS15	Tregs	76	1						SBS
ACC	SBS16	Tregs	76	1						SBS
ACC	SBS17a	Tregs	76	1						SBS
ACC	SBS17b	Tregs	76	0						SBS
ACC	SBS18	Tregs	76	0						SBS
ACC	SBS19	Tregs	76	0						SBS
ACC	SBS20	Tregs	76	1						SBS
ACC	SBS21	Tregs	76	1						SBS
ACC	SBS22	Tregs	76	1						SBS
ACC	SBS23	Tregs	76	1						SBS
ACC	SBS24	Tregs	76	1						SBS
ACC	SBS25	Tregs	76	0						SBS
ACC	SBS26	Tregs	76	0						SBS
ACC	SBS28	Tregs	76	0						SBS
ACC	SBS29	Tregs	76	0						SBS
ACC	SBS30	Tregs	76	0						SBS
ACC	SBS31	Tregs	76	0						SBS
ACC	SBS32	Tregs	76	1						SBS
ACC	SBS33	Tregs	76	0						SBS
ACC	SBS34	Tregs	76	0						SBS
ACC	SBS35	Tregs	76	1						SBS
ACC	SBS36	Tregs	76	27	-0.0041	0.57	0	0.7241		SBS
ACC	SBS37	Tregs	76	0						SBS
ACC	SBS38	Tregs	76	1						SBS
ACC	SBS39	Tregs	76	0						SBS
ACC	SBS40	Tregs	76	0						SBS
ACC	SBS41	Tregs	76	0						SBS
ACC	SBS42	Tregs	76	1						SBS
ACC	SBS44	Tregs	76	1						SBS
BLCA	SBS1	B_cell	384	370	-0.0066	0.0246	-1	0.0754	-	SBS
BLCA	SBS2	B_cell	384	360	-0.0058	0.2504	0	0.4241		SBS
BLCA	SBS3	B_cell	384	29						SBS
BLCA	SBS4	B_cell	384	0						SBS
BLCA	SBS5	B_cell	384	376	-0.002	0.2134	0	0.3897		SBS
BLCA	SBS6	B_cell	384	0						SBS
BLCA	SBS7a	B_cell	384	0						SBS
BLCA	SBS7b	B_cell	384	1						SBS
BLCA	SBS7c	B_cell	384	0						SBS
BLCA	SBS7d	B_cell	384	1						SBS
BLCA	SBS8	B_cell	384	0						SBS
BLCA	SBS9	B_cell	384	0						SBS
BLCA	SBS10a	B_cell	384	2						SBS
BLCA	SBS10b	B_cell	384	2						SBS
BLCA	SBS11	B_cell	384	0						SBS
BLCA	SBS12	B_cell	384	0						SBS
BLCA	SBS13	B_cell	384	355	-0.0031	0.5365	0	0.6846		SBS
BLCA	SBS14	B_cell	384	0						SBS
BLCA	SBS15	B_cell	384	1						SBS
BLCA	SBS16	B_cell	384	0						SBS
BLCA	SBS17a	B_cell	384	0						SBS
BLCA	SBS17b	B_cell	384	0						SBS
BLCA	SBS18	B_cell	384	3						SBS
BLCA	SBS19	B_cell	384	1						SBS
BLCA	SBS20	B_cell	384	0						SBS
BLCA	SBS21	B_cell	384	0						SBS
BLCA	SBS22	B_cell	384	1						SBS
BLCA	SBS23	B_cell	384	1						SBS
BLCA	SBS24	B_cell	384	0						SBS
BLCA	SBS25	B_cell	384	0						SBS
BLCA	SBS26	B_cell	384	0						SBS
BLCA	SBS28	B_cell	384	0						SBS
BLCA	SBS29	B_cell	384	1						SBS
BLCA	SBS30	B_cell	384	0						SBS
BLCA	SBS31	B_cell	384	0						SBS
BLCA	SBS32	B_cell	384	0						SBS
BLCA	SBS33	B_cell	384	0						SBS
BLCA	SBS34	B_cell	384	0						SBS
BLCA	SBS35	B_cell	384	0						SBS
BLCA	SBS36	B_cell	384	0						SBS
BLCA	SBS37	B_cell	384	1						SBS
BLCA	SBS38	B_cell	384	0						SBS
BLCA	SBS39	B_cell	384	0						SBS
BLCA	SBS40	B_cell	384	0						SBS
BLCA	SBS41	B_cell	384	0						SBS
BLCA	SBS42	B_cell	384	0						SBS
BLCA	SBS44	B_cell	384	0						SBS
BLCA	SBS1	NK_cell	384	370	0.0329	0	7	0	+	SBS
BLCA	SBS2	NK_cell	384	360	-0.0305	0	-7	0	-	SBS
BLCA	SBS3	NK_cell	384	29						SBS
BLCA	SBS4	NK_cell	384	0						SBS
BLCA	SBS5	NK_cell	384	376	-0.0031	0.0001	-4	0.0004	-	SBS
BLCA	SBS6	NK_cell	384	0						SBS
BLCA	SBS7a	NK_cell	384	0						SBS
BLCA	SBS7b	NK_cell	384	1						SBS
BLCA	SBS7c	NK_cell	384	0						SBS
BLCA	SBS7d	NK_cell	384	1						SBS
BLCA	SBS8	NK_cell	384	0						SBS
BLCA	SBS9	NK_cell	384	0						SBS
BLCA	SBS10a	NK_cell	384	2						SBS
BLCA	SBS10b	NK_cell	384	2						SBS
BLCA	SBS11	NK_cell	384	0						SBS
BLCA	SBS12	NK_cell	384	0						SBS
BLCA	SBS13	NK_cell	384	355	-0.024	0	-7	0	-	SBS
BLCA	SBS14	NK_cell	384	0						SBS
BLCA	SBS15	NK_cell	384	1						SBS
BLCA	SBS16	NK_cell	384	0						SBS
BLCA	SBS17a	NK_cell	384	0						SBS
BLCA	SBS17b	NK_cell	384	0						SBS
BLCA	SBS18	NK_cell	384	3						SBS
BLCA	SBS19	NK_cell	384	1						SBS
BLCA	SBS20	NK_cell	384	0						SBS
BLCA	SBS21	NK_cell	384	0						SBS
BLCA	SBS22	NK_cell	384	1						SBS
BLCA	SBS23	NK_cell	384	1						SBS
BLCA	SBS24	NK_cell	384	0						SBS
BLCA	SBS25	NK_cell	384	0						SBS
BLCA	SBS26	NK_cell	384	0						SBS
BLCA	SBS28	NK_cell	384	0						SBS
BLCA	SBS29	NK_cell	384	1						SBS
BLCA	SBS30	NK_cell	384	0						SBS
BLCA	SBS31	NK_cell	384	0						SBS
BLCA	SBS32	NK_cell	384	0						SBS
BLCA	SBS33	NK_cell	384	0						SBS
BLCA	SBS34	NK_cell	384	0						SBS
BLCA	SBS35	NK_cell	384	0						SBS
BLCA	SBS36	NK_cell	384	0						SBS
BLCA	SBS37	NK_cell	384	1						SBS
BLCA	SBS38	NK_cell	384	0						SBS
BLCA	SBS39	NK_cell	384	0						SBS
BLCA	SBS40	NK_cell	384	0						SBS
BLCA	SBS41	NK_cell	384	0						SBS
BLCA	SBS42	NK_cell	384	0						SBS
BLCA	SBS44	NK_cell	384	0						SBS
BLCA	SBS1	T_cell_CD8+	384	370	-0.0415	0	-6	0	-	SBS
BLCA	SBS2	T_cell_CD8+	384	360	-0.0188	0.0485	-1	0.132		SBS
BLCA	SBS3	T_cell_CD8+	384	29						SBS
BLCA	SBS4	T_cell_CD8+	384	0						SBS
BLCA	SBS5	T_cell_CD8+	384	376	-0.0172	0	-5	0	-	SBS
BLCA	SBS6	T_cell_CD8+	384	0						SBS
BLCA	SBS7a	T_cell_CD8+	384	0						SBS
BLCA	SBS7b	T_cell_CD8+	384	1						SBS
BLCA	SBS7c	T_cell_CD8+	384	0						SBS
BLCA	SBS7d	T_cell_CD8+	384	1						SBS
BLCA	SBS8	T_cell_CD8+	384	0						SBS
BLCA	SBS9	T_cell_CD8+	384	0						SBS
BLCA	SBS10a	T_cell_CD8+	384	2						SBS
BLCA	SBS10b	T_cell_CD8+	384	2						SBS
BLCA	SBS11	T_cell_CD8+	384	0						SBS
BLCA	SBS12	T_cell_CD8+	384	0						SBS
BLCA	SBS13	T_cell_CD8+	384	355	-0.0125	0.1873	0	0.3668		SBS
BLCA	SBS14	T_cell_CD8+	384	0						SBS
BLCA	SBS15	T_cell_CD8+	384	1						SBS
BLCA	SBS16	T_cell_CD8+	384	0						SBS
BLCA	SBS17a	T_cell_CD8+	384	0						SBS
BLCA	SBS17b	T_cell_CD8+	384	0						SBS
BLCA	SBS18	T_cell_CD8+	384	3						SBS
BLCA	SBS19	T_cell_CD8+	384	1						SBS
BLCA	SBS20	T_cell_CD8+	384	0						SBS
BLCA	SBS21	T_cell_CD8+	384	0						SBS
BLCA	SBS22	T_cell_CD8+	384	1						SBS
BLCA	SBS23	T_cell_CD8+	384	1						SBS
BLCA	SBS24	T_cell_CD8+	384	0						SBS
BLCA	SBS25	T_cell_CD8+	384	0						SBS
BLCA	SBS26	T_cell_CD8+	384	0						SBS
BLCA	SBS28	T_cell_CD8+	384	0						SBS
BLCA	SBS29	T_cell_CD8+	384	1						SBS
BLCA	SBS30	T_cell_CD8+	384	0						SBS
BLCA	SBS31	T_cell_CD8+	384	0						SBS
BLCA	SBS32	T_cell_CD8+	384	0						SBS
BLCA	SBS33	T_cell_CD8+	384	0						SBS
BLCA	SBS34	T_cell_CD8+	384	0						SBS
BLCA	SBS35	T_cell_CD8+	384	0						SBS
BLCA	SBS36	T_cell_CD8+	384	0						SBS
BLCA	SBS37	T_cell_CD8+	384	1						SBS
BLCA	SBS38	T_cell_CD8+	384	0						SBS
BLCA	SBS39	T_cell_CD8+	384	0						SBS
BLCA	SBS40	T_cell_CD8+	384	0						SBS
BLCA	SBS41	T_cell_CD8+	384	0						SBS
BLCA	SBS42	T_cell_CD8+	384	0						SBS
BLCA	SBS44	T_cell_CD8+	384	0						SBS
BLCA	SBS1	Tregs	384	370	-0.0099	0	-6	0	-	SBS
BLCA	SBS2	Tregs	384	360	0.0185	0	7	0	+	SBS
BLCA	SBS3	Tregs	384	29						SBS
BLCA	SBS4	Tregs	384	0						SBS
BLCA	SBS5	Tregs	384	376	-0.0031	0	-5	0	-	SBS
BLCA	SBS6	Tregs	384	0						SBS
BLCA	SBS7a	Tregs	384	0						SBS
BLCA	SBS7b	Tregs	384	1						SBS
BLCA	SBS7c	Tregs	384	0						SBS
BLCA	SBS7d	Tregs	384	1						SBS
BLCA	SBS8	Tregs	384	0						SBS
BLCA	SBS9	Tregs	384	0						SBS
BLCA	SBS10a	Tregs	384	2						SBS
BLCA	SBS10b	Tregs	384	2						SBS
BLCA	SBS11	Tregs	384	0						SBS
BLCA	SBS12	Tregs	384	0						SBS
BLCA	SBS13	Tregs	384	355	0.021	0	7	0	+	SBS
BLCA	SBS14	Tregs	384	0						SBS
BLCA	SBS15	Tregs	384	1						SBS
BLCA	SBS16	Tregs	384	0						SBS
BLCA	SBS17a	Tregs	384	0						SBS
BLCA	SBS17b	Tregs	384	0						SBS
BLCA	SBS18	Tregs	384	3						SBS
BLCA	SBS19	Tregs	384	1						SBS
BLCA	SBS20	Tregs	384	0						SBS
BLCA	SBS21	Tregs	384	0						SBS
BLCA	SBS22	Tregs	384	1						SBS
BLCA	SBS23	Tregs	384	1						SBS
BLCA	SBS24	Tregs	384	0						SBS
BLCA	SBS25	Tregs	384	0						SBS
BLCA	SBS26	Tregs	384	0						SBS
BLCA	SBS28	Tregs	384	0						SBS
BLCA	SBS29	Tregs	384	1						SBS
BLCA	SBS30	Tregs	384	0						SBS
BLCA	SBS31	Tregs	384	0						SBS
BLCA	SBS32	Tregs	384	0						SBS
BLCA	SBS33	Tregs	384	0						SBS
BLCA	SBS34	Tregs	384	0						SBS
BLCA	SBS35	Tregs	384	0						SBS
BLCA	SBS36	Tregs	384	0						SBS
BLCA	SBS37	Tregs	384	1						SBS
BLCA	SBS38	Tregs	384	0						SBS
BLCA	SBS39	Tregs	384	0						SBS
BLCA	SBS40	Tregs	384	0						SBS
BLCA	SBS41	Tregs	384	0						SBS
BLCA	SBS42	Tregs	384	0						SBS
BLCA	SBS44	Tregs	384	0						SBS
BRCA	SBS1	B_cell	924	893	-0.0049	0.1021	0	0.2342		SBS
BRCA	SBS2	B_cell	924	531	-0.0153	0.0019	-2	0.0079	-	SBS
BRCA	SBS3	B_cell	924	313	0.0056	0.4057	0	0.5822		SBS
BRCA	SBS4	B_cell	924	0						SBS
BRCA	SBS5	B_cell	924	826	-0.0014	0.3936	0	0.5737		SBS
BRCA	SBS6	B_cell	924	1						SBS
BRCA	SBS7a	B_cell	924	10						SBS
BRCA	SBS7b	B_cell	924	1						SBS
BRCA	SBS7c	B_cell	924	4						SBS
BRCA	SBS7d	B_cell	924	7						SBS
BRCA	SBS8	B_cell	924	0						SBS
BRCA	SBS9	B_cell	924	0						SBS
BRCA	SBS10a	B_cell	924	35						SBS
BRCA	SBS10b	B_cell	924	56						SBS
BRCA	SBS11	B_cell	924	2						SBS
BRCA	SBS12	B_cell	924	0						SBS
BRCA	SBS13	B_cell	924	487	-0.0125	0.0077	-2	0.0273	-	SBS
BRCA	SBS14	B_cell	924	2						SBS
BRCA	SBS15	B_cell	924	24						SBS
BRCA	SBS16	B_cell	924	7						SBS
BRCA	SBS17a	B_cell	924	1						SBS
BRCA	SBS17b	B_cell	924	0						SBS
BRCA	SBS18	B_cell	924	1						SBS
BRCA	SBS19	B_cell	924	8						SBS
BRCA	SBS20	B_cell	924	2						SBS
BRCA	SBS21	B_cell	924	1						SBS
BRCA	SBS22	B_cell	924	1						SBS
BRCA	SBS23	B_cell	924	1						SBS
BRCA	SBS24	B_cell	924	0						SBS
BRCA	SBS25	B_cell	924	1						SBS
BRCA	SBS26	B_cell	924	1						SBS
BRCA	SBS28	B_cell	924	1						SBS
BRCA	SBS29	B_cell	924	200	0.0239	0.1395	0	0.2946		SBS
BRCA	SBS30	B_cell	924	188	-0.0163	0.2458	0	0.4359		SBS
BRCA	SBS31	B_cell	924	2						SBS
BRCA	SBS32	B_cell	924	2						SBS
BRCA	SBS33	B_cell	924	2						SBS
BRCA	SBS34	B_cell	924	1						SBS
BRCA	SBS35	B_cell	924	0						SBS
BRCA	SBS36	B_cell	924	2						SBS
BRCA	SBS37	B_cell	924	0						SBS
BRCA	SBS38	B_cell	924	2						SBS
BRCA	SBS39	B_cell	924	0						SBS
BRCA	SBS40	B_cell	924	0						SBS
BRCA	SBS41	B_cell	924	0						SBS
BRCA	SBS42	B_cell	924	9						SBS
BRCA	SBS44	B_cell	924	10						SBS
BRCA	SBS1	NK_cell	924	893	0.0352	0	7	0	+	SBS
BRCA	SBS2	NK_cell	924	531	-0.0298	0	-7	0	-	SBS
BRCA	SBS3	NK_cell	924	313	-0.0078	0.0182	-1	0.0552	-	SBS
BRCA	SBS4	NK_cell	924	0						SBS
BRCA	SBS5	NK_cell	924	826	-0.0038	0	-5	0	-	SBS
BRCA	SBS6	NK_cell	924	1						SBS
BRCA	SBS7a	NK_cell	924	10						SBS
BRCA	SBS7b	NK_cell	924	1						SBS
BRCA	SBS7c	NK_cell	924	4						SBS
BRCA	SBS7d	NK_cell	924	7						SBS
BRCA	SBS8	NK_cell	924	0						SBS
BRCA	SBS9	NK_cell	924	0						SBS
BRCA	SBS10a	NK_cell	924	35						SBS
BRCA	SBS10b	NK_cell	924	56						SBS
BRCA	SBS11	NK_cell	924	2						SBS
BRCA	SBS12	NK_cell	924	0						SBS
BRCA	SBS13	NK_cell	924	487	-0.0237	0	-7	0	-	SBS
BRCA	SBS14	NK_cell	924	2						SBS
BRCA	SBS15	NK_cell	924	24						SBS
BRCA	SBS16	NK_cell	924	7						SBS
BRCA	SBS17a	NK_cell	924	1						SBS
BRCA	SBS17b	NK_cell	924	0						SBS
BRCA	SBS18	NK_cell	924	1						SBS
BRCA	SBS19	NK_cell	924	8						SBS
BRCA	SBS20	NK_cell	924	2						SBS
BRCA	SBS21	NK_cell	924	1						SBS
BRCA	SBS22	NK_cell	924	1						SBS
BRCA	SBS23	NK_cell	924	1						SBS
BRCA	SBS24	NK_cell	924	0						SBS
BRCA	SBS25	NK_cell	924	1						SBS
BRCA	SBS26	NK_cell	924	1						SBS
BRCA	SBS28	NK_cell	924	1						SBS
BRCA	SBS29	NK_cell	924	200	-0.0187	0.0182	-1	0.0552	-	SBS
BRCA	SBS30	NK_cell	924	188	0.0109	0.115	0	0.2575		SBS
BRCA	SBS31	NK_cell	924	2						SBS
BRCA	SBS32	NK_cell	924	2						SBS
BRCA	SBS33	NK_cell	924	2						SBS
BRCA	SBS34	NK_cell	924	1						SBS
BRCA	SBS35	NK_cell	924	0						SBS
BRCA	SBS36	NK_cell	924	2						SBS
BRCA	SBS37	NK_cell	924	0						SBS
BRCA	SBS38	NK_cell	924	2						SBS
BRCA	SBS39	NK_cell	924	0						SBS
BRCA	SBS40	NK_cell	924	0						SBS
BRCA	SBS41	NK_cell	924	0						SBS
BRCA	SBS42	NK_cell	924	9						SBS
BRCA	SBS44	NK_cell	924	10						SBS
BRCA	SBS1	T_cell_CD8+	924	893	-0.0402	0	-6	0	-	SBS
BRCA	SBS2	T_cell_CD8+	924	531	-0.0287	0.0019	-2	0.0079	-	SBS
BRCA	SBS3	T_cell_CD8+	924	313	0.0019	0.8823	0	0.9281		SBS
BRCA	SBS4	T_cell_CD8+	924	0						SBS
BRCA	SBS5	T_cell_CD8+	924	826	-0.0176	0	-5	0	-	SBS
BRCA	SBS6	T_cell_CD8+	924	1						SBS
BRCA	SBS7a	T_cell_CD8+	924	10						SBS
BRCA	SBS7b	T_cell_CD8+	924	1						SBS
BRCA	SBS7c	T_cell_CD8+	924	4						SBS
BRCA	SBS7d	T_cell_CD8+	924	7						SBS
BRCA	SBS8	T_cell_CD8+	924	0						SBS
BRCA	SBS9	T_cell_CD8+	924	0						SBS
BRCA	SBS10a	T_cell_CD8+	924	35						SBS
BRCA	SBS10b	T_cell_CD8+	924	56						SBS
BRCA	SBS11	T_cell_CD8+	924	2						SBS
BRCA	SBS12	T_cell_CD8+	924	0						SBS
BRCA	SBS13	T_cell_CD8+	924	487	-0.0226	0.0105	-1	0.0345	-	SBS
BRCA	SBS14	T_cell_CD8+	924	2						SBS
BRCA	SBS15	T_cell_CD8+	924	24						SBS
BRCA	SBS16	T_cell_CD8+	924	7						SBS
BRCA	SBS17a	T_cell_CD8+	924	1						SBS
BRCA	SBS17b	T_cell_CD8+	924	0						SBS
BRCA	SBS18	T_cell_CD8+	924	1						SBS
BRCA	SBS19	T_cell_CD8+	924	8						SBS
BRCA	SBS20	T_cell_CD8+	924	2						SBS
BRCA	SBS21	T_cell_CD8+	924	1						SBS
BRCA	SBS22	T_cell_CD8+	924	1						SBS
BRCA	SBS23	T_cell_CD8+	924	1						SBS
BRCA	SBS24	T_cell_CD8+	924	0						SBS
BRCA	SBS25	T_cell_CD8+	924	1						SBS
BRCA	SBS26	T_cell_CD8+	924	1						SBS
BRCA	SBS28	T_cell_CD8+	924	1						SBS
BRCA	SBS29	T_cell_CD8+	924	200	0.2211	0	6	0	+	SBS
BRCA	SBS30	T_cell_CD8+	924	188	-0.0135	0.6079	0	0.7834		SBS
BRCA	SBS31	T_cell_CD8+	924	2						SBS
BRCA	SBS32	T_cell_CD8+	924	2						SBS
BRCA	SBS33	T_cell_CD8+	924	2						SBS
BRCA	SBS34	T_cell_CD8+	924	1						SBS
BRCA	SBS35	T_cell_CD8+	924	0						SBS
BRCA	SBS36	T_cell_CD8+	924	2						SBS
BRCA	SBS37	T_cell_CD8+	924	0						SBS
BRCA	SBS38	T_cell_CD8+	924	2						SBS
BRCA	SBS39	T_cell_CD8+	924	0						SBS
BRCA	SBS40	T_cell_CD8+	924	0						SBS
BRCA	SBS41	T_cell_CD8+	924	0						SBS
BRCA	SBS42	T_cell_CD8+	924	9						SBS
BRCA	SBS44	T_cell_CD8+	924	10						SBS
BRCA	SBS1	Tregs	924	893	-0.009	0	-6	0	-	SBS
BRCA	SBS2	Tregs	924	531	0.0057	0.0024	2	0.0097	+	SBS
BRCA	SBS3	Tregs	924	313	-0.0035	0.1693	0	0.3349		SBS
BRCA	SBS4	Tregs	924	0						SBS
BRCA	SBS5	Tregs	924	826	-0.0024	0.0002	-3	0.0009	-	SBS
BRCA	SBS6	Tregs	924	1						SBS
BRCA	SBS7a	Tregs	924	10						SBS
BRCA	SBS7b	Tregs	924	1						SBS
BRCA	SBS7c	Tregs	924	4						SBS
BRCA	SBS7d	Tregs	924	7						SBS
BRCA	SBS8	Tregs	924	0						SBS
BRCA	SBS9	Tregs	924	0						SBS
BRCA	SBS10a	Tregs	924	35						SBS
BRCA	SBS10b	Tregs	924	56						SBS
BRCA	SBS11	Tregs	924	2						SBS
BRCA	SBS12	Tregs	924	0						SBS
BRCA	SBS13	Tregs	924	487	0.0077	0	4	0.0001	+	SBS
BRCA	SBS14	Tregs	924	2						SBS
BRCA	SBS15	Tregs	924	24						SBS
BRCA	SBS16	Tregs	924	7						SBS
BRCA	SBS17a	Tregs	924	1						SBS
BRCA	SBS17b	Tregs	924	0						SBS
BRCA	SBS18	Tregs	924	1						SBS
BRCA	SBS19	Tregs	924	8						SBS
BRCA	SBS20	Tregs	924	2						SBS
BRCA	SBS21	Tregs	924	1						SBS
BRCA	SBS22	Tregs	924	1						SBS
BRCA	SBS23	Tregs	924	1						SBS
BRCA	SBS24	Tregs	924	0						SBS
BRCA	SBS25	Tregs	924	1						SBS
BRCA	SBS26	Tregs	924	1						SBS
BRCA	SBS28	Tregs	924	1						SBS
BRCA	SBS29	Tregs	924	200	0.0059	0.3411	0	0.5262		SBS
BRCA	SBS30	Tregs	924	188	-0.0135	0.0121	-1	0.0391	-	SBS
BRCA	SBS31	Tregs	924	2						SBS
BRCA	SBS32	Tregs	924	2						SBS
BRCA	SBS33	Tregs	924	2						SBS
BRCA	SBS34	Tregs	924	1						SBS
BRCA	SBS35	Tregs	924	0						SBS
BRCA	SBS36	Tregs	924	2						SBS
BRCA	SBS37	Tregs	924	0						SBS
BRCA	SBS38	Tregs	924	2						SBS
BRCA	SBS39	Tregs	924	0						SBS
BRCA	SBS40	Tregs	924	0						SBS
BRCA	SBS41	Tregs	924	0						SBS
BRCA	SBS42	Tregs	924	9						SBS
BRCA	SBS44	Tregs	924	10						SBS
CESC	SBS1	B_cell	268	267	-0.0061	0.0385	-1	0.1075		SBS
CESC	SBS2	B_cell	268	250	-0.0043	0.3733	0	0.566		SBS
CESC	SBS3	B_cell	268	1						SBS
CESC	SBS4	B_cell	268	0						SBS
CESC	SBS5	B_cell	268	265	-0.0024	0.1381	0	0.2884		SBS
CESC	SBS6	B_cell	268	8						SBS
CESC	SBS7a	B_cell	268	0						SBS
CESC	SBS7b	B_cell	268	0						SBS
CESC	SBS7c	B_cell	268	0						SBS
CESC	SBS7d	B_cell	268	0						SBS
CESC	SBS8	B_cell	268	0						SBS
CESC	SBS9	B_cell	268	0						SBS
CESC	SBS10a	B_cell	268	3						SBS
CESC	SBS10b	B_cell	268	10						SBS
CESC	SBS11	B_cell	268	0						SBS
CESC	SBS12	B_cell	268	0						SBS
CESC	SBS13	B_cell	268	247	-0.0024	0.6081	0	0.756		SBS
CESC	SBS14	B_cell	268	0						SBS
CESC	SBS15	B_cell	268	3						SBS
CESC	SBS16	B_cell	268	0						SBS
CESC	SBS17a	B_cell	268	1						SBS
CESC	SBS17b	B_cell	268	1						SBS
CESC	SBS18	B_cell	268	0						SBS
CESC	SBS19	B_cell	268	0						SBS
CESC	SBS20	B_cell	268	0						SBS
CESC	SBS21	B_cell	268	0						SBS
CESC	SBS22	B_cell	268	0						SBS
CESC	SBS23	B_cell	268	0						SBS
CESC	SBS24	B_cell	268	0						SBS
CESC	SBS25	B_cell	268	0						SBS
CESC	SBS26	B_cell	268	1						SBS
CESC	SBS28	B_cell	268	1						SBS
CESC	SBS29	B_cell	268	0						SBS
CESC	SBS30	B_cell	268	0						SBS
CESC	SBS31	B_cell	268	0						SBS
CESC	SBS32	B_cell	268	0						SBS
CESC	SBS33	B_cell	268	3						SBS
CESC	SBS34	B_cell	268	0						SBS
CESC	SBS35	B_cell	268	0						SBS
CESC	SBS36	B_cell	268	0						SBS
CESC	SBS37	B_cell	268	0						SBS
CESC	SBS38	B_cell	268	0						SBS
CESC	SBS39	B_cell	268	0						SBS
CESC	SBS40	B_cell	268	2						SBS
CESC	SBS41	B_cell	268	0						SBS
CESC	SBS42	B_cell	268	0						SBS
CESC	SBS44	B_cell	268	1						SBS
CESC	SBS1	NK_cell	268	267	0.0336	0	7	0	+	SBS
CESC	SBS2	NK_cell	268	250	-0.0337	0	-7	0	-	SBS
CESC	SBS3	NK_cell	268	1						SBS
CESC	SBS4	NK_cell	268	0						SBS
CESC	SBS5	NK_cell	268	265	-0.003	0.0001	-3	0.0006	-	SBS
CESC	SBS6	NK_cell	268	8						SBS
CESC	SBS7a	NK_cell	268	0						SBS
CESC	SBS7b	NK_cell	268	0						SBS
CESC	SBS7c	NK_cell	268	0						SBS
CESC	SBS7d	NK_cell	268	0						SBS
CESC	SBS8	NK_cell	268	0						SBS
CESC	SBS9	NK_cell	268	0						SBS
CESC	SBS10a	NK_cell	268	3						SBS
CESC	SBS10b	NK_cell	268	10						SBS
CESC	SBS11	NK_cell	268	0						SBS
CESC	SBS12	NK_cell	268	0						SBS
CESC	SBS13	NK_cell	268	247	-0.0255	0	-7	0	-	SBS
CESC	SBS14	NK_cell	268	0						SBS
CESC	SBS15	NK_cell	268	3						SBS
CESC	SBS16	NK_cell	268	0						SBS
CESC	SBS17a	NK_cell	268	1						SBS
CESC	SBS17b	NK_cell	268	1						SBS
CESC	SBS18	NK_cell	268	0						SBS
CESC	SBS19	NK_cell	268	0						SBS
CESC	SBS20	NK_cell	268	0						SBS
CESC	SBS21	NK_cell	268	0						SBS
CESC	SBS22	NK_cell	268	0						SBS
CESC	SBS23	NK_cell	268	0						SBS
CESC	SBS24	NK_cell	268	0						SBS
CESC	SBS25	NK_cell	268	0						SBS
CESC	SBS26	NK_cell	268	1						SBS
CESC	SBS28	NK_cell	268	1						SBS
CESC	SBS29	NK_cell	268	0						SBS
CESC	SBS30	NK_cell	268	0						SBS
CESC	SBS31	NK_cell	268	0						SBS
CESC	SBS32	NK_cell	268	0						SBS
CESC	SBS33	NK_cell	268	3						SBS
CESC	SBS34	NK_cell	268	0						SBS
CESC	SBS35	NK_cell	268	0						SBS
CESC	SBS36	NK_cell	268	0						SBS
CESC	SBS37	NK_cell	268	0						SBS
CESC	SBS38	NK_cell	268	0						SBS
CESC	SBS39	NK_cell	268	0						SBS
CESC	SBS40	NK_cell	268	2						SBS
CESC	SBS41	NK_cell	268	0						SBS
CESC	SBS42	NK_cell	268	0						SBS
CESC	SBS44	NK_cell	268	1						SBS
CESC	SBS1	T_cell_CD8+	268	267	-0.0402	0	-6	0	-	SBS
CESC	SBS2	T_cell_CD8+	268	250	-0.0255	0.0053	-2	0.0191	-	SBS
CESC	SBS3	T_cell_CD8+	268	1						SBS
CESC	SBS4	T_cell_CD8+	268	0						SBS
CESC	SBS5	T_cell_CD8+	268	265	-0.0163	0	-5	0	-	SBS
CESC	SBS6	T_cell_CD8+	268	8						SBS
CESC	SBS7a	T_cell_CD8+	268	0						SBS
CESC	SBS7b	T_cell_CD8+	268	0						SBS
CESC	SBS7c	T_cell_CD8+	268	0						SBS
CESC	SBS7d	T_cell_CD8+	268	0						SBS
CESC	SBS8	T_cell_CD8+	268	0						SBS
CESC	SBS9	T_cell_CD8+	268	0						SBS
CESC	SBS10a	T_cell_CD8+	268	3						SBS
CESC	SBS10b	T_cell_CD8+	268	10						SBS
CESC	SBS11	T_cell_CD8+	268	0						SBS
CESC	SBS12	T_cell_CD8+	268	0						SBS
CESC	SBS13	T_cell_CD8+	268	247	-0.0193	0.0266	-1	0.078	-	SBS
CESC	SBS14	T_cell_CD8+	268	0						SBS
CESC	SBS15	T_cell_CD8+	268	3						SBS
CESC	SBS16	T_cell_CD8+	268	0						SBS
CESC	SBS17a	T_cell_CD8+	268	1						SBS
CESC	SBS17b	T_cell_CD8+	268	1						SBS
CESC	SBS18	T_cell_CD8+	268	0						SBS
CESC	SBS19	T_cell_CD8+	268	0						SBS
CESC	SBS20	T_cell_CD8+	268	0						SBS
CESC	SBS21	T_cell_CD8+	268	0						SBS
CESC	SBS22	T_cell_CD8+	268	0						SBS
CESC	SBS23	T_cell_CD8+	268	0						SBS
CESC	SBS24	T_cell_CD8+	268	0						SBS
CESC	SBS25	T_cell_CD8+	268	0						SBS
CESC	SBS26	T_cell_CD8+	268	1						SBS
CESC	SBS28	T_cell_CD8+	268	1						SBS
CESC	SBS29	T_cell_CD8+	268	0						SBS
CESC	SBS30	T_cell_CD8+	268	0						SBS
CESC	SBS31	T_cell_CD8+	268	0						SBS
CESC	SBS32	T_cell_CD8+	268	0						SBS
CESC	SBS33	T_cell_CD8+	268	3						SBS
CESC	SBS34	T_cell_CD8+	268	0						SBS
CESC	SBS35	T_cell_CD8+	268	0						SBS
CESC	SBS36	T_cell_CD8+	268	0						SBS
CESC	SBS37	T_cell_CD8+	268	0						SBS
CESC	SBS38	T_cell_CD8+	268	0						SBS
CESC	SBS39	T_cell_CD8+	268	0						SBS
CESC	SBS40	T_cell_CD8+	268	2						SBS
CESC	SBS41	T_cell_CD8+	268	0						SBS
CESC	SBS42	T_cell_CD8+	268	0						SBS
CESC	SBS44	T_cell_CD8+	268	1						SBS
CESC	SBS1	Tregs	268	267	-0.0093	0	-6	0	-	SBS
CESC	SBS2	Tregs	268	250	0.0145	0	6	0	+	SBS
CESC	SBS3	Tregs	268	1						SBS
CESC	SBS4	Tregs	268	0						SBS
CESC	SBS5	Tregs	268	265	-0.0031	0	-5	0	-	SBS
CESC	SBS6	Tregs	268	8						SBS
CESC	SBS7a	Tregs	268	0						SBS
CESC	SBS7b	Tregs	268	0						SBS
CESC	SBS7c	Tregs	268	0						SBS
CESC	SBS7d	Tregs	268	0						SBS
CESC	SBS8	Tregs	268	0						SBS
CESC	SBS9	Tregs	268	0						SBS
CESC	SBS10a	Tregs	268	3						SBS
CESC	SBS10b	Tregs	268	10						SBS
CESC	SBS11	Tregs	268	0						SBS
CESC	SBS12	Tregs	268	0						SBS
CESC	SBS13	Tregs	268	247	0.0149	0	6	0	+	SBS
CESC	SBS14	Tregs	268	0						SBS
CESC	SBS15	Tregs	268	3						SBS
CESC	SBS16	Tregs	268	0						SBS
CESC	SBS17a	Tregs	268	1						SBS
CESC	SBS17b	Tregs	268	1						SBS
CESC	SBS18	Tregs	268	0						SBS
CESC	SBS19	Tregs	268	0						SBS
CESC	SBS20	Tregs	268	0						SBS
CESC	SBS21	Tregs	268	0						SBS
CESC	SBS22	Tregs	268	0						SBS
CESC	SBS23	Tregs	268	0						SBS
CESC	SBS24	Tregs	268	0						SBS
CESC	SBS25	Tregs	268	0						SBS
CESC	SBS26	Tregs	268	1						SBS
CESC	SBS28	Tregs	268	1						SBS
CESC	SBS29	Tregs	268	0						SBS
CESC	SBS30	Tregs	268	0						SBS
CESC	SBS31	Tregs	268	0						SBS
CESC	SBS32	Tregs	268	0						SBS
CESC	SBS33	Tregs	268	3						SBS
CESC	SBS34	Tregs	268	0						SBS
CESC	SBS35	Tregs	268	0						SBS
CESC	SBS36	Tregs	268	0						SBS
CESC	SBS37	Tregs	268	0						SBS
CESC	SBS38	Tregs	268	0						SBS
CESC	SBS39	Tregs	268	0						SBS
CESC	SBS40	Tregs	268	2						SBS
CESC	SBS41	Tregs	268	0						SBS
CESC	SBS42	Tregs	268	0						SBS
CESC	SBS44	Tregs	268	1						SBS
CHOL	SBS1	B_cell	36	32	-0.0055	0.0593	-1	0.1574		SBS
CHOL	SBS2	B_cell	36	6	-0.0081	0.0679	-1	0.1748		SBS
CHOL	SBS3	B_cell	36	0						SBS
CHOL	SBS4	B_cell	36	0						SBS
CHOL	SBS5	B_cell	36	32	-0.0018	0.2505	0	0.4242		SBS
CHOL	SBS6	B_cell	36	0						SBS
CHOL	SBS7a	B_cell	36	0						SBS
CHOL	SBS7b	B_cell	36	1						SBS
CHOL	SBS7c	B_cell	36	0						SBS
CHOL	SBS7d	B_cell	36	0						SBS
CHOL	SBS8	B_cell	36	0						SBS
CHOL	SBS9	B_cell	36	0						SBS
CHOL	SBS10a	B_cell	36	0						SBS
CHOL	SBS10b	B_cell	36	1						SBS
CHOL	SBS11	B_cell	36	0						SBS
CHOL	SBS12	B_cell	36	0						SBS
CHOL	SBS13	B_cell	36	5						SBS
CHOL	SBS14	B_cell	36	0						SBS
CHOL	SBS15	B_cell	36	0						SBS
CHOL	SBS16	B_cell	36	1						SBS
CHOL	SBS17a	B_cell	36	1						SBS
CHOL	SBS17b	B_cell	36	1						SBS
CHOL	SBS18	B_cell	36	1						SBS
CHOL	SBS19	B_cell	36	0						SBS
CHOL	SBS20	B_cell	36	1						SBS
CHOL	SBS21	B_cell	36	0						SBS
CHOL	SBS22	B_cell	36	0						SBS
CHOL	SBS23	B_cell	36	0						SBS
CHOL	SBS24	B_cell	36	0						SBS
CHOL	SBS25	B_cell	36	0						SBS
CHOL	SBS26	B_cell	36	0						SBS
CHOL	SBS28	B_cell	36	1						SBS
CHOL	SBS29	B_cell	36	1						SBS
CHOL	SBS30	B_cell	36	0						SBS
CHOL	SBS31	B_cell	36	0						SBS
CHOL	SBS32	B_cell	36	1						SBS
CHOL	SBS33	B_cell	36	0						SBS
CHOL	SBS34	B_cell	36	0						SBS
CHOL	SBS35	B_cell	36	0						SBS
CHOL	SBS36	B_cell	36	1						SBS
CHOL	SBS37	B_cell	36	0						SBS
CHOL	SBS38	B_cell	36	0						SBS
CHOL	SBS39	B_cell	36	0						SBS
CHOL	SBS40	B_cell	36	18	-0.0044	0.0336	-1	0.0972	-	SBS
CHOL	SBS41	B_cell	36	0						SBS
CHOL	SBS42	B_cell	36	2						SBS
CHOL	SBS44	B_cell	36	2						SBS
CHOL	SBS1	NK_cell	36	32	0.033	0	7	0	+	SBS
CHOL	SBS2	NK_cell	36	6	-0.0288	0	-7	0	-	SBS
CHOL	SBS3	NK_cell	36	0						SBS
CHOL	SBS4	NK_cell	36	0						SBS
CHOL	SBS5	NK_cell	36	32	-0.0029	0.0002	-3	0.0009	-	SBS
CHOL	SBS6	NK_cell	36	0						SBS
CHOL	SBS7a	NK_cell	36	0						SBS
CHOL	SBS7b	NK_cell	36	1						SBS
CHOL	SBS7c	NK_cell	36	0						SBS
CHOL	SBS7d	NK_cell	36	0						SBS
CHOL	SBS8	NK_cell	36	0						SBS
CHOL	SBS9	NK_cell	36	0						SBS
CHOL	SBS10a	NK_cell	36	0						SBS
CHOL	SBS10b	NK_cell	36	1						SBS
CHOL	SBS11	NK_cell	36	0						SBS
CHOL	SBS12	NK_cell	36	0						SBS
CHOL	SBS13	NK_cell	36	5						SBS
CHOL	SBS14	NK_cell	36	0						SBS
CHOL	SBS15	NK_cell	36	0						SBS
CHOL	SBS16	NK_cell	36	1						SBS
CHOL	SBS17a	NK_cell	36	1						SBS
CHOL	SBS17b	NK_cell	36	1						SBS
CHOL	SBS18	NK_cell	36	1						SBS
CHOL	SBS19	NK_cell	36	0						SBS
CHOL	SBS20	NK_cell	36	1						SBS
CHOL	SBS21	NK_cell	36	0						SBS
CHOL	SBS22	NK_cell	36	0						SBS
CHOL	SBS23	NK_cell	36	0						SBS
CHOL	SBS24	NK_cell	36	0						SBS
CHOL	SBS25	NK_cell	36	0						SBS
CHOL	SBS26	NK_cell	36	0						SBS
CHOL	SBS28	NK_cell	36	1						SBS
CHOL	SBS29	NK_cell	36	1						SBS
CHOL	SBS30	NK_cell	36	0						SBS
CHOL	SBS31	NK_cell	36	0						SBS
CHOL	SBS32	NK_cell	36	1						SBS
CHOL	SBS33	NK_cell	36	0						SBS
CHOL	SBS34	NK_cell	36	0						SBS
CHOL	SBS35	NK_cell	36	0						SBS
CHOL	SBS36	NK_cell	36	1						SBS
CHOL	SBS37	NK_cell	36	0						SBS
CHOL	SBS38	NK_cell	36	0						SBS
CHOL	SBS39	NK_cell	36	0						SBS
CHOL	SBS40	NK_cell	36	18	-0.0031	0.0021	-2	0.0084	-	SBS
CHOL	SBS41	NK_cell	36	0						SBS
CHOL	SBS42	NK_cell	36	2						SBS
CHOL	SBS44	NK_cell	36	2						SBS
CHOL	SBS1	T_cell_CD8+	36	32	-0.0398	0	-6	0	-	SBS
CHOL	SBS2	T_cell_CD8+	36	6	-0.0211	0.0106	-1	0.0355	-	SBS
CHOL	SBS3	T_cell_CD8+	36	0						SBS
CHOL	SBS4	T_cell_CD8+	36	0						SBS
CHOL	SBS5	T_cell_CD8+	36	32	-0.0165	0	-5	0	-	SBS
CHOL	SBS6	T_cell_CD8+	36	0						SBS
CHOL	SBS7a	T_cell_CD8+	36	0						SBS
CHOL	SBS7b	T_cell_CD8+	36	1						SBS
CHOL	SBS7c	T_cell_CD8+	36	0						SBS
CHOL	SBS7d	T_cell_CD8+	36	0						SBS
CHOL	SBS8	T_cell_CD8+	36	0						SBS
CHOL	SBS9	T_cell_CD8+	36	0						SBS
CHOL	SBS10a	T_cell_CD8+	36	0						SBS
CHOL	SBS10b	T_cell_CD8+	36	1						SBS
CHOL	SBS11	T_cell_CD8+	36	0						SBS
CHOL	SBS12	T_cell_CD8+	36	0						SBS
CHOL	SBS13	T_cell_CD8+	36	5						SBS
CHOL	SBS14	T_cell_CD8+	36	0						SBS
CHOL	SBS15	T_cell_CD8+	36	0						SBS
CHOL	SBS16	T_cell_CD8+	36	1						SBS
CHOL	SBS17a	T_cell_CD8+	36	1						SBS
CHOL	SBS17b	T_cell_CD8+	36	1						SBS
CHOL	SBS18	T_cell_CD8+	36	1						SBS
CHOL	SBS19	T_cell_CD8+	36	0						SBS
CHOL	SBS20	T_cell_CD8+	36	1						SBS
CHOL	SBS21	T_cell_CD8+	36	0						SBS
CHOL	SBS22	T_cell_CD8+	36	0						SBS
CHOL	SBS23	T_cell_CD8+	36	0						SBS
CHOL	SBS24	T_cell_CD8+	36	0						SBS
CHOL	SBS25	T_cell_CD8+	36	0						SBS
CHOL	SBS26	T_cell_CD8+	36	0						SBS
CHOL	SBS28	T_cell_CD8+	36	1						SBS
CHOL	SBS29	T_cell_CD8+	36	1						SBS
CHOL	SBS30	T_cell_CD8+	36	0						SBS
CHOL	SBS31	T_cell_CD8+	36	0						SBS
CHOL	SBS32	T_cell_CD8+	36	1						SBS
CHOL	SBS33	T_cell_CD8+	36	0						SBS
CHOL	SBS34	T_cell_CD8+	36	0						SBS
CHOL	SBS35	T_cell_CD8+	36	0						SBS
CHOL	SBS36	T_cell_CD8+	36	1						SBS
CHOL	SBS37	T_cell_CD8+	36	0						SBS
CHOL	SBS38	T_cell_CD8+	36	0						SBS
CHOL	SBS39	T_cell_CD8+	36	0						SBS
CHOL	SBS40	T_cell_CD8+	36	18	-0.0087	0.0236	-1	0.0719	-	SBS
CHOL	SBS41	T_cell_CD8+	36	0						SBS
CHOL	SBS42	T_cell_CD8+	36	2						SBS
CHOL	SBS44	T_cell_CD8+	36	2						SBS
CHOL	SBS1	Tregs	36	32	-0.0092	0	-6	0	-	SBS
CHOL	SBS2	Tregs	36	6	0.0099	0	5	0	+	SBS
CHOL	SBS3	Tregs	36	0						SBS
CHOL	SBS4	Tregs	36	0						SBS
CHOL	SBS5	Tregs	36	32	-0.0029	0	-5	0	-	SBS
CHOL	SBS6	Tregs	36	0						SBS
CHOL	SBS7a	Tregs	36	0						SBS
CHOL	SBS7b	Tregs	36	1						SBS
CHOL	SBS7c	Tregs	36	0						SBS
CHOL	SBS7d	Tregs	36	0						SBS
CHOL	SBS8	Tregs	36	0						SBS
CHOL	SBS9	Tregs	36	0						SBS
CHOL	SBS10a	Tregs	36	0						SBS
CHOL	SBS10b	Tregs	36	1						SBS
CHOL	SBS11	Tregs	36	0						SBS
CHOL	SBS12	Tregs	36	0						SBS
CHOL	SBS13	Tregs	36	5						SBS
CHOL	SBS14	Tregs	36	0						SBS
CHOL	SBS15	Tregs	36	0						SBS
CHOL	SBS16	Tregs	36	1						SBS
CHOL	SBS17a	Tregs	36	1						SBS
CHOL	SBS17b	Tregs	36	1						SBS
CHOL	SBS18	Tregs	36	1						SBS
CHOL	SBS19	Tregs	36	0						SBS
CHOL	SBS20	Tregs	36	1						SBS
CHOL	SBS21	Tregs	36	0						SBS
CHOL	SBS22	Tregs	36	0						SBS
CHOL	SBS23	Tregs	36	0						SBS
CHOL	SBS24	Tregs	36	0						SBS
CHOL	SBS25	Tregs	36	0						SBS
CHOL	SBS26	Tregs	36	0						SBS
CHOL	SBS28	Tregs	36	1						SBS
CHOL	SBS29	Tregs	36	1						SBS
CHOL	SBS30	Tregs	36	0						SBS
CHOL	SBS31	Tregs	36	0						SBS
CHOL	SBS32	Tregs	36	1						SBS
CHOL	SBS33	Tregs	36	0						SBS
CHOL	SBS34	Tregs	36	0						SBS
CHOL	SBS35	Tregs	36	0						SBS
CHOL	SBS36	Tregs	36	1						SBS
CHOL	SBS37	Tregs	36	0						SBS
CHOL	SBS38	Tregs	36	0						SBS
CHOL	SBS39	Tregs	36	0						SBS
CHOL	SBS40	Tregs	36	18	-0.006	0	-6	0	-	SBS
CHOL	SBS41	Tregs	36	0						SBS
CHOL	SBS42	Tregs	36	2						SBS
CHOL	SBS44	Tregs	36	2						SBS
CRC	SBS1	B_cell	339	338	-0.002	0.513	0	0.6561		SBS
CRC	SBS2	B_cell	339	15						SBS
CRC	SBS3	B_cell	339	6						SBS
CRC	SBS4	B_cell	339	0						SBS
CRC	SBS5	B_cell	339	294	-0.0027	0.0904	-1	0.2074		SBS
CRC	SBS6	B_cell	339	0						SBS
CRC	SBS7a	B_cell	339	0						SBS
CRC	SBS7b	B_cell	339	0						SBS
CRC	SBS7c	B_cell	339	0						SBS
CRC	SBS7d	B_cell	339	0						SBS
CRC	SBS8	B_cell	339	0						SBS
CRC	SBS9	B_cell	339	4						SBS
CRC	SBS10a	B_cell	339	2						SBS
CRC	SBS10b	B_cell	339	3						SBS
CRC	SBS11	B_cell	339	0						SBS
CRC	SBS12	B_cell	339	0						SBS
CRC	SBS13	B_cell	339	15						SBS
CRC	SBS14	B_cell	339	0						SBS
CRC	SBS15	B_cell	339	27						SBS
CRC	SBS16	B_cell	339	0						SBS
CRC	SBS17a	B_cell	339	15						SBS
CRC	SBS17b	B_cell	339	15						SBS
CRC	SBS18	B_cell	339	0						SBS
CRC	SBS19	B_cell	339	0						SBS
CRC	SBS20	B_cell	339	13						SBS
CRC	SBS21	B_cell	339	0						SBS
CRC	SBS22	B_cell	339	0						SBS
CRC	SBS23	B_cell	339	0						SBS
CRC	SBS24	B_cell	339	0						SBS
CRC	SBS25	B_cell	339	0						SBS
CRC	SBS26	B_cell	339	0						SBS
CRC	SBS28	B_cell	339	0						SBS
CRC	SBS29	B_cell	339	0						SBS
CRC	SBS30	B_cell	339	9						SBS
CRC	SBS31	B_cell	339	0						SBS
CRC	SBS32	B_cell	339	0						SBS
CRC	SBS33	B_cell	339	0						SBS
CRC	SBS34	B_cell	339	0						SBS
CRC	SBS35	B_cell	339	0						SBS
CRC	SBS36	B_cell	339	0						SBS
CRC	SBS37	B_cell	339	0						SBS
CRC	SBS38	B_cell	339	0						SBS
CRC	SBS39	B_cell	339	0						SBS
CRC	SBS40	B_cell	339	158	-0.0038	0.0734	-1	0.1839		SBS
CRC	SBS41	B_cell	339	0						SBS
CRC	SBS42	B_cell	339	0						SBS
CRC	SBS44	B_cell	339	35						SBS
CRC	SBS1	NK_cell	339	338	0.0386	0	7	0	+	SBS
CRC	SBS2	NK_cell	339	15						SBS
CRC	SBS3	NK_cell	339	6						SBS
CRC	SBS4	NK_cell	339	0						SBS
CRC	SBS5	NK_cell	339	294	-0.0033	0	-4	0.0002	-	SBS
CRC	SBS6	NK_cell	339	0						SBS
CRC	SBS7a	NK_cell	339	0						SBS
CRC	SBS7b	NK_cell	339	0						SBS
CRC	SBS7c	NK_cell	339	0						SBS
CRC	SBS7d	NK_cell	339	0						SBS
CRC	SBS8	NK_cell	339	0						SBS
CRC	SBS9	NK_cell	339	4						SBS
CRC	SBS10a	NK_cell	339	2						SBS
CRC	SBS10b	NK_cell	339	3						SBS
CRC	SBS11	NK_cell	339	0						SBS
CRC	SBS12	NK_cell	339	0						SBS
CRC	SBS13	NK_cell	339	15						SBS
CRC	SBS14	NK_cell	339	0						SBS
CRC	SBS15	NK_cell	339	27						SBS
CRC	SBS16	NK_cell	339	0						SBS
CRC	SBS17a	NK_cell	339	15						SBS
CRC	SBS17b	NK_cell	339	15						SBS
CRC	SBS18	NK_cell	339	0						SBS
CRC	SBS19	NK_cell	339	0						SBS
CRC	SBS20	NK_cell	339	13						SBS
CRC	SBS21	NK_cell	339	0						SBS
CRC	SBS22	NK_cell	339	0						SBS
CRC	SBS23	NK_cell	339	0						SBS
CRC	SBS24	NK_cell	339	0						SBS
CRC	SBS25	NK_cell	339	0						SBS
CRC	SBS26	NK_cell	339	0						SBS
CRC	SBS28	NK_cell	339	0						SBS
CRC	SBS29	NK_cell	339	0						SBS
CRC	SBS30	NK_cell	339	9						SBS
CRC	SBS31	NK_cell	339	0						SBS
CRC	SBS32	NK_cell	339	0						SBS
CRC	SBS33	NK_cell	339	0						SBS
CRC	SBS34	NK_cell	339	0						SBS
CRC	SBS35	NK_cell	339	0						SBS
CRC	SBS36	NK_cell	339	0						SBS
CRC	SBS37	NK_cell	339	0						SBS
CRC	SBS38	NK_cell	339	0						SBS
CRC	SBS39	NK_cell	339	0						SBS
CRC	SBS40	NK_cell	339	158	-0.0028	0.0073	-2	0.0258	-	SBS
CRC	SBS41	NK_cell	339	0						SBS
CRC	SBS42	NK_cell	339	0						SBS
CRC	SBS44	NK_cell	339	35						SBS
CRC	SBS1	T_cell_CD8+	339	338	-0.0378	0	-6	0	-	SBS
CRC	SBS2	T_cell_CD8+	339	15						SBS
CRC	SBS3	T_cell_CD8+	339	6						SBS
CRC	SBS4	T_cell_CD8+	339	0						SBS
CRC	SBS5	T_cell_CD8+	339	294	-0.0179	0	-5	0	-	SBS
CRC	SBS6	T_cell_CD8+	339	0						SBS
CRC	SBS7a	T_cell_CD8+	339	0						SBS
CRC	SBS7b	T_cell_CD8+	339	0						SBS
CRC	SBS7c	T_cell_CD8+	339	0						SBS
CRC	SBS7d	T_cell_CD8+	339	0						SBS
CRC	SBS8	T_cell_CD8+	339	0						SBS
CRC	SBS9	T_cell_CD8+	339	4						SBS
CRC	SBS10a	T_cell_CD8+	339	2						SBS
CRC	SBS10b	T_cell_CD8+	339	3						SBS
CRC	SBS11	T_cell_CD8+	339	0						SBS
CRC	SBS12	T_cell_CD8+	339	0						SBS
CRC	SBS13	T_cell_CD8+	339	15						SBS
CRC	SBS14	T_cell_CD8+	339	0						SBS
CRC	SBS15	T_cell_CD8+	339	27						SBS
CRC	SBS16	T_cell_CD8+	339	0						SBS
CRC	SBS17a	T_cell_CD8+	339	15						SBS
CRC	SBS17b	T_cell_CD8+	339	15						SBS
CRC	SBS18	T_cell_CD8+	339	0						SBS
CRC	SBS19	T_cell_CD8+	339	0						SBS
CRC	SBS20	T_cell_CD8+	339	13						SBS
CRC	SBS21	T_cell_CD8+	339	0						SBS
CRC	SBS22	T_cell_CD8+	339	0						SBS
CRC	SBS23	T_cell_CD8+	339	0						SBS
CRC	SBS24	T_cell_CD8+	339	0						SBS
CRC	SBS25	T_cell_CD8+	339	0						SBS
CRC	SBS26	T_cell_CD8+	339	0						SBS
CRC	SBS28	T_cell_CD8+	339	0						SBS
CRC	SBS29	T_cell_CD8+	339	0						SBS
CRC	SBS30	T_cell_CD8+	339	9						SBS
CRC	SBS31	T_cell_CD8+	339	0						SBS
CRC	SBS32	T_cell_CD8+	339	0						SBS
CRC	SBS33	T_cell_CD8+	339	0						SBS
CRC	SBS34	T_cell_CD8+	339	0						SBS
CRC	SBS35	T_cell_CD8+	339	0						SBS
CRC	SBS36	T_cell_CD8+	339	0						SBS
CRC	SBS37	T_cell_CD8+	339	0						SBS
CRC	SBS38	T_cell_CD8+	339	0						SBS
CRC	SBS39	T_cell_CD8+	339	0						SBS
CRC	SBS40	T_cell_CD8+	339	158	-0.0077	0.0527	-1	0.1457		SBS
CRC	SBS41	T_cell_CD8+	339	0						SBS
CRC	SBS42	T_cell_CD8+	339	0						SBS
CRC	SBS44	T_cell_CD8+	339	35						SBS
CRC	SBS1	Tregs	339	338	-0.0093	0	-6	0	-	SBS
CRC	SBS2	Tregs	339	15						SBS
CRC	SBS3	Tregs	339	6						SBS
CRC	SBS4	Tregs	339	0						SBS
CRC	SBS5	Tregs	339	294	-0.0032	0	-5	0	-	SBS
CRC	SBS6	Tregs	339	0						SBS
CRC	SBS7a	Tregs	339	0						SBS
CRC	SBS7b	Tregs	339	0						SBS
CRC	SBS7c	Tregs	339	0						SBS
CRC	SBS7d	Tregs	339	0						SBS
CRC	SBS8	Tregs	339	0						SBS
CRC	SBS9	Tregs	339	4						SBS
CRC	SBS10a	Tregs	339	2						SBS
CRC	SBS10b	Tregs	339	3						SBS
CRC	SBS11	Tregs	339	0						SBS
CRC	SBS12	Tregs	339	0						SBS
CRC	SBS13	Tregs	339	15						SBS
CRC	SBS14	Tregs	339	0						SBS
CRC	SBS15	Tregs	339	27						SBS
CRC	SBS16	Tregs	339	0						SBS
CRC	SBS17a	Tregs	339	15						SBS
CRC	SBS17b	Tregs	339	15						SBS
CRC	SBS18	Tregs	339	0						SBS
CRC	SBS19	Tregs	339	0						SBS
CRC	SBS20	Tregs	339	13						SBS
CRC	SBS21	Tregs	339	0						SBS
CRC	SBS22	Tregs	339	0						SBS
CRC	SBS23	Tregs	339	0						SBS
CRC	SBS24	Tregs	339	0						SBS
CRC	SBS25	Tregs	339	0						SBS
CRC	SBS26	Tregs	339	0						SBS
CRC	SBS28	Tregs	339	0						SBS
CRC	SBS29	Tregs	339	0						SBS
CRC	SBS30	Tregs	339	9						SBS
CRC	SBS31	Tregs	339	0						SBS
CRC	SBS32	Tregs	339	0						SBS
CRC	SBS33	Tregs	339	0						SBS
CRC	SBS34	Tregs	339	0						SBS
CRC	SBS35	Tregs	339	0						SBS
CRC	SBS36	Tregs	339	0						SBS
CRC	SBS37	Tregs	339	0						SBS
CRC	SBS38	Tregs	339	0						SBS
CRC	SBS39	Tregs	339	0						SBS
CRC	SBS40	Tregs	339	158	-0.006	0	-6	0	-	SBS
CRC	SBS41	Tregs	339	0						SBS
CRC	SBS42	Tregs	339	0						SBS
CRC	SBS44	Tregs	339	35						SBS
DLBC	SBS1	B_cell	31	27	-0.0072	0.0011	-2	0.0043	-	SBS
DLBC	SBS2	B_cell	31	5	-0.0017	0.6159	0	0.7593		SBS
DLBC	SBS3	B_cell	31	0						SBS
DLBC	SBS4	B_cell	31	0						SBS
DLBC	SBS5	B_cell	31	31	-0.0032	0.0086	-2	0.027	-	SBS
DLBC	SBS6	B_cell	31	11	-0.0009	0.9439	0	0.9644		SBS
DLBC	SBS7a	B_cell	31	1						SBS
DLBC	SBS7b	B_cell	31	0						SBS
DLBC	SBS7c	B_cell	31	1						SBS
DLBC	SBS7d	B_cell	31	0						SBS
DLBC	SBS8	B_cell	31	0						SBS
DLBC	SBS9	B_cell	31	0						SBS
DLBC	SBS10a	B_cell	31	0						SBS
DLBC	SBS10b	B_cell	31	0						SBS
DLBC	SBS11	B_cell	31	0						SBS
DLBC	SBS12	B_cell	31	0						SBS
DLBC	SBS13	B_cell	31	3						SBS
DLBC	SBS14	B_cell	31	0						SBS
DLBC	SBS15	B_cell	31	0						SBS
DLBC	SBS16	B_cell	31	0						SBS
DLBC	SBS17a	B_cell	31	5	0.013	0.1819	0	0.332		SBS
DLBC	SBS17b	B_cell	31	6	0.0367	0.0019	2	0.0071	+	SBS
DLBC	SBS18	B_cell	31	0						SBS
DLBC	SBS19	B_cell	31	0						SBS
DLBC	SBS20	B_cell	31	0						SBS
DLBC	SBS21	B_cell	31	0						SBS
DLBC	SBS22	B_cell	31	0						SBS
DLBC	SBS23	B_cell	31	0						SBS
DLBC	SBS24	B_cell	31	0						SBS
DLBC	SBS25	B_cell	31	0						SBS
DLBC	SBS26	B_cell	31	0						SBS
DLBC	SBS28	B_cell	31	0						SBS
DLBC	SBS29	B_cell	31	0						SBS
DLBC	SBS30	B_cell	31	0						SBS
DLBC	SBS31	B_cell	31	0						SBS
DLBC	SBS32	B_cell	31	0						SBS
DLBC	SBS33	B_cell	31	0						SBS
DLBC	SBS34	B_cell	31	0						SBS
DLBC	SBS35	B_cell	31	0						SBS
DLBC	SBS36	B_cell	31	0						SBS
DLBC	SBS37	B_cell	31	0						SBS
DLBC	SBS38	B_cell	31	0						SBS
DLBC	SBS39	B_cell	31	0						SBS
DLBC	SBS40	B_cell	31	12	-0.0072	0	-5	0	-	SBS
DLBC	SBS41	B_cell	31	0						SBS
DLBC	SBS42	B_cell	31	4						SBS
DLBC	SBS44	B_cell	31	0						SBS
DLBC	SBS1	NK_cell	31	27	0.033	0	7	0	+	SBS
DLBC	SBS2	NK_cell	31	5	-0.0289	0	-7	0	-	SBS
DLBC	SBS3	NK_cell	31	0						SBS
DLBC	SBS4	NK_cell	31	0						SBS
DLBC	SBS5	NK_cell	31	31	-0.0028	0.0003	-3	0.0012	-	SBS
DLBC	SBS6	NK_cell	31	11	0.001	0.9039	0	0.9495		SBS
DLBC	SBS7a	NK_cell	31	1						SBS
DLBC	SBS7b	NK_cell	31	0						SBS
DLBC	SBS7c	NK_cell	31	1						SBS
DLBC	SBS7d	NK_cell	31	0						SBS
DLBC	SBS8	NK_cell	31	0						SBS
DLBC	SBS9	NK_cell	31	0						SBS
DLBC	SBS10a	NK_cell	31	0						SBS
DLBC	SBS10b	NK_cell	31	0						SBS
DLBC	SBS11	NK_cell	31	0						SBS
DLBC	SBS12	NK_cell	31	0						SBS
DLBC	SBS13	NK_cell	31	3						SBS
DLBC	SBS14	NK_cell	31	0						SBS
DLBC	SBS15	NK_cell	31	0						SBS
DLBC	SBS16	NK_cell	31	0						SBS
DLBC	SBS17a	NK_cell	31	5	-0.0188	0.0029	-2	0.0101	-	SBS
DLBC	SBS17b	NK_cell	31	6	-0.0254	0.0009	-3	0.0036	-	SBS
DLBC	SBS18	NK_cell	31	0						SBS
DLBC	SBS19	NK_cell	31	0						SBS
DLBC	SBS20	NK_cell	31	0						SBS
DLBC	SBS21	NK_cell	31	0						SBS
DLBC	SBS22	NK_cell	31	0						SBS
DLBC	SBS23	NK_cell	31	0						SBS
DLBC	SBS24	NK_cell	31	0						SBS
DLBC	SBS25	NK_cell	31	0						SBS
DLBC	SBS26	NK_cell	31	0						SBS
DLBC	SBS28	NK_cell	31	0						SBS
DLBC	SBS29	NK_cell	31	0						SBS
DLBC	SBS30	NK_cell	31	0						SBS
DLBC	SBS31	NK_cell	31	0						SBS
DLBC	SBS32	NK_cell	31	0						SBS
DLBC	SBS33	NK_cell	31	0						SBS
DLBC	SBS34	NK_cell	31	0						SBS
DLBC	SBS35	NK_cell	31	0						SBS
DLBC	SBS36	NK_cell	31	0						SBS
DLBC	SBS37	NK_cell	31	0						SBS
DLBC	SBS38	NK_cell	31	0						SBS
DLBC	SBS39	NK_cell	31	0						SBS
DLBC	SBS40	NK_cell	31	12	-0.003	0.003	-2	0.0106	-	SBS
DLBC	SBS41	NK_cell	31	0						SBS
DLBC	SBS42	NK_cell	31	4						SBS
DLBC	SBS44	NK_cell	31	0						SBS
DLBC	SBS1	T_cell_CD8+	31	27	-0.0399	0	-6	0	-	SBS
DLBC	SBS2	T_cell_CD8+	31	5	-0.0206	0.0125	-1	0.0379	-	SBS
DLBC	SBS3	T_cell_CD8+	31	0						SBS
DLBC	SBS4	T_cell_CD8+	31	0						SBS
DLBC	SBS5	T_cell_CD8+	31	31	-0.0164	0	-5	0	-	SBS
DLBC	SBS6	T_cell_CD8+	31	11	0.1297	0.0001	4	0.0003	+	SBS
DLBC	SBS7a	T_cell_CD8+	31	1						SBS
DLBC	SBS7b	T_cell_CD8+	31	0						SBS
DLBC	SBS7c	T_cell_CD8+	31	1						SBS
DLBC	SBS7d	T_cell_CD8+	31	0						SBS
DLBC	SBS8	T_cell_CD8+	31	0						SBS
DLBC	SBS9	T_cell_CD8+	31	0						SBS
DLBC	SBS10a	T_cell_CD8+	31	0						SBS
DLBC	SBS10b	T_cell_CD8+	31	0						SBS
DLBC	SBS11	T_cell_CD8+	31	0						SBS
DLBC	SBS12	T_cell_CD8+	31	0						SBS
DLBC	SBS13	T_cell_CD8+	31	3						SBS
DLBC	SBS14	T_cell_CD8+	31	0						SBS
DLBC	SBS15	T_cell_CD8+	31	0						SBS
DLBC	SBS16	T_cell_CD8+	31	0						SBS
DLBC	SBS17a	T_cell_CD8+	31	5	0.2635	0	7	0	+	SBS
DLBC	SBS17b	T_cell_CD8+	31	6	-0.0307	0.288	0	0.455		SBS
DLBC	SBS18	T_cell_CD8+	31	0						SBS
DLBC	SBS19	T_cell_CD8+	31	0						SBS
DLBC	SBS20	T_cell_CD8+	31	0						SBS
DLBC	SBS21	T_cell_CD8+	31	0						SBS
DLBC	SBS22	T_cell_CD8+	31	0						SBS
DLBC	SBS23	T_cell_CD8+	31	0						SBS
DLBC	SBS24	T_cell_CD8+	31	0						SBS
DLBC	SBS25	T_cell_CD8+	31	0						SBS
DLBC	SBS26	T_cell_CD8+	31	0						SBS
DLBC	SBS28	T_cell_CD8+	31	0						SBS
DLBC	SBS29	T_cell_CD8+	31	0						SBS
DLBC	SBS30	T_cell_CD8+	31	0						SBS
DLBC	SBS31	T_cell_CD8+	31	0						SBS
DLBC	SBS32	T_cell_CD8+	31	0						SBS
DLBC	SBS33	T_cell_CD8+	31	0						SBS
DLBC	SBS34	T_cell_CD8+	31	0						SBS
DLBC	SBS35	T_cell_CD8+	31	0						SBS
DLBC	SBS36	T_cell_CD8+	31	0						SBS
DLBC	SBS37	T_cell_CD8+	31	0						SBS
DLBC	SBS38	T_cell_CD8+	31	0						SBS
DLBC	SBS39	T_cell_CD8+	31	0						SBS
DLBC	SBS40	T_cell_CD8+	31	12	-0.0092	0.0167	-1	0.0492	-	SBS
DLBC	SBS41	T_cell_CD8+	31	0						SBS
DLBC	SBS42	T_cell_CD8+	31	4						SBS
DLBC	SBS44	T_cell_CD8+	31	0						SBS
DLBC	SBS1	Tregs	31	27	-0.0094	0	-6	0	-	SBS
DLBC	SBS2	Tregs	31	5	0.0099	0	5	0	+	SBS
DLBC	SBS3	Tregs	31	0						SBS
DLBC	SBS4	Tregs	31	0						SBS
DLBC	SBS5	Tregs	31	31	-0.003	0	-5	0	-	SBS
DLBC	SBS6	Tregs	31	11	-0.0071	0.292	0	0.4575		SBS
DLBC	SBS7a	Tregs	31	1						SBS
DLBC	SBS7b	Tregs	31	0						SBS
DLBC	SBS7c	Tregs	31	1						SBS
DLBC	SBS7d	Tregs	31	0						SBS
DLBC	SBS8	Tregs	31	0						SBS
DLBC	SBS9	Tregs	31	0						SBS
DLBC	SBS10a	Tregs	31	0						SBS
DLBC	SBS10b	Tregs	31	0						SBS
DLBC	SBS11	Tregs	31	0						SBS
DLBC	SBS12	Tregs	31	0						SBS
DLBC	SBS13	Tregs	31	3						SBS
DLBC	SBS14	Tregs	31	0						SBS
DLBC	SBS15	Tregs	31	0						SBS
DLBC	SBS16	Tregs	31	0						SBS
DLBC	SBS17a	Tregs	31	5	0.0093	0.0599	1	0.1445		SBS
DLBC	SBS17b	Tregs	31	6	0.0406	0	6	0	+	SBS
DLBC	SBS18	Tregs	31	0						SBS
DLBC	SBS19	Tregs	31	0						SBS
DLBC	SBS20	Tregs	31	0						SBS
DLBC	SBS21	Tregs	31	0						SBS
DLBC	SBS22	Tregs	31	0						SBS
DLBC	SBS23	Tregs	31	0						SBS
DLBC	SBS24	Tregs	31	0						SBS
DLBC	SBS25	Tregs	31	0						SBS
DLBC	SBS26	Tregs	31	0						SBS
DLBC	SBS28	Tregs	31	0						SBS
DLBC	SBS29	Tregs	31	0						SBS
DLBC	SBS30	Tregs	31	0						SBS
DLBC	SBS31	Tregs	31	0						SBS
DLBC	SBS32	Tregs	31	0						SBS
DLBC	SBS33	Tregs	31	0						SBS
DLBC	SBS34	Tregs	31	0						SBS
DLBC	SBS35	Tregs	31	0						SBS
DLBC	SBS36	Tregs	31	0						SBS
DLBC	SBS37	Tregs	31	0						SBS
DLBC	SBS38	Tregs	31	0						SBS
DLBC	SBS39	Tregs	31	0						SBS
DLBC	SBS40	Tregs	31	12	-0.0059	0	-6	0	-	SBS
DLBC	SBS41	Tregs	31	0						SBS
DLBC	SBS42	Tregs	31	4						SBS
DLBC	SBS44	Tregs	31	0						SBS
ESCA	SBS1	B_cell	178	174	-0.006	0.041	-1	0.115		SBS
ESCA	SBS2	B_cell	178	96	-0.0078	0.0802	-1	0.1958		SBS
ESCA	SBS3	B_cell	178	22						SBS
ESCA	SBS4	B_cell	178	2						SBS
ESCA	SBS5	B_cell	178	175	-0.0018	0.2666	0	0.4475		SBS
ESCA	SBS6	B_cell	178	4						SBS
ESCA	SBS7a	B_cell	178	0						SBS
ESCA	SBS7b	B_cell	178	0						SBS
ESCA	SBS7c	B_cell	178	0						SBS
ESCA	SBS7d	B_cell	178	0						SBS
ESCA	SBS8	B_cell	178	1						SBS
ESCA	SBS9	B_cell	178	0						SBS
ESCA	SBS10a	B_cell	178	1						SBS
ESCA	SBS10b	B_cell	178	3						SBS
ESCA	SBS11	B_cell	178	0						SBS
ESCA	SBS12	B_cell	178	0						SBS
ESCA	SBS13	B_cell	178	96	-0.0054	0.2168	0	0.3918		SBS
ESCA	SBS14	B_cell	178	0						SBS
ESCA	SBS15	B_cell	178	1						SBS
ESCA	SBS16	B_cell	178	13						SBS
ESCA	SBS17a	B_cell	178	57	0.0151	0.2434	0	0.4167		SBS
ESCA	SBS17b	B_cell	178	59	0.06	0.0005	3	0.0022	+	SBS
ESCA	SBS18	B_cell	178	45	-0.0098	0.414	0	0.5937		SBS
ESCA	SBS19	B_cell	178	0						SBS
ESCA	SBS20	B_cell	178	0						SBS
ESCA	SBS21	B_cell	178	0						SBS
ESCA	SBS22	B_cell	178	0						SBS
ESCA	SBS23	B_cell	178	0						SBS
ESCA	SBS24	B_cell	178	0						SBS
ESCA	SBS25	B_cell	178	0						SBS
ESCA	SBS26	B_cell	178	0						SBS
ESCA	SBS28	B_cell	178	0						SBS
ESCA	SBS29	B_cell	178	0						SBS
ESCA	SBS30	B_cell	178	0						SBS
ESCA	SBS31	B_cell	178	0						SBS
ESCA	SBS32	B_cell	178	0						SBS
ESCA	SBS33	B_cell	178	0						SBS
ESCA	SBS34	B_cell	178	0						SBS
ESCA	SBS35	B_cell	178	0						SBS
ESCA	SBS36	B_cell	178	0						SBS
ESCA	SBS37	B_cell	178	0						SBS
ESCA	SBS38	B_cell	178	0						SBS
ESCA	SBS39	B_cell	178	0						SBS
ESCA	SBS40	B_cell	178	0						SBS
ESCA	SBS41	B_cell	178	0						SBS
ESCA	SBS42	B_cell	178	1						SBS
ESCA	SBS44	B_cell	178	1						SBS
ESCA	SBS1	NK_cell	178	174	0.0332	0	7	0	+	SBS
ESCA	SBS2	NK_cell	178	96	-0.029	0	-7	0	-	SBS
ESCA	SBS3	NK_cell	178	22						SBS
ESCA	SBS4	NK_cell	178	2						SBS
ESCA	SBS5	NK_cell	178	175	-0.0028	0.0004	-3	0.0016	-	SBS
ESCA	SBS6	NK_cell	178	4						SBS
ESCA	SBS7a	NK_cell	178	0						SBS
ESCA	SBS7b	NK_cell	178	0						SBS
ESCA	SBS7c	NK_cell	178	0						SBS
ESCA	SBS7d	NK_cell	178	0						SBS
ESCA	SBS8	NK_cell	178	1						SBS
ESCA	SBS9	NK_cell	178	0						SBS
ESCA	SBS10a	NK_cell	178	1						SBS
ESCA	SBS10b	NK_cell	178	3						SBS
ESCA	SBS11	NK_cell	178	0						SBS
ESCA	SBS12	NK_cell	178	0						SBS
ESCA	SBS13	NK_cell	178	96	-0.0233	0	-7	0	-	SBS
ESCA	SBS14	NK_cell	178	0						SBS
ESCA	SBS15	NK_cell	178	1						SBS
ESCA	SBS16	NK_cell	178	13						SBS
ESCA	SBS17a	NK_cell	178	57	-0.0182	0.0046	-2	0.0167	-	SBS
ESCA	SBS17b	NK_cell	178	59	-0.0258	0.0025	-2	0.0099	-	SBS
ESCA	SBS18	NK_cell	178	45	-0.0102	0.0885	-1	0.2029		SBS
ESCA	SBS19	NK_cell	178	0						SBS
ESCA	SBS20	NK_cell	178	0						SBS
ESCA	SBS21	NK_cell	178	0						SBS
ESCA	SBS22	NK_cell	178	0						SBS
ESCA	SBS23	NK_cell	178	0						SBS
ESCA	SBS24	NK_cell	178	0						SBS
ESCA	SBS25	NK_cell	178	0						SBS
ESCA	SBS26	NK_cell	178	0						SBS
ESCA	SBS28	NK_cell	178	0						SBS
ESCA	SBS29	NK_cell	178	0						SBS
ESCA	SBS30	NK_cell	178	0						SBS
ESCA	SBS31	NK_cell	178	0						SBS
ESCA	SBS32	NK_cell	178	0						SBS
ESCA	SBS33	NK_cell	178	0						SBS
ESCA	SBS34	NK_cell	178	0						SBS
ESCA	SBS35	NK_cell	178	0						SBS
ESCA	SBS36	NK_cell	178	0						SBS
ESCA	SBS37	NK_cell	178	0						SBS
ESCA	SBS38	NK_cell	178	0						SBS
ESCA	SBS39	NK_cell	178	0						SBS
ESCA	SBS40	NK_cell	178	0						SBS
ESCA	SBS41	NK_cell	178	0						SBS
ESCA	SBS42	NK_cell	178	1						SBS
ESCA	SBS44	NK_cell	178	1						SBS
ESCA	SBS1	T_cell_CD8+	178	174	-0.0401	0	-6	0	-	SBS
ESCA	SBS2	T_cell_CD8+	178	96	-0.021	0.0115	-1	0.0379	-	SBS
ESCA	SBS3	T_cell_CD8+	178	22						SBS
ESCA	SBS4	T_cell_CD8+	178	2						SBS
ESCA	SBS5	T_cell_CD8+	178	175	-0.0162	0	-5	0	-	SBS
ESCA	SBS6	T_cell_CD8+	178	4						SBS
ESCA	SBS7a	T_cell_CD8+	178	0						SBS
ESCA	SBS7b	T_cell_CD8+	178	0						SBS
ESCA	SBS7c	T_cell_CD8+	178	0						SBS
ESCA	SBS7d	T_cell_CD8+	178	0						SBS
ESCA	SBS8	T_cell_CD8+	178	1						SBS
ESCA	SBS9	T_cell_CD8+	178	0						SBS
ESCA	SBS10a	T_cell_CD8+	178	1						SBS
ESCA	SBS10b	T_cell_CD8+	178	3						SBS
ESCA	SBS11	T_cell_CD8+	178	0						SBS
ESCA	SBS12	T_cell_CD8+	178	0						SBS
ESCA	SBS13	T_cell_CD8+	178	96	-0.0149	0.0679	-1	0.1748		SBS
ESCA	SBS14	T_cell_CD8+	178	0						SBS
ESCA	SBS15	T_cell_CD8+	178	1						SBS
ESCA	SBS16	T_cell_CD8+	178	13						SBS
ESCA	SBS17a	T_cell_CD8+	178	57	0.2793	0	7	0	+	SBS
ESCA	SBS17b	T_cell_CD8+	178	59	-0.0113	0.7272	0	0.8161		SBS
ESCA	SBS18	T_cell_CD8+	178	45	0.189	0	6	0	+	SBS
ESCA	SBS19	T_cell_CD8+	178	0						SBS
ESCA	SBS20	T_cell_CD8+	178	0						SBS
ESCA	SBS21	T_cell_CD8+	178	0						SBS
ESCA	SBS22	T_cell_CD8+	178	0						SBS
ESCA	SBS23	T_cell_CD8+	178	0						SBS
ESCA	SBS24	T_cell_CD8+	178	0						SBS
ESCA	SBS25	T_cell_CD8+	178	0						SBS
ESCA	SBS26	T_cell_CD8+	178	0						SBS
ESCA	SBS28	T_cell_CD8+	178	0						SBS
ESCA	SBS29	T_cell_CD8+	178	0						SBS
ESCA	SBS30	T_cell_CD8+	178	0						SBS
ESCA	SBS31	T_cell_CD8+	178	0						SBS
ESCA	SBS32	T_cell_CD8+	178	0						SBS
ESCA	SBS33	T_cell_CD8+	178	0						SBS
ESCA	SBS34	T_cell_CD8+	178	0						SBS
ESCA	SBS35	T_cell_CD8+	178	0						SBS
ESCA	SBS36	T_cell_CD8+	178	0						SBS
ESCA	SBS37	T_cell_CD8+	178	0						SBS
ESCA	SBS38	T_cell_CD8+	178	0						SBS
ESCA	SBS39	T_cell_CD8+	178	0						SBS
ESCA	SBS40	T_cell_CD8+	178	0						SBS
ESCA	SBS41	T_cell_CD8+	178	0						SBS
ESCA	SBS42	T_cell_CD8+	178	1						SBS
ESCA	SBS44	T_cell_CD8+	178	1						SBS
ESCA	SBS1	Tregs	178	174	-0.0095	0	-6	0	-	SBS
ESCA	SBS2	Tregs	178	96	0.0106	0	5	0	+	SBS
ESCA	SBS3	Tregs	178	22						SBS
ESCA	SBS4	Tregs	178	2						SBS
ESCA	SBS5	Tregs	178	175	-0.003	0	-5	0	-	SBS
ESCA	SBS6	Tregs	178	4						SBS
ESCA	SBS7a	Tregs	178	0						SBS
ESCA	SBS7b	Tregs	178	0						SBS
ESCA	SBS7c	Tregs	178	0						SBS
ESCA	SBS7d	Tregs	178	0						SBS
ESCA	SBS8	Tregs	178	1						SBS
ESCA	SBS9	Tregs	178	0						SBS
ESCA	SBS10a	Tregs	178	1						SBS
ESCA	SBS10b	Tregs	178	3						SBS
ESCA	SBS11	Tregs	178	0						SBS
ESCA	SBS12	Tregs	178	0						SBS
ESCA	SBS13	Tregs	178	96	0.012	0	6	0	+	SBS
ESCA	SBS14	Tregs	178	0						SBS
ESCA	SBS15	Tregs	178	1						SBS
ESCA	SBS16	Tregs	178	13						SBS
ESCA	SBS17a	Tregs	178	57	0.0047	0.3472	0	0.5358		SBS
ESCA	SBS17b	Tregs	178	59	0.0335	0	5	0	+	SBS
ESCA	SBS18	Tregs	178	45	-0.009	0.0543	-1	0.148		SBS
ESCA	SBS19	Tregs	178	0						SBS
ESCA	SBS20	Tregs	178	0						SBS
ESCA	SBS21	Tregs	178	0						SBS
ESCA	SBS22	Tregs	178	0						SBS
ESCA	SBS23	Tregs	178	0						SBS
ESCA	SBS24	Tregs	178	0						SBS
ESCA	SBS25	Tregs	178	0						SBS
ESCA	SBS26	Tregs	178	0						SBS
ESCA	SBS28	Tregs	178	0						SBS
ESCA	SBS29	Tregs	178	0						SBS
ESCA	SBS30	Tregs	178	0						SBS
ESCA	SBS31	Tregs	178	0						SBS
ESCA	SBS32	Tregs	178	0						SBS
ESCA	SBS33	Tregs	178	0						SBS
ESCA	SBS34	Tregs	178	0						SBS
ESCA	SBS35	Tregs	178	0						SBS
ESCA	SBS36	Tregs	178	0						SBS
ESCA	SBS37	Tregs	178	0						SBS
ESCA	SBS38	Tregs	178	0						SBS
ESCA	SBS39	Tregs	178	0						SBS
ESCA	SBS40	Tregs	178	0						SBS
ESCA	SBS41	Tregs	178	0						SBS
ESCA	SBS42	Tregs	178	1						SBS
ESCA	SBS44	Tregs	178	1						SBS
GBM	SBS1	B_cell	124	124	-0.0043	0.1477	0	0.2923		SBS
GBM	SBS2	B_cell	124	1						SBS
GBM	SBS3	B_cell	124	0						SBS
GBM	SBS4	B_cell	124	0						SBS
GBM	SBS5	B_cell	124	72	-0.0025	0.1212	0	0.2619		SBS
GBM	SBS6	B_cell	124	0						SBS
GBM	SBS7a	B_cell	124	1						SBS
GBM	SBS7b	B_cell	124	1						SBS
GBM	SBS7c	B_cell	124	0						SBS
GBM	SBS7d	B_cell	124	0						SBS
GBM	SBS8	B_cell	124	0						SBS
GBM	SBS9	B_cell	124	0						SBS
GBM	SBS10a	B_cell	124	1						SBS
GBM	SBS10b	B_cell	124	3						SBS
GBM	SBS11	B_cell	124	0						SBS
GBM	SBS12	B_cell	124	0						SBS
GBM	SBS13	B_cell	124	1						SBS
GBM	SBS14	B_cell	124	0						SBS
GBM	SBS15	B_cell	124	3						SBS
GBM	SBS16	B_cell	124	1						SBS
GBM	SBS17a	B_cell	124	0						SBS
GBM	SBS17b	B_cell	124	0						SBS
GBM	SBS18	B_cell	124	0						SBS
GBM	SBS19	B_cell	124	0						SBS
GBM	SBS20	B_cell	124	0						SBS
GBM	SBS21	B_cell	124	1						SBS
GBM	SBS22	B_cell	124	0						SBS
GBM	SBS23	B_cell	124	0						SBS
GBM	SBS24	B_cell	124	0						SBS
GBM	SBS25	B_cell	124	0						SBS
GBM	SBS26	B_cell	124	0						SBS
GBM	SBS28	B_cell	124	0						SBS
GBM	SBS29	B_cell	124	0						SBS
GBM	SBS30	B_cell	124	23	-0.0118	0.2883	0	0.4672		SBS
GBM	SBS31	B_cell	124	1						SBS
GBM	SBS32	B_cell	124	0						SBS
GBM	SBS33	B_cell	124	0						SBS
GBM	SBS34	B_cell	124	0						SBS
GBM	SBS35	B_cell	124	0						SBS
GBM	SBS36	B_cell	124	0						SBS
GBM	SBS37	B_cell	124	0						SBS
GBM	SBS38	B_cell	124	0						SBS
GBM	SBS39	B_cell	124	0						SBS
GBM	SBS40	B_cell	124	80	-0.004	0.052	-1	0.1396		SBS
GBM	SBS41	B_cell	124	0						SBS
GBM	SBS42	B_cell	124	0						SBS
GBM	SBS44	B_cell	124	0						SBS
GBM	SBS1	NK_cell	124	124	0.0286	0	7	0	+	SBS
GBM	SBS2	NK_cell	124	1						SBS
GBM	SBS3	NK_cell	124	0						SBS
GBM	SBS4	NK_cell	124	0						SBS
GBM	SBS5	NK_cell	124	72	-0.0014	0.0733	-1	0.1856		SBS
GBM	SBS6	NK_cell	124	0						SBS
GBM	SBS7a	NK_cell	124	1						SBS
GBM	SBS7b	NK_cell	124	1						SBS
GBM	SBS7c	NK_cell	124	0						SBS
GBM	SBS7d	NK_cell	124	0						SBS
GBM	SBS8	NK_cell	124	0						SBS
GBM	SBS9	NK_cell	124	0						SBS
GBM	SBS10a	NK_cell	124	1						SBS
GBM	SBS10b	NK_cell	124	3						SBS
GBM	SBS11	NK_cell	124	0						SBS
GBM	SBS12	NK_cell	124	0						SBS
GBM	SBS13	NK_cell	124	1						SBS
GBM	SBS14	NK_cell	124	0						SBS
GBM	SBS15	NK_cell	124	3						SBS
GBM	SBS16	NK_cell	124	1						SBS
GBM	SBS17a	NK_cell	124	0						SBS
GBM	SBS17b	NK_cell	124	0						SBS
GBM	SBS18	NK_cell	124	0						SBS
GBM	SBS19	NK_cell	124	0						SBS
GBM	SBS20	NK_cell	124	0						SBS
GBM	SBS21	NK_cell	124	1						SBS
GBM	SBS22	NK_cell	124	0						SBS
GBM	SBS23	NK_cell	124	0						SBS
GBM	SBS24	NK_cell	124	0						SBS
GBM	SBS25	NK_cell	124	0						SBS
GBM	SBS26	NK_cell	124	0						SBS
GBM	SBS28	NK_cell	124	0						SBS
GBM	SBS29	NK_cell	124	0						SBS
GBM	SBS30	NK_cell	124	23	-0.019	0.0004	-3	0.0018	-	SBS
GBM	SBS31	NK_cell	124	1						SBS
GBM	SBS32	NK_cell	124	0						SBS
GBM	SBS33	NK_cell	124	0						SBS
GBM	SBS34	NK_cell	124	0						SBS
GBM	SBS35	NK_cell	124	0						SBS
GBM	SBS36	NK_cell	124	0						SBS
GBM	SBS37	NK_cell	124	0						SBS
GBM	SBS38	NK_cell	124	0						SBS
GBM	SBS39	NK_cell	124	0						SBS
GBM	SBS40	NK_cell	124	80	-0.0056	0	-5	0	-	SBS
GBM	SBS41	NK_cell	124	0						SBS
GBM	SBS42	NK_cell	124	0						SBS
GBM	SBS44	NK_cell	124	0						SBS
GBM	SBS1	T_cell_CD8+	124	124	-0.0385	0	-6	0	-	SBS
GBM	SBS2	T_cell_CD8+	124	1						SBS
GBM	SBS3	T_cell_CD8+	124	0						SBS
GBM	SBS4	T_cell_CD8+	124	0						SBS
GBM	SBS5	T_cell_CD8+	124	72	-0.0175	0	-5	0	-	SBS
GBM	SBS6	T_cell_CD8+	124	0						SBS
GBM	SBS7a	T_cell_CD8+	124	1						SBS
GBM	SBS7b	T_cell_CD8+	124	1						SBS
GBM	SBS7c	T_cell_CD8+	124	0						SBS
GBM	SBS7d	T_cell_CD8+	124	0						SBS
GBM	SBS8	T_cell_CD8+	124	0						SBS
GBM	SBS9	T_cell_CD8+	124	0						SBS
GBM	SBS10a	T_cell_CD8+	124	1						SBS
GBM	SBS10b	T_cell_CD8+	124	3						SBS
GBM	SBS11	T_cell_CD8+	124	0						SBS
GBM	SBS12	T_cell_CD8+	124	0						SBS
GBM	SBS13	T_cell_CD8+	124	1						SBS
GBM	SBS14	T_cell_CD8+	124	0						SBS
GBM	SBS15	T_cell_CD8+	124	3						SBS
GBM	SBS16	T_cell_CD8+	124	1						SBS
GBM	SBS17a	T_cell_CD8+	124	0						SBS
GBM	SBS17b	T_cell_CD8+	124	0						SBS
GBM	SBS18	T_cell_CD8+	124	0						SBS
GBM	SBS19	T_cell_CD8+	124	0						SBS
GBM	SBS20	T_cell_CD8+	124	0						SBS
GBM	SBS21	T_cell_CD8+	124	1						SBS
GBM	SBS22	T_cell_CD8+	124	0						SBS
GBM	SBS23	T_cell_CD8+	124	0						SBS
GBM	SBS24	T_cell_CD8+	124	0						SBS
GBM	SBS25	T_cell_CD8+	124	0						SBS
GBM	SBS26	T_cell_CD8+	124	0						SBS
GBM	SBS28	T_cell_CD8+	124	0						SBS
GBM	SBS29	T_cell_CD8+	124	0						SBS
GBM	SBS30	T_cell_CD8+	124	23	-0.0243	0.2418	0	0.4133		SBS
GBM	SBS31	T_cell_CD8+	124	1						SBS
GBM	SBS32	T_cell_CD8+	124	0						SBS
GBM	SBS33	T_cell_CD8+	124	0						SBS
GBM	SBS34	T_cell_CD8+	124	0						SBS
GBM	SBS35	T_cell_CD8+	124	0						SBS
GBM	SBS36	T_cell_CD8+	124	0						SBS
GBM	SBS37	T_cell_CD8+	124	0						SBS
GBM	SBS38	T_cell_CD8+	124	0						SBS
GBM	SBS39	T_cell_CD8+	124	0						SBS
GBM	SBS40	T_cell_CD8+	124	80	-0.0079	0.0434	-1	0.12		SBS
GBM	SBS41	T_cell_CD8+	124	0						SBS
GBM	SBS42	T_cell_CD8+	124	0						SBS
GBM	SBS44	T_cell_CD8+	124	0						SBS
GBM	SBS1	Tregs	124	124	-0.0074	0	-5	0	-	SBS
GBM	SBS2	Tregs	124	1						SBS
GBM	SBS3	Tregs	124	0						SBS
GBM	SBS4	Tregs	124	0						SBS
GBM	SBS5	Tregs	124	72	-0.0035	0	-5	0	-	SBS
GBM	SBS6	Tregs	124	0						SBS
GBM	SBS7a	Tregs	124	1						SBS
GBM	SBS7b	Tregs	124	1						SBS
GBM	SBS7c	Tregs	124	0						SBS
GBM	SBS7d	Tregs	124	0						SBS
GBM	SBS8	Tregs	124	0						SBS
GBM	SBS9	Tregs	124	0						SBS
GBM	SBS10a	Tregs	124	1						SBS
GBM	SBS10b	Tregs	124	3						SBS
GBM	SBS11	Tregs	124	0						SBS
GBM	SBS12	Tregs	124	0						SBS
GBM	SBS13	Tregs	124	1						SBS
GBM	SBS14	Tregs	124	0						SBS
GBM	SBS15	Tregs	124	3						SBS
GBM	SBS16	Tregs	124	1						SBS
GBM	SBS17a	Tregs	124	0						SBS
GBM	SBS17b	Tregs	124	0						SBS
GBM	SBS18	Tregs	124	0						SBS
GBM	SBS19	Tregs	124	0						SBS
GBM	SBS20	Tregs	124	0						SBS
GBM	SBS21	Tregs	124	1						SBS
GBM	SBS22	Tregs	124	0						SBS
GBM	SBS23	Tregs	124	0						SBS
GBM	SBS24	Tregs	124	0						SBS
GBM	SBS25	Tregs	124	0						SBS
GBM	SBS26	Tregs	124	0						SBS
GBM	SBS28	Tregs	124	0						SBS
GBM	SBS29	Tregs	124	0						SBS
GBM	SBS30	Tregs	124	23	0.0049	0.253	0	0.4285		SBS
GBM	SBS31	Tregs	124	1						SBS
GBM	SBS32	Tregs	124	0						SBS
GBM	SBS33	Tregs	124	0						SBS
GBM	SBS34	Tregs	124	0						SBS
GBM	SBS35	Tregs	124	0						SBS
GBM	SBS36	Tregs	124	0						SBS
GBM	SBS37	Tregs	124	0						SBS
GBM	SBS38	Tregs	124	0						SBS
GBM	SBS39	Tregs	124	0						SBS
GBM	SBS40	Tregs	124	80	-0.0055	0	-6	0	-	SBS
GBM	SBS41	Tregs	124	0						SBS
GBM	SBS42	Tregs	124	0						SBS
GBM	SBS44	Tregs	124	0						SBS
HNSC	SBS1	B_cell	455	429	-0.0064	0.0296	-1	0.0843	-	SBS
HNSC	SBS2	B_cell	455	329	-0.0084	0.0686	-1	0.1676		SBS
HNSC	SBS3	B_cell	455	0						SBS
HNSC	SBS4	B_cell	455	25						SBS
HNSC	SBS5	B_cell	455	451	-0.0012	0.439	0	0.6114		SBS
HNSC	SBS6	B_cell	455	0						SBS
HNSC	SBS7a	B_cell	455	9						SBS
HNSC	SBS7b	B_cell	455	8						SBS
HNSC	SBS7c	B_cell	455	8						SBS
HNSC	SBS7d	B_cell	455	6						SBS
HNSC	SBS8	B_cell	455	0						SBS
HNSC	SBS9	B_cell	455	0						SBS
HNSC	SBS10a	B_cell	455	3						SBS
HNSC	SBS10b	B_cell	455	12						SBS
HNSC	SBS11	B_cell	455	0						SBS
HNSC	SBS12	B_cell	455	0						SBS
HNSC	SBS13	B_cell	455	334	-0.0041	0.3627	0	0.5544		SBS
HNSC	SBS14	B_cell	455	0						SBS
HNSC	SBS15	B_cell	455	4						SBS
HNSC	SBS16	B_cell	455	2						SBS
HNSC	SBS17a	B_cell	455	0						SBS
HNSC	SBS17b	B_cell	455	0						SBS
HNSC	SBS18	B_cell	455	0						SBS
HNSC	SBS19	B_cell	455	1						SBS
HNSC	SBS20	B_cell	455	0						SBS
HNSC	SBS21	B_cell	455	1						SBS
HNSC	SBS22	B_cell	455	0						SBS
HNSC	SBS23	B_cell	455	0						SBS
HNSC	SBS24	B_cell	455	1						SBS
HNSC	SBS25	B_cell	455	0						SBS
HNSC	SBS26	B_cell	455	0						SBS
HNSC	SBS28	B_cell	455	0						SBS
HNSC	SBS29	B_cell	455	1						SBS
HNSC	SBS30	B_cell	455	0						SBS
HNSC	SBS31	B_cell	455	1						SBS
HNSC	SBS32	B_cell	455	0						SBS
HNSC	SBS33	B_cell	455	2						SBS
HNSC	SBS34	B_cell	455	0						SBS
HNSC	SBS35	B_cell	455	2						SBS
HNSC	SBS36	B_cell	455	1						SBS
HNSC	SBS37	B_cell	455	0						SBS
HNSC	SBS38	B_cell	455	1						SBS
HNSC	SBS39	B_cell	455	1						SBS
HNSC	SBS40	B_cell	455	2						SBS
HNSC	SBS41	B_cell	455	0						SBS
HNSC	SBS42	B_cell	455	0						SBS
HNSC	SBS44	B_cell	455	4						SBS
HNSC	SBS1	NK_cell	455	429	0.0337	0	7	0	+	SBS
HNSC	SBS2	NK_cell	455	329	-0.0289	0	-7	0	-	SBS
HNSC	SBS3	NK_cell	455	0						SBS
HNSC	SBS4	NK_cell	455	25						SBS
HNSC	SBS5	NK_cell	455	451	-0.0023	0.004	-2	0.0147	-	SBS
HNSC	SBS6	NK_cell	455	0						SBS
HNSC	SBS7a	NK_cell	455	9						SBS
HNSC	SBS7b	NK_cell	455	8						SBS
HNSC	SBS7c	NK_cell	455	8						SBS
HNSC	SBS7d	NK_cell	455	6						SBS
HNSC	SBS8	NK_cell	455	0						SBS
HNSC	SBS9	NK_cell	455	0						SBS
HNSC	SBS10a	NK_cell	455	3						SBS
HNSC	SBS10b	NK_cell	455	12						SBS
HNSC	SBS11	NK_cell	455	0						SBS
HNSC	SBS12	NK_cell	455	0						SBS
HNSC	SBS13	NK_cell	455	334	-0.0228	0	-7	0	-	SBS
HNSC	SBS14	NK_cell	455	0						SBS
HNSC	SBS15	NK_cell	455	4						SBS
HNSC	SBS16	NK_cell	455	2						SBS
HNSC	SBS17a	NK_cell	455	0						SBS
HNSC	SBS17b	NK_cell	455	0						SBS
HNSC	SBS18	NK_cell	455	0						SBS
HNSC	SBS19	NK_cell	455	1						SBS
HNSC	SBS20	NK_cell	455	0						SBS
HNSC	SBS21	NK_cell	455	1						SBS
HNSC	SBS22	NK_cell	455	0						SBS
HNSC	SBS23	NK_cell	455	0						SBS
HNSC	SBS24	NK_cell	455	1						SBS
HNSC	SBS25	NK_cell	455	0						SBS
HNSC	SBS26	NK_cell	455	0						SBS
HNSC	SBS28	NK_cell	455	0						SBS
HNSC	SBS29	NK_cell	455	1						SBS
HNSC	SBS30	NK_cell	455	0						SBS
HNSC	SBS31	NK_cell	455	1						SBS
HNSC	SBS32	NK_cell	455	0						SBS
HNSC	SBS33	NK_cell	455	2						SBS
HNSC	SBS34	NK_cell	455	0						SBS
HNSC	SBS35	NK_cell	455	2						SBS
HNSC	SBS36	NK_cell	455	1						SBS
HNSC	SBS37	NK_cell	455	0						SBS
HNSC	SBS38	NK_cell	455	1						SBS
HNSC	SBS39	NK_cell	455	1						SBS
HNSC	SBS40	NK_cell	455	2						SBS
HNSC	SBS41	NK_cell	455	0						SBS
HNSC	SBS42	NK_cell	455	0						SBS
HNSC	SBS44	NK_cell	455	4						SBS
HNSC	SBS1	T_cell_CD8+	455	429	-0.0415	0	-6	0	-	SBS
HNSC	SBS2	T_cell_CD8+	455	329	-0.0219	0.0113	-1	0.0367	-	SBS
HNSC	SBS3	T_cell_CD8+	455	0						SBS
HNSC	SBS4	T_cell_CD8+	455	25						SBS
HNSC	SBS5	T_cell_CD8+	455	451	-0.0156	0	-5	0	-	SBS
HNSC	SBS6	T_cell_CD8+	455	0						SBS
HNSC	SBS7a	T_cell_CD8+	455	9						SBS
HNSC	SBS7b	T_cell_CD8+	455	8						SBS
HNSC	SBS7c	T_cell_CD8+	455	8						SBS
HNSC	SBS7d	T_cell_CD8+	455	6						SBS
HNSC	SBS8	T_cell_CD8+	455	0						SBS
HNSC	SBS9	T_cell_CD8+	455	0						SBS
HNSC	SBS10a	T_cell_CD8+	455	3						SBS
HNSC	SBS10b	T_cell_CD8+	455	12						SBS
HNSC	SBS11	T_cell_CD8+	455	0						SBS
HNSC	SBS12	T_cell_CD8+	455	0						SBS
HNSC	SBS13	T_cell_CD8+	455	334	-0.0148	0.0824	-1	0.1917		SBS
HNSC	SBS14	T_cell_CD8+	455	0						SBS
HNSC	SBS15	T_cell_CD8+	455	4						SBS
HNSC	SBS16	T_cell_CD8+	455	2						SBS
HNSC	SBS17a	T_cell_CD8+	455	0						SBS
HNSC	SBS17b	T_cell_CD8+	455	0						SBS
HNSC	SBS18	T_cell_CD8+	455	0						SBS
HNSC	SBS19	T_cell_CD8+	455	1						SBS
HNSC	SBS20	T_cell_CD8+	455	0						SBS
HNSC	SBS21	T_cell_CD8+	455	1						SBS
HNSC	SBS22	T_cell_CD8+	455	0						SBS
HNSC	SBS23	T_cell_CD8+	455	0						SBS
HNSC	SBS24	T_cell_CD8+	455	1						SBS
HNSC	SBS25	T_cell_CD8+	455	0						SBS
HNSC	SBS26	T_cell_CD8+	455	0						SBS
HNSC	SBS28	T_cell_CD8+	455	0						SBS
HNSC	SBS29	T_cell_CD8+	455	1						SBS
HNSC	SBS30	T_cell_CD8+	455	0						SBS
HNSC	SBS31	T_cell_CD8+	455	1						SBS
HNSC	SBS32	T_cell_CD8+	455	0						SBS
HNSC	SBS33	T_cell_CD8+	455	2						SBS
HNSC	SBS34	T_cell_CD8+	455	0						SBS
HNSC	SBS35	T_cell_CD8+	455	2						SBS
HNSC	SBS36	T_cell_CD8+	455	1						SBS
HNSC	SBS37	T_cell_CD8+	455	0						SBS
HNSC	SBS38	T_cell_CD8+	455	1						SBS
HNSC	SBS39	T_cell_CD8+	455	1						SBS
HNSC	SBS40	T_cell_CD8+	455	2						SBS
HNSC	SBS41	T_cell_CD8+	455	0						SBS
HNSC	SBS42	T_cell_CD8+	455	0						SBS
HNSC	SBS44	T_cell_CD8+	455	4						SBS
HNSC	SBS1	Tregs	455	429	-0.0092	0	-6	0	-	SBS
HNSC	SBS2	Tregs	455	329	0.0089	0	5	0	+	SBS
HNSC	SBS3	Tregs	455	0						SBS
HNSC	SBS4	Tregs	455	25						SBS
HNSC	SBS5	Tregs	455	451	-0.003	0	-5	0	-	SBS
HNSC	SBS6	Tregs	455	0						SBS
HNSC	SBS7a	Tregs	455	9						SBS
HNSC	SBS7b	Tregs	455	8						SBS
HNSC	SBS7c	Tregs	455	8						SBS
HNSC	SBS7d	Tregs	455	6						SBS
HNSC	SBS8	Tregs	455	0						SBS
HNSC	SBS9	Tregs	455	0						SBS
HNSC	SBS10a	Tregs	455	3						SBS
HNSC	SBS10b	Tregs	455	12						SBS
HNSC	SBS11	Tregs	455	0						SBS
HNSC	SBS12	Tregs	455	0						SBS
HNSC	SBS13	Tregs	455	334	0.0104	0	5	0	+	SBS
HNSC	SBS14	Tregs	455	0						SBS
HNSC	SBS15	Tregs	455	4						SBS
HNSC	SBS16	Tregs	455	2						SBS
HNSC	SBS17a	Tregs	455	0						SBS
HNSC	SBS17b	Tregs	455	0						SBS
HNSC	SBS18	Tregs	455	0						SBS
HNSC	SBS19	Tregs	455	1						SBS
HNSC	SBS20	Tregs	455	0						SBS
HNSC	SBS21	Tregs	455	1						SBS
HNSC	SBS22	Tregs	455	0						SBS
HNSC	SBS23	Tregs	455	0						SBS
HNSC	SBS24	Tregs	455	1						SBS
HNSC	SBS25	Tregs	455	0						SBS
HNSC	SBS26	Tregs	455	0						SBS
HNSC	SBS28	Tregs	455	0						SBS
HNSC	SBS29	Tregs	455	1						SBS
HNSC	SBS30	Tregs	455	0						SBS
HNSC	SBS31	Tregs	455	1						SBS
HNSC	SBS32	Tregs	455	0						SBS
HNSC	SBS33	Tregs	455	2						SBS
HNSC	SBS34	Tregs	455	0						SBS
HNSC	SBS35	Tregs	455	2						SBS
HNSC	SBS36	Tregs	455	1						SBS
HNSC	SBS37	Tregs	455	0						SBS
HNSC	SBS38	Tregs	455	1						SBS
HNSC	SBS39	Tregs	455	1						SBS
HNSC	SBS40	Tregs	455	2						SBS
HNSC	SBS41	Tregs	455	0						SBS
HNSC	SBS42	Tregs	455	0						SBS
HNSC	SBS44	Tregs	455	4						SBS
KICH	SBS1	B_cell	50	46	-0.0065	0.0262	-1	0.0775	-	SBS
KICH	SBS2	B_cell	50	3						SBS
KICH	SBS3	B_cell	50	1						SBS
KICH	SBS4	B_cell	50	0						SBS
KICH	SBS5	B_cell	50	45	-0.0023	0.1525	0	0.305		SBS
KICH	SBS6	B_cell	50	0						SBS
KICH	SBS7a	B_cell	50	1						SBS
KICH	SBS7b	B_cell	50	1						SBS
KICH	SBS7c	B_cell	50	0						SBS
KICH	SBS7d	B_cell	50	1						SBS
KICH	SBS8	B_cell	50	2						SBS
KICH	SBS9	B_cell	50	0						SBS
KICH	SBS10a	B_cell	50	0						SBS
KICH	SBS10b	B_cell	50	2						SBS
KICH	SBS11	B_cell	50	0						SBS
KICH	SBS12	B_cell	50	2						SBS
KICH	SBS13	B_cell	50	1						SBS
KICH	SBS14	B_cell	50	0						SBS
KICH	SBS15	B_cell	50	5						SBS
KICH	SBS16	B_cell	50	0						SBS
KICH	SBS17a	B_cell	50	7						SBS
KICH	SBS17b	B_cell	50	0						SBS
KICH	SBS18	B_cell	50	1						SBS
KICH	SBS19	B_cell	50	0						SBS
KICH	SBS20	B_cell	50	0						SBS
KICH	SBS21	B_cell	50	0						SBS
KICH	SBS22	B_cell	50	1						SBS
KICH	SBS23	B_cell	50	0						SBS
KICH	SBS24	B_cell	50	1						SBS
KICH	SBS25	B_cell	50	0						SBS
KICH	SBS26	B_cell	50	0						SBS
KICH	SBS28	B_cell	50	0						SBS
KICH	SBS29	B_cell	50	0						SBS
KICH	SBS30	B_cell	50	0						SBS
KICH	SBS31	B_cell	50	0						SBS
KICH	SBS32	B_cell	50	1						SBS
KICH	SBS33	B_cell	50	1						SBS
KICH	SBS34	B_cell	50	1						SBS
KICH	SBS35	B_cell	50	0						SBS
KICH	SBS36	B_cell	50	0						SBS
KICH	SBS37	B_cell	50	0						SBS
KICH	SBS38	B_cell	50	0						SBS
KICH	SBS39	B_cell	50	0						SBS
KICH	SBS40	B_cell	50	2						SBS
KICH	SBS41	B_cell	50	0						SBS
KICH	SBS42	B_cell	50	0						SBS
KICH	SBS44	B_cell	50	0						SBS
KICH	SBS1	NK_cell	50	46	0.0336	0	7	0	+	SBS
KICH	SBS2	NK_cell	50	3						SBS
KICH	SBS3	NK_cell	50	1						SBS
KICH	SBS4	NK_cell	50	0						SBS
KICH	SBS5	NK_cell	50	45	-0.0028	0.0003	-3	0.0016	-	SBS
KICH	SBS6	NK_cell	50	0						SBS
KICH	SBS7a	NK_cell	50	1						SBS
KICH	SBS7b	NK_cell	50	1						SBS
KICH	SBS7c	NK_cell	50	0						SBS
KICH	SBS7d	NK_cell	50	1						SBS
KICH	SBS8	NK_cell	50	2						SBS
KICH	SBS9	NK_cell	50	0						SBS
KICH	SBS10a	NK_cell	50	0						SBS
KICH	SBS10b	NK_cell	50	2						SBS
KICH	SBS11	NK_cell	50	0						SBS
KICH	SBS12	NK_cell	50	2						SBS
KICH	SBS13	NK_cell	50	1						SBS
KICH	SBS14	NK_cell	50	0						SBS
KICH	SBS15	NK_cell	50	5						SBS
KICH	SBS16	NK_cell	50	0						SBS
KICH	SBS17a	NK_cell	50	7						SBS
KICH	SBS17b	NK_cell	50	0						SBS
KICH	SBS18	NK_cell	50	1						SBS
KICH	SBS19	NK_cell	50	0						SBS
KICH	SBS20	NK_cell	50	0						SBS
KICH	SBS21	NK_cell	50	0						SBS
KICH	SBS22	NK_cell	50	1						SBS
KICH	SBS23	NK_cell	50	0						SBS
KICH	SBS24	NK_cell	50	1						SBS
KICH	SBS25	NK_cell	50	0						SBS
KICH	SBS26	NK_cell	50	0						SBS
KICH	SBS28	NK_cell	50	0						SBS
KICH	SBS29	NK_cell	50	0						SBS
KICH	SBS30	NK_cell	50	0						SBS
KICH	SBS31	NK_cell	50	0						SBS
KICH	SBS32	NK_cell	50	1						SBS
KICH	SBS33	NK_cell	50	1						SBS
KICH	SBS34	NK_cell	50	1						SBS
KICH	SBS35	NK_cell	50	0						SBS
KICH	SBS36	NK_cell	50	0						SBS
KICH	SBS37	NK_cell	50	0						SBS
KICH	SBS38	NK_cell	50	0						SBS
KICH	SBS39	NK_cell	50	0						SBS
KICH	SBS40	NK_cell	50	2						SBS
KICH	SBS41	NK_cell	50	0						SBS
KICH	SBS42	NK_cell	50	0						SBS
KICH	SBS44	NK_cell	50	0						SBS
KICH	SBS1	T_cell_CD8+	50	46	-0.0398	0	-6	0	-	SBS
KICH	SBS2	T_cell_CD8+	50	3						SBS
KICH	SBS3	T_cell_CD8+	50	1						SBS
KICH	SBS4	T_cell_CD8+	50	0						SBS
KICH	SBS5	T_cell_CD8+	50	45	-0.0164	0	-5	0	-	SBS
KICH	SBS6	T_cell_CD8+	50	0						SBS
KICH	SBS7a	T_cell_CD8+	50	1						SBS
KICH	SBS7b	T_cell_CD8+	50	1						SBS
KICH	SBS7c	T_cell_CD8+	50	0						SBS
KICH	SBS7d	T_cell_CD8+	50	1						SBS
KICH	SBS8	T_cell_CD8+	50	2						SBS
KICH	SBS9	T_cell_CD8+	50	0						SBS
KICH	SBS10a	T_cell_CD8+	50	0						SBS
KICH	SBS10b	T_cell_CD8+	50	2						SBS
KICH	SBS11	T_cell_CD8+	50	0						SBS
KICH	SBS12	T_cell_CD8+	50	2						SBS
KICH	SBS13	T_cell_CD8+	50	1						SBS
KICH	SBS14	T_cell_CD8+	50	0						SBS
KICH	SBS15	T_cell_CD8+	50	5						SBS
KICH	SBS16	T_cell_CD8+	50	0						SBS
KICH	SBS17a	T_cell_CD8+	50	7						SBS
KICH	SBS17b	T_cell_CD8+	50	0						SBS
KICH	SBS18	T_cell_CD8+	50	1						SBS
KICH	SBS19	T_cell_CD8+	50	0						SBS
KICH	SBS20	T_cell_CD8+	50	0						SBS
[truncated: 5,441 more rows]

## Sheet: Supplementary Table 7
cancer_id	deconvolution_algorithm	infi_id	signature_type	model_type	lambda	initial_features	preserved_features	correlation_coefficient	corr_pvalue	corr_p_signif	wilcoxon_p	wilcoxon_p_signif
ACC	Kassandra	B_cells	SBS	glmnet	0.000107981784730881	SBS1:SBS2:SBS13	SBS13	0.13	0.2451
ACC	Kassandra	CD4_T_cells	SBS	glmnet	0.0000690435736899185	SBS1:SBS2:SBS5:SBS13	SBS13	0.34	0.003	**	0.004	**
ACC	Kassandra	CD8_T_cells	etiology-associated mutational signatures	glmnet	0.000320011313246808	Clock-Like:ROS	Clock-Like	0.08	0.4897
ACC	Kassandra	CD8_T_cells_PD1_low	SBS	glmnet	0.000166342653632505	SBS1:SBS5	SBS5	0.1	0.3886
ACC	Kassandra	Endothelium	SBS	glmnet	0.00277764666843408	SBS2:SBS5:SBS13	SBS2	0.04	0.7056
ACC	Kassandra	Fibroblasts	etiology-associated mutational signatures	glmnet	0.00276954098724044	Clock-Like:AID/APOBEC activity	Clock-Like	0.18	0.12		0.0173	*
ACC	Kassandra	Lymphocytes	SBS	glmnet	0.000668528425598004	SBS1:SBS5:SBS13	SBS13	0.13	0.2462
ACC	Kassandra	Macrophages	etiology-associated mutational signatures	lm		ROS	ROS	0.31	0.0057	**	0.426
ACC	Kassandra	Macrophages_M1	etiology-associated mutational signatures	glmnet	0.000472946661659005	Clock-Like:AID/APOBEC activity:ROS	ROS	0.16	0.172
ACC	Kassandra	Macrophages_M2	etiology-associated mutational signatures	glmnet	0.00663817449916129	AID/APOBEC activity:ROS	ROS	0.31	0.0063	**
ACC	Kassandra	Monocytes	etiology-associated mutational signatures	glmnet	0.000013874656732054	AID/APOBEC activity:ROS	AID/APOBEC activity	0.01	0.9594
ACC	Kassandra	Myeloid_cells	etiology-associated mutational signatures	glmnet	0.00605525357994583	Clock-Like:ROS	ROS	0.29	0.0104
ACC	Kassandra	Neutrophils	SBS	glmnet	0.000000935591798275586	SBS1:SBS13	SBS13:SBS1	0.23	0.0478		0.0014	**
ACC	Kassandra	NK_cells	SBS	glmnet	0.00014989586430904	SBS1:SBS2:SBS5:SBS13	SBS13	0.18	0.119
ACC	Kassandra	Non_plasma_B_cells	SBS	lm		SBS5	SBS5	0.03	0.8109		0.4403
ACC	Kassandra	Tregs	SBS	glmnet	0.0000376626522934692	SBS1:SBS2:SBS5:SBS13	SBS13:SBS5	0.29	0.0113		0.0002	***
BLCA	Kassandra	B_cells	etiology-associated mutational signatures	glmnet	0.00116957758025617	Clock-Like:AID/APOBEC activity	Clock-Like	0.02	0.6895
BLCA	Kassandra	CD4_T_cells	etiology-associated mutational signatures	glmnet	0.000183725020544299	Clock-Like:AID/APOBEC activity	AID/APOBEC activity:Clock-Like	0.11	0.0255		0.0326	*
BLCA	Kassandra	CD8_T_cells	SBS	glmnet	0.00014249963426969	SBS1:SBS5	SBS1:SBS5	0.2	0.0001		0	***
BLCA	Kassandra	CD8_T_cells_PD1_high	SBS	glmnet	0.0000863264537043575	SBS1:SBS5	SBS1:SBS5	0.2	0.0001		0	***
BLCA	Kassandra	CD8_T_cells_PD1_low	SBS	glmnet	0.0000561731805653322	SBS1:SBS5	SBS1:SBS5	0.2	0.0001		0	***
BLCA	Kassandra	Endothelium	SBS	glmnet	0.00226982856606716	SBS1:SBS2:SBS5:SBS13	SBS1	0.06	0.2325
BLCA	Kassandra	Immune_general	SBS	glmnet	0.00196679865357135	SBS1:SBS2:SBS5:SBS13	SBS1:SBS13:SBS2	0.18	0.0005		0	***
BLCA	Kassandra	Lymphocytes	etiology-associated mutational signatures	glmnet	0.000950408936494724	Clock-Like:AID/APOBEC activity	Clock-Like:AID/APOBEC activity	0.11	0.0307		0.0134	*
BLCA	Kassandra	Macrophages	SBS	glmnet	0.000709152282063017	SBS1:SBS5	SBS1:SBS5	0.14	0.0052		0.0001	***
BLCA	Kassandra	Macrophages_M1	SBS	glmnet	0.000164299153410698	SBS1:SBS13	SBS1:SBS13	0.18	0.0003		0	***
BLCA	Kassandra	Macrophages_M2	SBS	glmnet	0.000556602486583252	SBS1:SBS5	SBS1:SBS5	0.13	0.012		0.0003	***
BLCA	Kassandra	Monocytes	SBS	glmnet	0.0000499191815393951	SBS1:SBS2:SBS5:SBS13	SBS13	0.08	0.116
BLCA	Kassandra	Myeloid_cells	SBS	glmnet	0.000934249507703549	SBS1:SBS5:SBS13	SBS13:SBS1	0.21	0		0.0001	***
BLCA	Kassandra	Neutrophils	SBS	glmnet	0.0000686966698905609	SBS1:SBS13	SBS1	0.11	0.0261
BLCA	Kassandra	NK_cells	SBS	glmnet	0.0000203871234705671	SBS1:SBS2:SBS5:SBS13	SBS2:SBS1:SBS13	0.27	0		0.0002	***
BLCA	Kassandra	Non_plasma_B_cells	SBS	lm		SBS5	SBS5	0.02	0.6452		0.7065
BLCA	Kassandra	Plasma_B_cells	SBS	glmnet	0.000626356829346175	SBS1:SBS2:SBS13	SBS1:SBS2	0.1	0.054		0.0002	***
BLCA	Kassandra	T_cells	SBS	glmnet	0.000341857850482547	SBS1:SBS2:SBS5:SBS13	SBS1:SBS13:SBS2	0.2	0.0001		0	***
BLCA	Kassandra	T_helpers	SBS	glmnet	0.000060562510282382	SBS1:SBS5	SBS5:SBS1	0.11	0.0336		0.2815
BLCA	Kassandra	Tregs	SBS	glmnet	0.000108407140253472	SBS1:SBS2:SBS5:SBS13	SBS1:SBS13	0.15	0.0032		0	***
BRCA	Kassandra	B_cells	SBS	glmnet	0.0000310191703162204	SBS1:SBS13	SBS13:SBS1	0.19	0		0	***
BRCA	Kassandra	CD4_T_cells	SBS	glmnet	0.00000962779586100198	SBS1:SBS5:SBS29	SBS1:SBS29:SBS5	0.19	0		0	***
BRCA	Kassandra	CD8_T_cells	etiology-associated mutational signatures	glmnet	0.0000126013077122273	Clock-Like:AID/APOBEC activity:Tobacco	AID/APOBEC activity:Clock-Like:Tobacco	0.26	0		0	***
BRCA	Kassandra	CD8_T_cells_PD1_high	SBS	glmnet	0.00000484965006951213	SBS1:SBS5:SBS29	SBS1:SBS29:SBS5	0.2	0		0	***
BRCA	Kassandra	CD8_T_cells_PD1_low	SBS	glmnet	0.00000480495506271555	SBS1:SBS2:SBS5:SBS13:SBS29	SBS13:SBS1:SBS2:SBS5:SBS29	0.27	0		0	***
BRCA	Kassandra	Endothelium	SBS	glmnet	0.000182265056216781	SBS1:SBS2:SBS3:SBS5:SBS13	SBS13:SBS2:SBS3:SBS5	0.22	0		0	***
BRCA	Kassandra	Fibroblasts	etiology-associated mutational signatures	glmnet	0.00378563414611198	Clock-Like:AID/APOBEC activity:Tobacco	AID/APOBEC activity	0.09	0.0059		0.0029	**
BRCA	Kassandra	Immune_general	etiology-associated mutational signatures	glmnet	0.000801398910666015	Clock-Like:AID/APOBEC activity:Tobacco	AID/APOBEC activity:Clock-Like	0.24	0		0	***
BRCA	Kassandra	Lymphocytes	SBS	glmnet	0.0000321570903295418	SBS1:SBS5:SBS29	SBS1:SBS29:SBS5	0.19	0		0	***
BRCA	Kassandra	Macrophages	etiology-associated mutational signatures	glmnet	0.00066728820950335	AID/APOBEC activity:Tobacco	AID/APOBEC activity	0.11	0.0008		0.0003	***
BRCA	Kassandra	Macrophages_M1	SBS	glmnet	0.000169935037836672	SBS1:SBS13	SBS13:SBS1	0.15	0		0	***
BRCA	Kassandra	Macrophages_M2	etiology-associated mutational signatures	glmnet	0.000644849719224811	AID/APOBEC activity:Tobacco	AID/APOBEC activity	0.11	0.0013		0.0007	***
BRCA	Kassandra	Monocytes	SBS	glmnet	0.0000042223437529175	SBS1:SBS2:SBS5:SBS13:SBS29	SBS1:SBS29:SBS13:SBS5	0.11	0.0013		0.2205
BRCA	Kassandra	Myeloid_cells	etiology-associated mutational signatures	glmnet	0.000633602999377458	Clock-Like:AID/APOBEC activity:Tobacco	AID/APOBEC activity:Clock-Like	0.14	0		0	***
BRCA	Kassandra	Neutrophils	SBS	glmnet	0.00000773738194519258	SBS1:SBS13	SBS13	0.06	0.0614		0.1541
BRCA	Kassandra	NK_cells	SBS	glmnet	0.0000234122585541138	SBS1:SBS2:SBS5:SBS13	SBS13:SBS2:SBS1	0.29	0		0	***
BRCA	Kassandra	Non_plasma_B_cells	SBS	glmnet	0.00000986810913076516	SBS5:SBS13	SBS13:SBS5	0.17	0		0.0158	*
BRCA	Kassandra	Plasma_B_cells	SBS	glmnet	0.000643936848297036	SBS1:SBS2:SBS13:SBS30	SBS1:SBS13:SBS30	0.16	0		0	***
BRCA	Kassandra	T_cells	SBS	glmnet	0.0000179825961261023	SBS1:SBS5:SBS29	SBS1:SBS29:SBS5	0.21	0		0	***
BRCA	Kassandra	T_helpers	etiology-associated mutational signatures	glmnet	0.00000686691535828078	Clock-Like:AID/APOBEC activity:Tobacco	AID/APOBEC activity:Tobacco:Clock-Like	0.22	0		0	***
BRCA	Kassandra	Tregs	SBS	glmnet	0.000135218618875728	SBS1:SBS2:SBS13:SBS30	SBS13:SBS1:SBS30	0.27	0		0	***
CESC	Kassandra	B_cells	etiology-associated mutational signatures	glmnet	0.000632503594561326	Clock-Like:AID/APOBEC activity	AID/APOBEC activity	0.03	0.6243
CESC	Kassandra	CD8_T_cells	etiology-associated mutational signatures	lm		Clock-Like	Clock-Like	0.13	0.0284		0.0011	**
CESC	Kassandra	CD8_T_cells_PD1_high	etiology-associated mutational signatures	lm		Clock-Like	Clock-Like	0.13	0.0357		0.0006	***
CESC	Kassandra	CD8_T_cells_PD1_low	etiology-associated mutational signatures	glmnet	0.000118596701740901	Clock-Like:AID/APOBEC activity	Clock-Like	0.13	0.0288		0.0034	**
CESC	Kassandra	Endothelium	SBS	glmnet	0.000227950133847168	SBS2:SBS5:SBS13	SBS13:SBS5	0.22	0.0003		0.005	**
CESC	Kassandra	Fibroblasts	SBS	glmnet	0.000967330773247722	SBS2:SBS13	SBS13	0.13	0.0329		0.2724
CESC	Kassandra	Immune_general	SBS	glmnet	0.00605810484580619	SBS1:SBS5:SBS13	SBS13	0.07	0.265
CESC	Kassandra	Lymphocytes	etiology-associated mutational signatures	glmnet	0.00249358106850684	Clock-Like:AID/APOBEC activity	Clock-Like	0.04	0.5409
CESC	Kassandra	Macrophages	etiology-associated mutational signatures	lm		Clock-Like	Clock-Like	0.09	0.1341		0.0316	*
CESC	Kassandra	Macrophages_M1	SBS	glmnet	0.000152416117874843	SBS1:SBS13	SBS13	0.2	0.0008		0.0021	**
CESC	Kassandra	Macrophages_M2	etiology-associated mutational signatures	lm		Clock-Like	Clock-Like	0.07	0.2264		0.0837
CESC	Kassandra	Monocytes	SBS	glmnet	0.0000217750010862097	SBS1:SBS2:SBS5:SBS13	SBS5:SBS13	0.12	0.0446		0.5865
CESC	Kassandra	Myeloid_cells	SBS	glmnet	0.000275703198715867	SBS1:SBS5:SBS13	SBS13:SBS5	0.16	0.0077		0.0469	*
CESC	Kassandra	Neutrophils	etiology-associated mutational signatures	glmnet	0.0000000203827103833274	Clock-Like:AID/APOBEC activity	AID/APOBEC activity:Clock-Like	0.06	0.3137		0.6041
CESC	Kassandra	NK_cells	SBS	glmnet	0.000214322563442517	SBS1:SBS5:SBS13	SBS5	0.12	0.0578
CESC	Kassandra	Non_plasma_B_cells	etiology-associated mutational signatures	lm		Clock-Like	Clock-Like	0.12	0.0583		0.0851
CESC	Kassandra	Plasma_B_cells	SBS	glmnet	0.00102319498447949	SBS1:SBS2:SBS13	SBS13	0.09	0.1299
CESC	Kassandra	T_cells	etiology-associated mutational signatures	lm		Clock-Like	Clock-Like	0.11	0.0819		0.0073	**
CESC	Kassandra	T_helpers	SBS	glmnet	0.0000811996189040701	SBS1:SBS5	SBS1	0.09	0.1245
CESC	Kassandra	Tregs	etiology-associated mutational signatures	glmnet	0.000130344466945229	Clock-Like:AID/APOBEC activity	Clock-Like	0.04	0.5284
CHOL	Kassandra	B_cells	etiology-associated mutational signatures	glmnet	0.0274874739782193	Clock-Like:AID/APOBEC activity	Clock-Like	0.64	0	****	0.454
CHOL	Kassandra	CD4_T_cells	etiology-associated mutational signatures	glmnet	0.0119224803767127	Clock-Like:AID/APOBEC activity	Clock-Like	0.61	0.0001	****
CHOL	Kassandra	CD8_T_cells	etiology-associated mutational signatures	lm		Clock-Like	Clock-Like	0.47	0.0042	**	0.9482
CHOL	Kassandra	CD8_T_cells_PD1_high	etiology-associated mutational signatures	lm		Clock-Like	Clock-Like	0.43	0.0097	**	0.9224
CHOL	Kassandra	CD8_T_cells_PD1_low	etiology-associated mutational signatures	lm		Clock-Like	Clock-Like	0.5	0.0018	**	0.8201
CHOL	Kassandra	Endothelium	etiology-associated mutational signatures	glmnet	0.00601481559072359	Clock-Like:AID/APOBEC activity	AID/APOBEC activity	0.45	0.0058	**	0.6957
CHOL	Kassandra	Fibroblasts	etiology-associated mutational signatures	glmnet	0.00908374388397971	Clock-Like:AID/APOBEC activity	Clock-Like	0.23	0.182
CHOL	Kassandra	Immune_general	etiology-associated mutational signatures	lm		Clock-Like	Clock-Like	0.58	0.0002	***	0.8455
CHOL	Kassandra	Macrophages	SBS	glmnet	0.000832759095132556	SBS1:SBS2:SBS5:SBS40	SBS2	0.24	0.1631
CHOL	Kassandra	Macrophages_M1	etiology-associated mutational signatures	glmnet	0.000251628004527924	Clock-Like:AID/APOBEC activity	Clock-Like:AID/APOBEC activity	0.32	0.0574		0.1413
CHOL	Kassandra	Macrophages_M2	SBS	glmnet	0.0014126058323145	SBS1:SBS2:SBS5:SBS40	SBS2	0.2	0.2423
CHOL	Kassandra	Monocytes	SBS	glmnet	0.0000586742244148003	SBS1:SBS2:SBS5:SBS40	SBS1	0.28	0.0928		0.2788
CHOL	Kassandra	Myeloid_cells	etiology-associated mutational signatures	lm		Clock-Like	Clock-Like	0.07	0.6772		0.8201
CHOL	Kassandra	Neutrophils	etiology-associated mutational signatures	lm		Clock-Like	Clock-Like	0.16	0.3398		1
CHOL	Kassandra	NK_cells	SBS	glmnet	0.000163493562220598	SBS1:SBS2:SBS5:SBS40	SBS2	0.15	0.3854
CHOL	Kassandra	Non_plasma_B_cells	SBS	lm		SBS5	SBS5	0.2	0.2343		0.4812
CHOL	Kassandra	Plasma_B_cells	etiology-associated mutational signatures	glmnet	0.00840666611685214	Clock-Like:AID/APOBEC activity	Clock-Like	0.4	0.0153	*
CHOL	Kassandra	T_cells	etiology-associated mutational signatures	lm		Clock-Like	Clock-Like	0.6	0.0001	***	0.7208
CHOL	Kassandra	T_helpers	etiology-associated mutational signatures	lm		Clock-Like	Clock-Like	0.64	0	****	0.4739
CHOL	Kassandra	Tregs	etiology-associated mutational signatures	glmnet	0.00216485920005859	Clock-Like:AID/APOBEC activity	Clock-Like	0.54	0.0006	***	0.7453
CRC	Kassandra	B_cells	SBS	glmnet	0.000719374204726364	SBS1:SBS5:SBS40	SBS1	0.18	0.0008		0.0496	*
CRC	Kassandra	CD4_T_cells	etiology-associated mutational signatures	glmnet	0.00057693123183612	Clock-Like:dMMR	Clock-Like	0.03	0.6293
CRC	Kassandra	CD8_T_cells	etiology-associated mutational signatures	glmnet	0.0000116341210703905	Clock-Like:dMMR	dMMR:Clock-Like	0.38	0	****	0	***
CRC	Kassandra	CD8_T_cells_PD1_high	etiology-associated mutational signatures	glmnet	0.00000713189816651782	Clock-Like:dMMR	dMMR:Clock-Like	0.37	0	****	0	***
CRC	Kassandra	CD8_T_cells_PD1_low	etiology-associated mutational signatures	glmnet	0.00000450222290387268	Clock-Like:dMMR	dMMR:Clock-Like	0.37	0	****	0	***
CRC	Kassandra	Endothelium	SBS	glmnet	0.00136236902108763	SBS5:SBS40	SBS5	0.02	0.6988
CRC	Kassandra	Fibroblasts	SBS	lm		SBS40	SBS40	0.01	0.797		0.5299
CRC	Kassandra	Immune_general	etiology-associated mutational signatures	glmnet	0.0000640331135859112	Clock-Like:dMMR	dMMR:Clock-Like	0.25	0		0.0002	***
CRC	Kassandra	Lymphocytes	etiology-associated mutational signatures	glmnet	0.000568713392683565	Clock-Like:dMMR	Clock-Like:dMMR	0.19	0.0005		0.0046	**
CRC	Kassandra	Macrophages	SBS	glmnet	0.00000831456062488873	SBS1:SBS5:SBS40	SBS5:SBS40:SBS1	0.23	0		0	***
CRC	Kassandra	Macrophages_M1	etiology-associated mutational signatures	lm		Clock-Like	Clock-Like	0.24	0		0	***
CRC	Kassandra	Macrophages_M2	SBS	glmnet	0.00000720820572462778	SBS1:SBS5:SBS40	SBS5:SBS40:SBS1	0.22	0		0.0001	***
CRC	Kassandra	Monocytes	etiology-associated mutational signatures	lm		dMMR	dMMR	0.05	0.378		0.6111
CRC	Kassandra	Myeloid_cells	SBS	glmnet	0.0000101273298259376	SBS1:SBS5:SBS40	SBS5:SBS40:SBS1	0.25	0		0	***
CRC	Kassandra	Neutrophils	etiology-associated mutational signatures	lm		Clock-Like	Clock-Like	0.1	0.0541		0.0014	**
CRC	Kassandra	NK_cells	SBS	glmnet	0.000000553652782880201	SBS1:SBS5:SBS40	SBS40:SBS5:SBS1	0.47	0	****	0	***
CRC	Kassandra	Non_plasma_B_cells	SBS	lm		SBS5	SBS5	0.02	0.663		0.2204
CRC	Kassandra	Plasma_B_cells	SBS	glmnet	0.000467116278178524	SBS1:SBS40	SBS1:SBS40	0.19	0.0005		0.0912
CRC	Kassandra	T_cells	etiology-associated mutational signatures	glmnet	0.0000148744201960472	Clock-Like:dMMR	dMMR:Clock-Like	0.24	0		0.0001	***
CRC	Kassandra	T_helpers	SBS	glmnet	0.000280103801288208	SBS1:SBS5	SBS5	0.08	0.1641
CRC	Kassandra	Tregs	etiology-associated mutational signatures	lm		Clock-Like	Clock-Like	0.15	0.0052		0.0036	**
DLBC	Kassandra	B_cells	etiology-associated mutational signatures	glmnet	0.00936572112181066	Clock-Like:AID/APOBEC activity	AID/APOBEC activity	0.15	0.4056
DLBC	Kassandra	CD4_T_cells	etiology-associated mutational signatures	glmnet	0.00879831308199807	Clock-Like:AID/APOBEC activity:dMMR:ROS	dMMR	0.4	0.0249	*	0.0047	**
DLBC	Kassandra	CD8_T_cells	etiology-associated mutational signatures	glmnet	0.0101677915929608	Clock-Like:dMMR:ROS	ROS	0.27	0.1465
DLBC	Kassandra	CD8_T_cells_PD1_high	SBS	glmnet	0.0114582008455553	SBS1:SBS5:SBS6:SBS17a	SBS17a	0.46	0.0087	**
DLBC	Kassandra	Endothelium	SBS	glmnet	0.000594871760738065	SBS2:SBS5:SBS40	SBS5:SBS40	0.46	0.0093	**	0.1348
DLBC	Kassandra	Fibroblasts	SBS	glmnet	0.00244441385902731	SBS2:SBS40	SBS40	0.29	0.1086		0.0792
DLBC	Kassandra	Immune_general	etiology-associated mutational signatures	glmnet	0.00414871445403221	Clock-Like:dMMR	dMMR:Clock-Like	0.4	0.0256	*	0.0123	*
DLBC	Kassandra	Lymphocytes	etiology-associated mutational signatures	glmnet	0.041952527527719	Clock-Like:AID/APOBEC activity:dMMR:ROS	dMMR	0.23	0.2085
DLBC	Kassandra	Macrophages_M1	etiology-associated mutational signatures	glmnet	0.00635597416766283	Clock-Like:AID/APOBEC activity:ROS	AID/APOBEC activity	0.18	0.3319
DLBC	Kassandra	Macrophages_M2	etiology-associated mutational signatures	glmnet	0.011221921276612	AID/APOBEC activity:ROS	ROS	0.2	0.2878
DLBC	Kassandra	Monocytes	SBS	glmnet	0.000170238637303127	SBS1:SBS2:SBS5:SBS17a:SBS17b:SBS40	SBS17a:SBS1:SBS17b	0.58	0.0006	***	0.1051
DLBC	Kassandra	NK_cells	SBS	glmnet	0.00019501920820482	SBS1:SBS2:SBS5:SBS6:SBS40	SBS6	0.24	0.1953
DLBC	Kassandra	Non_plasma_B_cells	SBS	lm		SBS5	SBS5	0.17	0.3728		0.151
DLBC	Kassandra	Plasma_B_cells	SBS	glmnet	0.00277586189795409	SBS1:SBS2:SBS17b:SBS40	SBS17b:SBS2:SBS1:SBS40	0.54	0.0017	**	0.0036	**
DLBC	Kassandra	T_helpers	SBS	glmnet	0.000254941096323026	SBS1:SBS5:SBS17a:SBS17b	SBS17a:SBS17b:SBS1:SBS5	0.38	0.0328	*	0.0106	*
DLBC	Kassandra	Tregs	etiology-associated mutational signatures	glmnet	0.00692859205291198	Clock-Like:AID/APOBEC activity:ROS	AID/APOBEC activity	0.08	0.6871
ESCA	Kassandra	B_cells	SBS	glmnet	0.00531376735944212	SBS1:SBS2:SBS13:SBS17b	SBS2	0.11	0.1419
ESCA	Kassandra	CD4_T_cells	SBS	glmnet	0.00219863953087497	SBS1:SBS2:SBS5:SBS13:SBS17a:SBS17b	SBS5:SBS2	0.29	0.0001		0.0885
ESCA	Kassandra	CD8_T_cells	etiology-associated mutational signatures	glmnet	0.000811932551117832	Clock-Like:ROS	Clock-Like	0.02	0.8167
ESCA	Kassandra	CD8_T_cells_PD1_low	SBS	glmnet	0.000499180615879362	SBS1:SBS5:SBS17a:SBS18	SBS5	0.15	0.0424
ESCA	Kassandra	Endothelium	SBS	glmnet	0.0000390301715801786	SBS2:SBS5:SBS13	SBS2:SBS5:SBS13	0.3	0	****	0.0009	***
ESCA	Kassandra	Fibroblasts	SBS	glmnet	0.00825537550049499	SBS2:SBS13	SBS2	0.04	0.6054
ESCA	Kassandra	Immune_general	SBS	glmnet	0.0123975444789633	SBS1:SBS5:SBS13:SBS17a:SBS17b	SBS5	0.23	0.002		0.2166
ESCA	Kassandra	Lymphocytes	SBS	glmnet	0.0104369753504849	SBS1:SBS2:SBS5:SBS13:SBS17a:SBS17b:SBS18	SBS5	0.24	0.0015		0.2391
ESCA	Kassandra	Macrophages	SBS	glmnet	0.000916577601514226	SBS1:SBS2:SBS5	SBS2:SBS5	0.22	0.0032		0.0671
ESCA	Kassandra	Macrophages_M2	SBS	glmnet	0.000819435571012233	SBS1:SBS2:SBS5	SBS2:SBS5	0.23	0.0017		0.1027
ESCA	Kassandra	Monocytes	SBS	glmnet	0.0000138252045963578	SBS1:SBS2:SBS5:SBS13:SBS17a:SBS17b	SBS17a:SBS2:SBS1:SBS5	0.21	0.0045		0	***
ESCA	Kassandra	Myeloid_cells	SBS	glmnet	0.00199599103237717	SBS1:SBS5	SBS5	0.12	0.1027		0.3777
ESCA	Kassandra	Neutrophils	SBS	glmnet	0.0000178338090971901	SBS1:SBS13:SBS17b	SBS17b:SBS1	0.12	0.1095		0.1042
ESCA	Kassandra	NK_cells	etiology-associated mutational signatures	lm		AID/APOBEC activity	AID/APOBEC activity	0.05	0.5095		0.8748
ESCA	Kassandra	Non_plasma_B_cells	etiology-associated mutational signatures	lm		Clock-Like	Clock-Like	0.23	0.0017		0.4859
ESCA	Kassandra	Plasma_B_cells	etiology-associated mutational signatures	glmnet	0.00345419256078537	Clock-Like:AID/APOBEC activity	Clock-Like:AID/APOBEC activity	0.28	0.0001		0.0787
ESCA	Kassandra	T_cells	SBS	glmnet	0.0032842496845276	SBS1:SBS5:SBS17a:SBS18	SBS5	0.24	0.0015		0.297
ESCA	Kassandra	T_helpers	SBS	glmnet	0.00196061961007696	SBS1:SBS5:SBS17a:SBS17b:SBS18	SBS5	0.23	0.0021
ESCA	Kassandra	Tregs	SBS	glmnet	0.000239610884256008	SBS1:SBS2:SBS5:SBS13:SBS17b	SBS2:SBS5:SBS1	0.3	0	****	0.06
GBM	Kassandra	B_cells	SBS	glmnet	0.000000187267843631964	SBS1:SBS5:SBS30:SBS40	SBS30:SBS1:SBS5:SBS40	0.35	0.0001	****	0.001	**
GBM	Kassandra	CD4_T_cells	etiology-associated mutational signatures	lm		Clock-Like	Clock-Like	0.03	0.7136		0.5714
GBM	Kassandra	CD8_T_cells	SBS	glmnet	0.00000168492606633693	SBS1:SBS5	SBS1:SBS5	0.22	0.0147		0.1386
GBM	Kassandra	CD8_T_cells_PD1_high	SBS	glmnet	0.000000800592331862371	SBS1:SBS5	SBS1:SBS5	0.22	0.0155		0.1563
GBM	Kassandra	CD8_T_cells_PD1_low	SBS	glmnet	0.000000884333734474559	SBS1:SBS5	SBS1:SBS5	0.22	0.0148		0.1399
GBM	Kassandra	Endothelium	etiology-associated mutational signatures	lm		Clock-Like	Clock-Like	0.05	0.5463		0.6571
GBM	Kassandra	Fibroblasts	SBS	glmnet	0.00488181418883431	SBS1:SBS30:SBS40	SBS1	0.2	0.0268
GBM	Kassandra	Immune_general	SBS	glmnet	0.00847402961393313	SBS1:SBS5	SBS5	0.13	0.1463
GBM	Kassandra	Lymphocytes	SBS	glmnet	0.00000250671465134321	SBS1:SBS5	SBS5:SBS1	0.17	0.055		0.0453	*
GBM	Kassandra	Macrophages	etiology-associated mutational signatures	lm		Clock-Like	Clock-Like	0.13	0.1413		0.326
GBM	Kassandra	Macrophages_M1	etiology-associated mutational signatures	lm		Clock-Like	Clock-Like	0.12	0.191		0.4538
GBM	Kassandra	Macrophages_M2	etiology-associated mutational signatures	lm		Clock-Like	Clock-Like	0.13	0.1439		0.3233
GBM	Kassandra	Monocytes	SBS	glmnet	0.00000540545836512352	SBS1:SBS5:SBS40	SBS1:SBS5:SBS40	0.29	0.0011		0.0664
GBM	Kassandra	Myeloid_cells	etiology-associated mutational signatures	lm		Clock-Like	Clock-Like	0.14	0.1175		0.2793
GBM	Kassandra	Neutrophils	etiology-associated mutational signatures	lm		Clock-Like	Clock-Like	0.12	0.1871		0.1523
GBM	Kassandra	NK_cells	SBS	glmnet	0.000000470472339357292	SBS1:SBS5:SBS40	SBS1:SBS40:SBS5	0.2	0.0224		0.9627
GBM	Kassandra	Non_plasma_B_cells	SBS	lm		SBS5	SBS5	0.11	0.2243		0.3399
GBM	Kassandra	Plasma_B_cells	etiology-associated mutational signatures	glmnet	0.000000544958741737464	Clock-Like:dBER	dBER:Clock-Like	0.33	0.0002	***	0.4116
GBM	Kassandra	T_cells	SBS	glmnet	0.000198653302358423	SBS1:SBS5	SBS5	0.14	0.1246		0.1912
GBM	Kassandra	T_helpers	SBS	glmnet	0.0000336233545199268	SBS1:SBS5	SBS1:SBS5	0.15	0.1021		0.2835
GBM	Kassandra	Tregs	SBS	glmnet	0.000144615182623515	SBS1:SBS5:SBS40	SBS5	0.1	0.246
HNSC	Kassandra	B_cells	etiology-associated mutational signatures	glmnet	0.000945825741728202	Clock-Like:AID/APOBEC activity	Clock-Like	0.15	0.0016		0.2573
HNSC	Kassandra	CD4_T_cells	SBS	glmnet	0.000906733563192482	SBS1:SBS2:SBS5:SBS13	SBS2	0.12	0.0122
HNSC	Kassandra	CD8_T_cells	SBS	glmnet	0.000200371415200295	SBS1:SBS5	SBS5	0.26	0		0.0001	***
HNSC	Kassandra	CD8_T_cells_PD1_high	SBS	glmnet	0.000113483843545735	SBS1:SBS5	SBS5	0.27	0		0	***
HNSC	Kassandra	CD8_T_cells_PD1_low	SBS	glmnet	0.0000832156895094086	SBS1:SBS5	SBS5	0.24	0		0.0003	***
HNSC	Kassandra	Endothelium	SBS	glmnet	0.00043270938934381	SBS1:SBS2:SBS5:SBS13	SBS2:SBS1	0.13	0.007		0.0558
HNSC	Kassandra	Fibroblasts	SBS	glmnet	0.0000282286251507945	SBS2:SBS13	SBS2:SBS13	0.14	0.0033		0.012	*
HNSC	Kassandra	Immune_general	SBS	glmnet	0.0000453920433228862	SBS1:SBS5:SBS13	SBS5:SBS13:SBS1	0.19	0		0.0018	**
HNSC	Kassandra	Lymphocytes	etiology-associated mutational signatures	glmnet	0.000355479322952787	Clock-Like:AID/APOBEC activity	Clock-Like:AID/APOBEC activity	0.18	0.0001		0.0083	**
HNSC	Kassandra	Macrophages	SBS	glmnet	0.000302985806535371	SBS1:SBS2	SBS2	0.13	0.0068		0.033	*
HNSC	Kassandra	Macrophages_M1	SBS	glmnet	0.00000332174463832344	SBS1:SBS13	SBS13:SBS1	0.16	0.0007		0.0005	***
HNSC	Kassandra	Macrophages_M2	SBS	glmnet	0.0000105180863929536	SBS1:SBS2	SBS2:SBS1	0.12	0.0125		0.0171	*
HNSC	Kassandra	Monocytes	SBS	glmnet	0.00000943643541869851	SBS1:SBS2:SBS5:SBS13	SBS1:SBS5:SBS13	0.15	0.0012		0.1834
HNSC	Kassandra	Myeloid_cells	etiology-associated mutational signatures	lm		Clock-Like	Clock-Like	0.12	0.0084		0.0495	*
HNSC	Kassandra	Neutrophils	SBS	lm		SBS1	SBS1	0.06	0.1986		0.774
HNSC	Kassandra	NK_cells	SBS	glmnet	0.00000106687213750511	SBS1:SBS2:SBS5:SBS13	SBS13:SBS1:SBS2:SBS5	0.21	0		0.0062	**
HNSC	Kassandra	Non_plasma_B_cells	SBS	lm		SBS5	SBS5	0.07	0.1418		0.5874
HNSC	Kassandra	Plasma_B_cells	etiology-associated mutational signatures	glmnet	0.000969531085213603	Clock-Like:AID/APOBEC activity	Clock-Like	0.15	0.0016		0.213
HNSC	Kassandra	T_cells	SBS	glmnet	0.000421919521650287	SBS1:SBS5	SBS5	0.19	0		0.0014	**
HNSC	Kassandra	T_helpers	etiology-associated mutational signatures	lm		Clock-Like	Clock-Like	0	0.9529		0.2702
HNSC	Kassandra	Tregs	SBS	glmnet	0.000243435015981877	SBS1:SBS2:SBS5:SBS13	SBS2:SBS5	0.14	0.0038		0.0072	**
KICH	Kassandra	B_cells	SBS	lm		SBS1	SBS1	0.06	0.6998		0.116
KICH	Kassandra	CD4_T_cells	SBS	glmnet	0.00017292080358495	SBS1:SBS5	SBS5	0.11	0.4519
KICH	Kassandra	CD8_T_cells	SBS	glmnet	0.000142534215708375	SBS1:SBS5	SBS5	0.07	0.6147
KICH	Kassandra	CD8_T_cells_PD1_low	etiology-associated mutational signatures	glmnet	0.000137451075443517	Clock-Like:ROS	ROS	0.18	0.2175
KICH	Kassandra	Endothelium	etiology-associated mutational signatures	lm		Clock-Like	Clock-Like	0.28	0.0467		0.6121
KICH	Kassandra	Fibroblasts	etiology-associated mutational signatures	lm		Clock-Like	Clock-Like	0.05	0.7421		0.6121
KICH	Kassandra	Immune_general	SBS	glmnet	0.00351249951273859	SBS1:SBS5	SBS1	0.16	0.2688		0.7166
KICH	Kassandra	Lymphocytes	etiology-associated mutational signatures	glmnet	0.0015298101620836	Clock-Like:ROS	ROS	0.23	0.1067
KICH	Kassandra	Macrophages	SBS	glmnet	0.00309166355512912	SBS1:SBS5	SBS1	0.17	0.2261		0.1831
KICH	Kassandra	Macrophages_M1	SBS	lm		SBS1	SBS1	0.18	0.2102		0.9922
KICH	Kassandra	Macrophages_M2	SBS	glmnet	0.00281878558610265	SBS1:SBS5	SBS1	0.16	0.2545		0.2575
KICH	Kassandra	Myeloid_cells	SBS	glmnet	0.00276548498697747	SBS1:SBS5	SBS1	0.16	0.2575		0.4376
KICH	Kassandra	Neutrophils	etiology-associated mutational signatures	glmnet	0.000000626317459310297	Clock-Like:ROS	ROS:Clock-Like	0.61	0	****	0.0018	**
KICH	Kassandra	NK_cells	etiology-associated mutational signatures	lm		Clock-Like	Clock-Like	0.08	0.5846		0.8553
KICH	Kassandra	Non_plasma_B_cells	SBS	lm		SBS5	SBS5	0.06	0.6881		0.0999
KICH	Kassandra	Plasma_B_cells	SBS	lm		SBS1	SBS1	0.04	0.7864		0.2412
KICH	Kassandra	T_cells	etiology-associated mutational signatures	glmnet	0.000513756439186853	Clock-Like:ROS	ROS	0.11	0.4311
KICH	Kassandra	Tregs	etiology-associated mutational signatures	glmnet	0.0000314983607160852	Clock-Like:ROS	ROS:Clock-Like	0.25	0.077		0.489
KIRC	Kassandra	B_cells	SBS	glmnet	0.0000168093681685464	SBS1:SBS40	SBS1:SBS40	0.16	0.0031		0.2306
KIRC	Kassandra	CD4_T_cells	SBS	glmnet	0.000124637929858927	SBS1:SBS5:SBS40	SBS40:SBS1	0.11	0.0546		0.1065
KIRC	Kassandra	CD8_T_cells	SBS	glmnet	0.000350670785141004	SBS1:SBS5:SBS40	SBS1:SBS40	0.11	0.0408		0.0677
KIRC	Kassandra	CD8_T_cells_PD1_high	SBS	glmnet	0.000230330136851955	SBS1:SBS5:SBS40	SBS1:SBS40	0.09	0.0957		0.1017
KIRC	Kassandra	CD8_T_cells_PD1_low	SBS	glmnet	0.000134268059533078	SBS1:SBS5:SBS40	SBS1:SBS40	0.15	0.0073		0.087
KIRC	Kassandra	Endothelium	SBS	glmnet	0.00624799634415274	SBS1:SBS40	SBS1	0.11	0.0454		0.1412
KIRC	Kassandra	Fibroblasts	SBS	lm		SBS40	SBS40	0.09	0.1204		0.3314
KIRC	Kassandra	Immune_general	SBS	glmnet	0.0000102381771849189	SBS1:SBS5:SBS40	SBS40:SBS5:SBS1	0.17	0.0023		0.1862
KIRC	Kassandra	Lymphocytes	SBS	glmnet	0.00094525434409893	SBS1:SBS5:SBS40	SBS40	0.14	0.0105		0.0413	*
KIRC	Kassandra	Macrophages	etiology-associated mutational signatures	lm		Clock-Like	Clock-Like	0.09	0.1089		0.1589
KIRC	Kassandra	Macrophages_M1	etiology-associated mutational signatures	lm		Clock-Like	Clock-Like	0.13	0.0205		0.0529
KIRC	Kassandra	Macrophages_M2	SBS	lm		SBS1	SBS1	0.08	0.1274		0.0517
KIRC	Kassandra	Monocytes	SBS	lm		SBS1	SBS1	0.08	0.1314		0.6127
KIRC	Kassandra	Myeloid_cells	SBS	glmnet	0.0000230029595293567	SBS1:SBS40	SBS1:SBS40	0.12	0.0344		0.164
KIRC	Kassandra	Neutrophils	SBS	lm		SBS1	SBS1	0.05	0.3905		0.454
KIRC	Kassandra	NK_cells	SBS	glmnet	0.0000010123321846216	SBS1:SBS40	SBS1:SBS40	0.1	0.066		0.1246
KIRC	Kassandra	Non_plasma_B_cells	SBS	lm		SBS5	SBS5	0.08	0.1576		0.6899
KIRC	Kassandra	Plasma_B_cells	SBS	glmnet	0.0000171245330241258	SBS1:SBS40	SBS1:SBS40	0.16	0.0028		0.1697
KIRC	Kassandra	T_cells	SBS	glmnet	0.000469644986843862	SBS1:SBS5:SBS40	SBS1:SBS40	0.12	0.0236		0.2661
KIRC	Kassandra	T_helpers	SBS	glmnet	0.000341926966718494	SBS1:SBS5:SBS40	SBS40	0.09	0.0996
KIRC	Kassandra	Tregs	SBS	glmnet	0.0000379158007799998	SBS1:SBS5:SBS40	SBS1:SBS40	0.11	0.0432		0.095
KIRP	Kassandra	B_cells	SBS	glmnet	0.00000890907233899039	SBS1:SBS2:SBS13	SBS13:SBS2:SBS1	0.33	0	****	0.0632
KIRP	Kassandra	CD4_T_cells	SBS	glmnet	0.00000321785958064531	SBS1:SBS2:SBS5:SBS13	SBS13:SBS2:SBS1:SBS5	0.34	0	****	0.0082	**
KIRP	Kassandra	CD8_T_cells	etiology-associated mutational signatures	lm		Clock-Like	Clock-Like	0.01	0.9093		0.7437
KIRP	Kassandra	CD8_T_cells_PD1_high	etiology-associated mutational signatures	lm		Clock-Like	Clock-Like	0.01	0.9346		0.7437
KIRP	Kassandra	Endothelium	SBS	glmnet	0.000546022524541778	SBS1:SBS2:SBS5:SBS13	SBS2:SBS1	0.19	0.0028		0.0745
KIRP	Kassandra	Fibroblasts	SBS	glmnet	0.00308692229531406	SBS2:SBS5:SBS13	SBS13	0.13	0.0442
KIRP	Kassandra	Immune_general	SBS	glmnet	0.00194696818008372	SBS1:SBS5	SBS1	0.16	0.0126		0.0091	**
KIRP	Kassandra	Lymphocytes	SBS	glmnet	0.00433923506013543	SBS1:SBS5:SBS13	SBS13	0.22	0.0005
KIRP	Kassandra	Macrophages	SBS	glmnet	0.0030650879238153	SBS1:SBS2:SBS5	SBS1	0.16	0.011		0.003	**
KIRP	Kassandra	Macrophages_M1	SBS	glmnet	0.0000063388856374381	SBS1:SBS5:SBS13	SBS1:SBS13:SBS5	0.24	0.0002		0.0003	***
KIRP	Kassandra	Macrophages_M2	SBS	glmnet	0.00251376397772831	SBS1:SBS2:SBS5	SBS1	0.15	0.0187		0.0115	*
KIRP	Kassandra	Monocytes	SBS	glmnet	0.0000407828885830709	SBS1:SBS2:SBS5:SBS13	SBS1	0.14	0.0322		0.1401
KIRP	Kassandra	Myeloid_cells	SBS	glmnet	0.00181496024748098	SBS1:SBS5	SBS1	0.18	0.0049		0.002	**
KIRP	Kassandra	Neutrophils	SBS	glmnet	0.0000202946596252454	SBS1:SBS13	SBS1	0.11	0.0982		0.2845
KIRP	Kassandra	NK_cells	SBS	glmnet	0.000000289755098820535	SBS1:SBS2:SBS5:SBS13	SBS2:SBS13:SBS1:SBS5	0.14	0.0283		0.6358
KIRP	Kassandra	Non_plasma_B_cells	etiology-associated mutational signatures	lm		Clock-Like	Clock-Like	0.05	0.4248		0.1313
KIRP	Kassandra	Plasma_B_cells	SBS	glmnet	0.00000724182769828276	SBS1:SBS2:SBS13	SBS13:SBS2:SBS1	0.29	0		0.1337
KIRP	Kassandra	T_cells	etiology-associated mutational signatures	lm		Clock-Like	Clock-Like	0.01	0.8668		0.5848
KIRP	Kassandra	T_helpers	SBS	glmnet	0.0000690736570422773	SBS1:SBS5	SBS1	0.06	0.3644		0.1842
KIRP	Kassandra	Tregs	SBS	glmnet	0.0000152387637090971	SBS1:SBS2:SBS5:SBS13	SBS13:SBS2:SBS1	0.35	0	****	0.0493	*
LGG	Kassandra	CD8_T_cells	etiology-associated mutational signatures	lm		Clock-Like	Clock-Like	0.01	0.8531		0.6926
LGG	Kassandra	CD8_T_cells_PD1_high	etiology-associated mutational signatures	lm		Clock-Like	Clock-Like	0.01	0.8413		0.6723
LGG	Kassandra	Endothelium	etiology-associated mutational signatures	glmnet	0.000572895723383141	Clock-Like:Chemotherapy:AID/APOBEC activity	Clock-Like	0.14	0.0021		0.009	**
LGG	Kassandra	Fibroblasts	SBS	glmnet	0.000651098490934023	SBS1:SBS11:SBS13	SBS1	0.09	0.0386		0.0034	**
LGG	Kassandra	Immune_general	etiology-associated mutational signatures	lm		Clock-Like	Clock-Like	0.03	0.449		0.1828
LGG	Kassandra	Lymphocytes	SBS	glmnet	0.000138434282731371	SBS1:SBS5	SBS1	0.04	0.3883
LGG	Kassandra	Macrophages_M1	SBS	glmnet	0.0000588845543253015	SBS1:SBS11:SBS13	SBS13:SBS1:SBS11	0.17	0.0002		0.002	**
LGG	Kassandra	Macrophages_M2	etiology-associated mutational signatures	lm		AID/APOBEC activity	AID/APOBEC activity	0.15	0.0006		0.0004	***
LGG	Kassandra	Monocytes	SBS	glmnet	0.0000228775667362489	SBS1:SBS5:SBS13	SBS13	0.07	0.0985		0.0799
LGG	Kassandra	Myeloid_cells	etiology-associated mutational signatures	lm		Clock-Like	Clock-Like	0.03	0.4529		0.1234
LGG	Kassandra	Neutrophils	etiology-associated mutational signatures	glmnet	0.00000139512825153519	Clock-Like:Chemotherapy	Chemotherapy:Clock-Like	0.07	0.137		0.8469
LGG	Kassandra	NK_cells	SBS	glmnet	0.00000580907764705585	SBS1:SBS5:SBS13	SBS1:SBS5	0.1	0.0214		0.0332	*
LGG	Kassandra	Non_plasma_B_cells	SBS	lm		SBS5	SBS5	0.02	0.6476		0.7132
LGG	Kassandra	Plasma_B_cells	SBS	glmnet	0.0000517158048013482	SBS1:SBS13	SBS1	0.04	0.3168
LGG	Kassandra	T_cells	SBS	glmnet	0.0000645273090591121	SBS1:SBS5:SBS37	SBS37	0.03	0.5491
LGG	Kassandra	T_helpers	etiology-associated mutational signatures	lm		Clock-Like	Clock-Like	0.02	0.6711		0.4311
LIHC	Kassandra	B_cells	etiology-associated mutational signatures	lm		Clock-Like	Clock-Like	0.04	0.434		0.1219
LIHC	Kassandra	CD4_T_cells	etiology-associated mutational signatures	lm		Clock-Like	Clock-Like	0.04	0.5222		0.1711
LIHC	Kassandra	CD8_T_cells	SBS	glmnet	0.00000507535523650168	SBS1:SBS5	SBS1:SBS5	0.12	0.03		0.8868
LIHC	Kassandra	CD8_T_cells_PD1_high	SBS	glmnet	0.000410927803545975	SBS1:SBS5:SBS40	SBS5	0.11	0.0634		0.8805
LIHC	Kassandra	CD8_T_cells_PD1_low	SBS	glmnet	0.00000237172468761713	SBS1:SBS5	SBS1:SBS5	0.14	0.0179		0.9353
LIHC	Kassandra	Endothelium	SBS	glmnet	0.00021888153971027	SBS1:SBS5:SBS40	SBS1:SBS5:SBS40	0.18	0.0012		0.1236
LIHC	Kassandra	Fibroblasts	SBS	lm		SBS40	SBS40	0.06	0.2878		0.795
LIHC	Kassandra	Immune_general	SBS	glmnet	0.00143013529639443	SBS1:SBS5:SBS40	SBS1:SBS5	0.14	0.0118		0.4617
LIHC	Kassandra	Lymphocytes	SBS	glmnet	0.00209451127799398	SBS1:SBS5	SBS5	0.11	0.0473		0.9217
LIHC	Kassandra	Macrophages	SBS	glmnet	0.00136791868379199	SBS1:SBS5:SBS40	SBS1	0.09	0.1166		0.3735
LIHC	Kassandra	Macrophages_M1	SBS	glmnet	0.00000167367290046182	SBS1:SBS40	SBS1:SBS40	0.1	0.0743		0.533
LIHC	Kassandra	Macrophages_M2	SBS	glmnet	0.00124965376304825	SBS1:SBS5:SBS40	SBS1	0.04	0.438
LIHC	Kassandra	Monocytes	SBS	glmnet	0.0000172580210230685	SBS1:SBS5:SBS40	SBS1:SBS5	0.17	0.003		0.0922
LIHC	Kassandra	Myeloid_cells	SBS	glmnet	0.00102497152786653	SBS1:SBS5:SBS40	SBS1	0.11	0.0622		0.3807
LIHC	Kassandra	Neutrophils	etiology-associated mutational signatures	lm		Clock-Like	Clock-Like	0	0.9566		0.2577
LIHC	Kassandra	NK_cells	SBS	glmnet	0.0000268695221807207	SBS1:SBS5:SBS40	SBS1:SBS5	0.27	0		0.0491	*
LIHC	Kassandra	Non_plasma_B_cells	SBS	lm		SBS5	SBS5	0.09	0.1051		0.7542
LIHC	Kassandra	Plasma_B_cells	SBS	glmnet	0.0000281897163104196	SBS1:SBS40	SBS1:SBS40	0.08	0.1865		0.1194
LIHC	Kassandra	T_cells	SBS	glmnet	0.00130207009623767	SBS1:SBS5	SBS5	0.11	0.0647
LIHC	Kassandra	T_helpers	SBS	glmnet	0.00033177138286728	SBS1:SBS5	SBS1	0.09	0.1234		0.0401	*
LIHC	Kassandra	Tregs	etiology-associated mutational signatures	lm		Clock-Like	Clock-Like	0.01	0.901		0.1403
LUAD	Kassandra	B_cells	SBS	glmnet	0.000774012893096756	SBS1:SBS2:SBS4:SBS5:SBS13	SBS1:SBS2:SBS4:SBS5	0.15	0.0011		0.0561
LUAD	Kassandra	CD4_T_cells	etiology-associated mutational signatures	glmnet	0.00042587716363655	Clock-Like:AID/APOBEC activity:Tobacco	Tobacco	0.11	0.0223		0.0093	**
LUAD	Kassandra	CD8_T_cells	SBS	glmnet	0.00043227356397734	SBS1:SBS4:SBS5	SBS1	0.11	0.0182		0.0015	**
LUAD	Kassandra	CD8_T_cells_PD1_high	SBS	glmnet	0.000246517817624582	SBS1:SBS4:SBS5	SBS1:SBS4	0.11	0.0145		0.0011	**
LUAD	Kassandra	CD8_T_cells_PD1_low	SBS	glmnet	0.000147353754324878	SBS1:SBS5	SBS1	0.1	0.0264		0.003	**
LUAD	Kassandra	Endothelium	SBS	glmnet	0.00168112086781648	SBS1:SBS2:SBS4:SBS5:SBS13	SBS1:SBS4	0.14	0.002		0.2957
LUAD	Kassandra	Fibroblasts	etiology-associated mutational signatures	glmnet	0.00451530916242044	Clock-Like:AID/APOBEC activity:Tobacco	Clock-Like	0.05	0.2965
LUAD	Kassandra	Lymphocytes	SBS	glmnet	0.00245695043526862	SBS1:SBS2:SBS4:SBS5:SBS13	SBS1:SBS2	0.09	0.0614		0.4811
LUAD	Kassandra	Macrophages	SBS	glmnet	0.00172729701452384	SBS1:SBS2:SBS4:SBS5	SBS1:SBS4	0.11	0.0141		0.0801
LUAD	Kassandra	Macrophages_M1	etiology-associated mutational signatures	glmnet	0.00000204433366270468	Clock-Like:Tobacco	Tobacco:Clock-Like	0.11	0.0139		0.9254
LUAD	Kassandra	Macrophages_M2	SBS	glmnet	0.0000185644524638771	SBS1:SBS2:SBS5:SBS13	SBS13:SBS2:SBS1:SBS5	0.22	0		0.0011	**
LUAD	Kassandra	Monocytes	etiology-associated mutational signatures	lm		AID/APOBEC activity	AID/APOBEC activity	0.02	0.6595		0.6769
LUAD	Kassandra	Myeloid_cells	SBS	glmnet	0.00147383422319107	SBS1:SBS2:SBS4:SBS5	SBS1:SBS4	0.11	0.0131		0.0784
LUAD	Kassandra	Neutrophils	etiology-associated mutational signatures	glmnet	0.0000104854018459465	Clock-Like:Tobacco	Clock-Like	0.08	0.069		0.1355
LUAD	Kassandra	NK_cells	etiology-associated mutational signatures	lm		AID/APOBEC activity	AID/APOBEC activity	0.13	0.0039		0.5897
LUAD	Kassandra	Non_plasma_B_cells	SBS	lm		SBS5	SBS5	0.07	0.1101		0.4762
LUAD	Kassandra	Plasma_B_cells	SBS	glmnet	0.000616458290406944	SBS1:SBS2:SBS4:SBS13	SBS1:SBS2:SBS4	0.15	0.0008		0.1495
LUAD	Kassandra	T_cells	SBS	glmnet	0.00000779577702360823	SBS1:SBS5	SBS1:SBS5	0.09	0.0623		0.2311
LUAD	Kassandra	T_helpers	SBS	glmnet	0.0000241500717354609	SBS1:SBS5	SBS1:SBS5	0.14	0.0019		0.0098	**
LUAD	Kassandra	Tregs	SBS	glmnet	0.000344843172056386	SBS1:SBS2:SBS4:SBS5:SBS13	SBS5	0.04	0.363
LUSC	Kassandra	CD4_T_cells	SBS	glmnet	0.00226133135386913	SBS1:SBS2:SBS4:SBS5:SBS13	SBS1	0.22	0		0.0928
LUSC	Kassandra	CD8_T_cells	SBS	glmnet	0.000336234500490006	SBS1:SBS4:SBS5	SBS5	0.08	0.1079		0.4541
LUSC	Kassandra	CD8_T_cells_PD1_high	etiology-associated mutational signatures	glmnet	0.000107021698164854	Clock-Like:Tobacco	Clock-Like	0.08	0.121		0.2507
LUSC	Kassandra	CD8_T_cells_PD1_low	etiology-associated mutational signatures	glmnet	0.0000745242032303984	Clock-Like:Tobacco	Clock-Like	0.06	0.1966		0.6522
LUSC	Kassandra	Endothelium	SBS	glmnet	0.000513178655361891	SBS1:SBS2:SBS5:SBS13	SBS2:SBS5	0.15	0.002		0.5034
LUSC	Kassandra	Immune_general	SBS	glmnet	0.00775308636690814	SBS1:SBS4:SBS5	SBS1	0.13	0.0096
LUSC	Kassandra	Lymphocytes	etiology-associated mutational signatures	glmnet	0.00337386480280967	Clock-Like:AID/APOBEC activity:Tobacco	Clock-Like	0.05	0.3481
LUSC	Kassandra	Macrophages	etiology-associated mutational signatures	lm		Tobacco	Tobacco	0.01	0.8054		0.3999
LUSC	Kassandra	Macrophages_M1	SBS	glmnet	0.000211605191059615	SBS1:SBS4:SBS5:SBS13	SBS1:SBS5	0.11	0.0217		0.5385
LUSC	Kassandra	Macrophages_M2	SBS	glmnet	0.0010877061647809	SBS1:SBS2:SBS4:SBS5	SBS1	-0.02	0.7162
LUSC	Kassandra	Monocytes	SBS	glmnet	0.0000951914059928009	SBS1:SBS2:SBS4:SBS5:SBS13	SBS5	0.13	0.0065		0.8214
LUSC	Kassandra	Myeloid_cells	etiology-associated mutational signatures	glmnet	0.00208514725514016	Clock-Like:Tobacco	Clock-Like	0.06	0.2566
LUSC	Kassandra	Neutrophils	SBS	glmnet	0.0000436301094073972	SBS1:SBS4	SBS1	0.06	0.184		0.7658
LUSC	Kassandra	NK_cells	SBS	glmnet	0.00000255215442537019	SBS1:SBS2:SBS4:SBS5:SBS13	SBS13:SBS1:SBS2:SBS4:SBS5	0.17	0.0006		0.0193	*
LUSC	Kassandra	Non_plasma_B_cells	etiology-associated mutational signatures	lm		Clock-Like	Clock-Like	0.03	0.4926		0.1828
LUSC	Kassandra	T_cells	SBS	glmnet	0.00265745384932355	SBS1:SBS4:SBS5	SBS1	0.2	0.0001
LUSC	Kassandra	T_helpers	SBS	glmnet	0.0015007168887498	SBS1:SBS4:SBS5	SBS1	0.25	0
LUSC	Kassandra	Tregs	SBS	glmnet	0.000386962696222048	SBS1:SBS2:SBS4:SBS5:SBS13	SBS1	0.15	0.0022		0.1055
MESO	Kassandra	B_cells	etiology-associated mutational signatures	glmnet	0.0000976261441973593	Clock-Like:dBER	Clock-Like:dBER	0.25	0.0256		0.051
MESO	Kassandra	CD4_T_cells	SBS	glmnet	0.000807073764305581	SBS1:SBS5:SBS40	SBS1	0.16	0.1408		0.8662
MESO	Kassandra	CD8_T_cells	etiology-associated mutational signatures	lm		Clock-Like	Clock-Like	0.31	0.0046	**	0.7897
MESO	Kassandra	CD8_T_cells_PD1_high	etiology-associated mutational signatures	glmnet	0.00416428407876639	Clock-Like:dBER	Clock-Like	0.31	0.005	**
MESO	Kassandra	CD8_T_cells_PD1_low	etiology-associated mutational signatures	lm		Clock-Like	Clock-Like	0.25	0.0222		0.6498
MESO	Kassandra	Endothelium	etiology-associated mutational signatures	glmnet	0.00042002009264656	Clock-Like:dBER	dBER:Clock-Like	0.36	0.0008	***	0.0129	*
MESO	Kassandra	Fibroblasts	etiology-associated mutational signatures	glmnet	0.0111829931928558	Clock-Like:dBER	dBER	0.22	0.0523		0.0039	**
MESO	Kassandra	Immune_general	etiology-associated mutational signatures	lm		Clock-Like	Clock-Like	0.33	0.0026	**	0.4016
MESO	Kassandra	Lymphocytes	etiology-associated mutational signatures	glmnet	0.0000499291375200733	Clock-Like:dBER	dBER:Clock-Like	0.35	0.0013	**	0.2006
MESO	Kassandra	Macrophages	SBS	glmnet	0.0000249670255016061	SBS1:SBS5:SBS40	SBS1:SBS40:SBS5	0.31	0.0052	**	0.5121
MESO	Kassandra	Macrophages_M1	etiology-associated mutational signatures	lm		Clock-Like	Clock-Like	0.34	0.0015	**	0.4177
MESO	Kassandra	Macrophages_M2	SBS	glmnet	0.00401221434616892	SBS1:SBS5:SBS40	SBS1	0.15	0.1693		0.2383
MESO	Kassandra	Monocytes	SBS	glmnet	0.000000395157698355712	SBS1:SBS5:SBS40	SBS1:SBS5:SBS40	0.3	0.0067		0.9002
MESO	Kassandra	Myeloid_cells	SBS	glmnet	0.0000264567079334719	SBS1:SBS5:SBS40	SBS1:SBS40:SBS5	0.33	0.0024	**	0.5443
MESO	Kassandra	Neutrophils	etiology-associated mutational signatures	lm		Clock-Like	Clock-Like	0.22	0.0514		0.1631
MESO	Kassandra	NK_cells	SBS	glmnet	0.000184282283449993	SBS1:SBS5:SBS30:SBS40	SBS30	0.32	0.0031	**	0.2571
MESO	Kassandra	Non_plasma_B_cells	SBS	lm		SBS5	SBS5	0.1	0.3952		0.8186
MESO	Kassandra	Plasma_B_cells	etiology-associated mutational signatures	glmnet	0.0000178162204606863	Clock-Like:dBER	dBER:Clock-Like	0.28	0.0116		0.0463	*
MESO	Kassandra	T_cells	etiology-associated mutational signatures	lm		Clock-Like	Clock-Like	0.3	0.0067		0.8995
MESO	Kassandra	T_helpers	SBS	glmnet	0.000554941016829548	SBS1:SBS5	SBS1	0.17	0.1259		0.889
MESO	Kassandra	Tregs	SBS	glmnet	0.000363076125464163	SBS1:SBS5:SBS40	SBS1	0.09	0.4346
OV	Kassandra	B_cells	SBS	glmnet	0.000951482987518878	SBS1:SBS40	SBS1	0.09	0.1571		0.0216	*
OV	Kassandra	CD4_T_cells	SBS	glmnet	0.000225188402733975	SBS1:SBS5:SBS40	SBS1	0.09	0.1595
OV	Kassandra	CD8_T_cells	SBS	glmnet	0.00000202268021368737	SBS1:SBS5	SBS1:SBS5	0.1	0.1129		0.646
OV	Kassandra	CD8_T_cells_PD1_high	SBS	glmnet	0.00000127342831255374	SBS1:SBS5	SBS1:SBS5	0.1	0.0982		0.788
OV	Kassandra	CD8_T_cells_PD1_low	SBS	glmnet	0.000000822303036537478	SBS1:SBS5	SBS1:SBS5	0.09	0.1464		0.6022
OV	Kassandra	Endothelium	etiology-associated mutational signatures	lm		Clock-Like	Clock-Like	0.1	0.1019		0.2068
OV	Kassandra	Fibroblasts	SBS	lm		SBS40	SBS40	0.08	0.1997		0.2257
OV	Kassandra	Immune_general	SBS	glmnet	0.00389241516674282	SBS1:SBS5	SBS1	0.11	0.0829		0.0135	*
OV	Kassandra	Lymphocytes	SBS	glmnet	0.0000730223257907308	SBS1:SBS5	SBS1:SBS5	0.11	0.0716		0.16
OV	Kassandra	Macrophages_M1	SBS	lm		SBS1	SBS1	0.14	0.022		0.0077	**
OV	Kassandra	Macrophages_M2	SBS	glmnet	0.00120515364120555	SBS1:SBS5:SBS40	SBS1	-0.02	0.7409
OV	Kassandra	Myeloid_cells	SBS	glmnet	0.00225885614532424	SBS1:SBS5:SBS40	SBS1	0.09	0.154
OV	Kassandra	Neutrophils	SBS	lm		SBS1	SBS1	0.1	0.1125		0.0424	*
OV	Kassandra	NK_cells	etiology-associated mutational signatures	lm		Clock-Like	Clock-Like	0.1	0.1162		0.146
OV	Kassandra	Non_plasma_B_cells	SBS	lm		SBS5	SBS5	0.05	0.416		0.3558
OV	Kassandra	Plasma_B_cells	SBS	glmnet	0.00103154514731261	SBS1:SBS40	SBS1	0.09	0.1606		0.0143	*
OV	Kassandra	T_cells	etiology-associated mutational signatures	lm		Clock-Like	Clock-Like	0.02	0.7262		0.3709
OV	Kassandra	T_helpers	SBS	glmnet	0.0000758850163774203	SBS1:SBS5	SBS5	0.07	0.2898
OV	Kassandra	Tregs	SBS	glmnet	0.000170297327136093	SBS1:SBS5:SBS40	SBS1	0.09	0.1433
PAAD	Kassandra	B_cells	etiology-associated mutational signatures	lm		Clock-Like	Clock-Like	0.23	0.003		0.2258
PAAD	Kassandra	CD4_T_cells	SBS	glmnet	0.00129495798733623	SBS1:SBS5	SBS5	0.32	0	****	0.0182	*
PAAD	Kassandra	CD8_T_cells	SBS	glmnet	0.000528655105867401	SBS1:SBS5	SBS5	0.3	0.0001		0.008	**
PAAD	Kassandra	CD8_T_cells_PD1_high	SBS	glmnet	0.00025448656941924	SBS1:SBS5	SBS5	0.28	0.0002		0.0064	**
PAAD	Kassandra	CD8_T_cells_PD1_low	SBS	glmnet	0.000274168536448161	SBS1:SBS5	SBS5	0.31	0	****	0.0077	**
PAAD	Kassandra	Endothelium	SBS	lm		SBS5	SBS5	0.31	0.0001	****	0.0052	**
PAAD	Kassandra	Fibroblasts	etiology-associated mutational signatures	lm		Clock-Like	Clock-Like	0.14	0.0804		0.1305
PAAD	Kassandra	Immune_general	SBS	glmnet	0.00686784075983782	SBS1:SBS5	SBS5	0.27	0.0005		0.0475	*
PAAD	Kassandra	Lymphocytes	SBS	glmnet	0.00423703087757191	SBS1:SBS5	SBS5	0.29	0.0001		0.0123	*
PAAD	Kassandra	Macrophages	etiology-associated mutational signatures	lm		Clock-Like	Clock-Like	0.01	0.8778		0.6273
PAAD	Kassandra	Macrophages_M1	SBS	lm		SBS1	SBS1	0.07	0.3547		0.1745
PAAD	Kassandra	Myeloid_cells	SBS	glmnet	0.00353984786045542	SBS1:SBS5	SBS1	0.1	0.2122
PAAD	Kassandra	Neutrophils	SBS	lm		SBS1	SBS1	0.08	0.3079		0.6601
PAAD	Kassandra	NK_cells	SBS	glmnet	0.000000444969487696836	SBS1:SBS5	SBS1:SBS5	0.23	0.003		0.6393
PAAD	Kassandra	Non_plasma_B_cells	SBS	lm		SBS5	SBS5	0.25	0.001		0.036	*
PAAD	Kassandra	Plasma_B_cells	etiology-associated mutational signatures	lm		Clock-Like	Clock-Like	0.18	0.0201		0.1727
PAAD	Kassandra	T_cells	SBS	glmnet	0.00166160833209171	SBS1:SBS5	SBS5	0.33	0	****	0.0095	**
PAAD	Kassandra	T_helpers	SBS	glmnet	0.00101800773943367	SBS1:SBS5	SBS5	0.31	0.0001	****	0.0363	*
PAAD	Kassandra	Tregs	SBS	glmnet	0.0000580935715779122	SBS1:SBS5	SBS5:SBS1	0.28	0.0002		0.0035	**
PCPG	Kassandra	B_cells	SBS	glmnet	0.000231567492639695	SBS1:SBS5	SBS1:SBS5	0.15	0.049		0.7185
PCPG	Kassandra	CD4_T_cells	etiology-associated mutational signatures	glmnet	0.0000564360966055751	Clock-Like:dMMR	dMMR	0.13	0.0912		0.1501
PCPG	Kassandra	CD8_T_cells	etiology-associated mutational signatures	glmnet	0.0000531491944582951	Clock-Like:dMMR	dMMR	0.09	0.2138		0.2133
PCPG	Kassandra	CD8_T_cells_PD1_high	etiology-associated mutational signatures	glmnet	0.0000264992553742633	Clock-Like:dMMR	dMMR	0.1	0.1997		0.2096
PCPG	Kassandra	CD8_T_cells_PD1_low	etiology-associated mutational signatures	glmnet	0.0000266499390840318	Clock-Like:dMMR	dMMR	0.09	0.2361		0.2712
PCPG	Kassandra	Endothelium	SBS	lm		SBS5	SBS5	0.07	0.3479		0.5592
PCPG	Kassandra	Fibroblasts	etiology-associated mutational signatures	glmnet	0.000943097590455309	Clock-Like:dMMR	dMMR	0.12	0.0951		0.1608
PCPG	Kassandra	Immune_general	SBS	glmnet	0.000147673623176645	SBS1:SBS5:SBS15	SBS1:SBS5:SBS15	0.14	0.0582		0.2775
PCPG	Kassandra	Lymphocytes	SBS	glmnet	0.0000383403176547165	SBS1:SBS5:SBS15	SBS1:SBS5:SBS15	0.15	0.0429		0.8581
PCPG	Kassandra	Macrophages	SBS	glmnet	0.000464508171861716	SBS1:SBS5	SBS1	0.16	0.0368		0.3859
PCPG	Kassandra	Macrophages_M1	SBS	lm		SBS1	SBS1	0.1	0.179		0.8152
PCPG	Kassandra	Macrophages_M2	SBS	glmnet	0.000470973084327212	SBS1:SBS5	SBS1	0.16	0.0277		0.2401
PCPG	Kassandra	Monocytes	etiology-associated mutational signatures	lm		dMMR	dMMR	0	0.9958		0.9358
PCPG	Kassandra	Myeloid_cells	SBS	glmnet	0.00038417112527852	SBS1:SBS5	SBS1	0.14	0.0541		0.655
PCPG	Kassandra	Neutrophils	SBS	lm		SBS1	SBS1	0.05	0.5367		0.7203
PCPG	Kassandra	NK_cells	etiology-associated mutational signatures	glmnet	0.0000169545237963434	Clock-Like:dMMR	Clock-Like	0.13	0.0809		0.4315
PCPG	Kassandra	Non_plasma_B_cells	etiology-associated mutational signatures	glmnet	0.00000344966532156106	Clock-Like:dMMR	Clock-Like:dMMR	0.12	0.1091		0.6335
PCPG	Kassandra	Plasma_B_cells	etiology-associated mutational signatures	lm		Clock-Like	Clock-Like	0.12	0.0975		0.4791
PCPG	Kassandra	T_cells	etiology-associated mutational signatures	glmnet	0.000104863663113513	Clock-Like:dMMR	dMMR	0.12	0.1133		0.1649
PCPG	Kassandra	T_helpers	etiology-associated mutational signatures	glmnet	0.0000380129496568762	Clock-Like:dMMR	dMMR	0.11	0.1486		0.1436
PCPG	Kassandra	Tregs	etiology-associated mutational signatures	lm		Clock-Like	Clock-Like	0.07	0.3257		0.868
PRAD	Kassandra	B_cells	etiology-associated mutational signatures	lm		Clock-Like	Clock-Like	0.12	0.0072		0.2519
PRAD	Kassandra	CD4_T_cells	etiology-associated mutational signatures	lm		Clock-Like	Clock-Like	0.05	0.2421		0.1734
PRAD	Kassandra	CD8_T_cells	SBS	glmnet	0.0000950377379768372	SBS1:SBS5	SBS1	0.1	0.0322		0.0202	*
PRAD	Kassandra	CD8_T_cells_PD1_high	SBS	glmnet	0.00000058796611564736	SBS1:SBS5:SBS40	SBS1:SBS40:SBS5	0.14	0.0026		0.0006	***
PRAD	Kassandra	CD8_T_cells_PD1_low	SBS	glmnet	0.0000564568592598097	SBS1:SBS5	SBS1	0.09	0.0573		0.0189	*
PRAD	Kassandra	Endothelium	etiology-associated mutational signatures	lm		Clock-Like	Clock-Like	0.03	0.5168		0.7021
PRAD	Kassandra	Fibroblasts	SBS	glmnet	0.000305251114339012	SBS1:SBS40	SBS40	0.04	0.3885		0.2916
PRAD	Kassandra	Immune_general	etiology-associated mutational signatures	lm		Clock-Like	Clock-Like	0.06	0.171		0.2126
PRAD	Kassandra	Lymphocytes	etiology-associated mutational signatures	lm		Clock-Like	Clock-Like	0.09	0.058		0.322
PRAD	Kassandra	Macrophages_M1	SBS	glmnet	0.0000990869339858283	SBS1:SBS5:SBS40	SBS1	0.11	0.0122		0.0079	**
PRAD	Kassandra	Monocytes	SBS	glmnet	0.0000262624031909786	SBS1:SBS5:SBS40	SBS5	0.1	0.0339		0.0049	**
PRAD	Kassandra	Neutrophils	SBS	glmnet	0.00000845709644991658	SBS1:SBS40	SBS40	0.06	0.2232
PRAD	Kassandra	Non_plasma_B_cells	SBS	lm		SBS5	SBS5	0	0.9418		0.1253
PRAD	Kassandra	Plasma_B_cells	etiology-associated mutational signatures	lm		Clock-Like	Clock-Like	0.14	0.0025		0.4323
PRAD	Kassandra	T_cells	etiology-associated mutational signatures	lm		Clock-Like	Clock-Like	0.05	0.2907		0.4005
PRAD	Kassandra	T_helpers	SBS	glmnet	0.0000261363077648852	SBS1:SBS5	SBS5	0.06	0.1676
PRAD	Kassandra	Tregs	SBS	glmnet	0.0000820666944904041	SBS1:SBS5:SBS40	SBS5	0.04	0.3355
SARC	Kassandra	B_cells	SBS	lm		SBS1	SBS1	0.19	0.007		0.3781
SARC	Kassandra	CD4_T_cells	etiology-associated mutational signatures	lm		Clock-Like	Clock-Like	0.03	0.6912		0.4247
SARC	Kassandra	CD8_T_cells	SBS	glmnet	0.000130102523101212	SBS1:SBS5	SBS1:SBS5	0.21	0.0024		0.0901
SARC	Kassandra	CD8_T_cells_PD1_high	SBS	glmnet	0.000011888347046037	SBS1:SBS5	SBS1:SBS5	0.17	0.0155		0.2322
SARC	Kassandra	CD8_T_cells_PD1_low	SBS	glmnet	0.0000551000409855806	SBS1:SBS5	SBS1:SBS5	0.27	0.0001		0.2375
SARC	Kassandra	Endothelium	SBS	lm		SBS5	SBS5	0.04	0.5471		0.5211
SARC	Kassandra	Fibroblasts	etiology-associated mutational signatures	lm		Clock-Like	Clock-Like	0.03	0.6324		0.5368
SARC	Kassandra	Immune_general	SBS	glmnet	0.00360252943542552	SBS1:SBS5	SBS1:SBS5	0.23	0.0007		0.1454
SARC	Kassandra	Lymphocytes	SBS	glmnet	0.00258848773259871	SBS1:SBS5	SBS1	0.23	0.0008		0.3967
SARC	Kassandra	Macrophages	SBS	glmnet	0.000545732917792123	SBS1:SBS5	SBS1:SBS5	0.18	0.0114		0.07
SARC	Kassandra	Macrophages_M1	SBS	lm		SBS1	SBS1	0.12	0.0841		0.4515
SARC	Kassandra	Macrophages_M2	SBS	glmnet	0.00044992950733743	SBS1:SBS5	SBS1:SBS5	0.17	0.0127		0.0705
SARC	Kassandra	Myeloid_cells	SBS	glmnet	0.000563560953456789	SBS1:SBS5	SBS1:SBS5	0.17	0.0153		0.21
SARC	Kassandra	Neutrophils	SBS	lm		SBS1	SBS1	0.02	0.7339		0.035	*
SARC	Kassandra	NK_cells	SBS	glmnet	0.000000799296244965712	SBS1:SBS5	SBS1:SBS5	0.18	0.0087		0.0393	*
SARC	Kassandra	Non_plasma_B_cells	SBS	lm		SBS5	SBS5	0.07	0.3449		0.1021
SARC	Kassandra	Plasma_B_cells	SBS	lm		SBS1	SBS1	0.15	0.0337		0.5828
SARC	Kassandra	T_cells	SBS	glmnet	0.0018391707787565	SBS1:SBS5	SBS1	0.21	0.0032		0.3327
SARC	Kassandra	T_helpers	etiology-associated mutational signatures	lm		Clock-Like	Clock-Like	0	0.9999		0.3557
SARC	Kassandra	Tregs	etiology-associated mutational signatures	lm		Clock-Like	Clock-Like	0.05	0.4638		0.4767
SKCM	Kassandra	B_cells	SBS	lm		SBS1	SBS1	0.06	0.2184		0.0607
SKCM	Kassandra	CD4_T_cells	etiology-associated mutational signatures	glmnet	0.00000924933990819984	Clock-Like:UV	UV:Clock-Like	0.27	0		0.868
SKCM	Kassandra	CD8_T_cells	SBS	glmnet	0.00169933246928483	SBS1:SBS5:SBS7a:SBS7c:SBS7d	SBS1:SBS7d	0.12	0.0122		0.0162	*
SKCM	Kassandra	CD8_T_cells_PD1_high	SBS	glmnet	0.00112961934925261	SBS1:SBS5:SBS7c	SBS1	0.1	0.0417		0.0257	*
SKCM	Kassandra	CD8_T_cells_PD1_low	SBS	glmnet	0.0003476528652855	SBS1:SBS5:SBS7a:SBS7c:SBS7d	SBS7c:SBS1:SBS7d	0.15	0.0024		0.0115	*
SKCM	Kassandra	Endothelium	etiology-associated mutational signatures	glmnet	0.000890088157451283	Clock-Like:UV	UV:Clock-Like	0.14	0.006		0.0112	*
SKCM	Kassandra	Fibroblasts	etiology-associated mutational signatures	lm		Clock-Like	Clock-Like	0.13	0.0103		0.0563
SKCM	Kassandra	Immune_general	SBS	glmnet	0.00471070182786377	SBS1:SBS5	SBS1	0.11	0.0298		0.1018
SKCM	Kassandra	Lymphocytes	SBS	glmnet	0.0028437467225238	SBS1:SBS5	SBS1	0.09	0.0759		0.0684
SKCM	Kassandra	Macrophages	SBS	glmnet	0.000154845576940997	SBS1:SBS5	SBS1:SBS5	0.12	0.0198		0.4986
SKCM	Kassandra	Macrophages_M1	SBS	glmnet	0.00029927365724163	SBS1:SBS5:SBS7d	SBS1:SBS7d	0.12	0.0171		0.0129	*
SKCM	Kassandra	Macrophages_M2	SBS	glmnet	0.000147782568019748	SBS1:SBS5	SBS1:SBS5	0.11	0.0233		0.4647
SKCM	Kassandra	Monocytes	SBS	glmnet	0.0000199429255359525	SBS1:SBS5	SBS1	0.1	0.0537		0.0525
SKCM	Kassandra	Myeloid_cells	SBS	glmnet	0.00016885664791838	SBS1:SBS5	SBS1:SBS5	0.12	0.014		0.3236
SKCM	Kassandra	Neutrophils	etiology-associated mutational signatures	lm		UV	UV	0.01	0.9077		0.7439
SKCM	Kassandra	NK_cells	SBS	glmnet	0.0000347320880334285	SBS1:SBS5	SBS1	0.11	0.0335		0.0463	*
SKCM	Kassandra	Plasma_B_cells	SBS	lm		SBS1	SBS1	0.06	0.2526		0.0737
SKCM	Kassandra	T_cells	SBS	glmnet	0.0032048035785366	SBS1:SBS5:SBS7a:SBS7c:SBS7d	SBS7d:SBS1	0.14	0.0047		0.0164	*
SKCM	Kassandra	T_helpers	etiology-associated mutational signatures	glmnet	0.00000672798005324716	Clock-Like:UV	UV:Clock-Like	0.28	0		0.8658
SKCM	Kassandra	Tregs	SBS	glmnet	0.000449623334541033	SBS1:SBS5	SBS1	0.05	0.3471
STAD	Kassandra	B_cells	SBS	glmnet	0.00355193539966459	SBS1:SBS2:SBS13:SBS40	SBS1	0.08	0.1199
STAD	Kassandra	CD4_T_cells	SBS	glmnet	0.00165894433452038	SBS1:SBS2:SBS5:SBS13:SBS17b:SBS40	SBS1	0.13	0.0147		0.1462
STAD	Kassandra	CD8_T_cells	etiology-associated mutational signatures	glmnet	0.000348544035976782	Clock-Like:dMMR:ROS	dMMR:Clock-Like	0.13	0.0125		0.1021
STAD	Kassandra	CD8_T_cells_PD1_high	etiology-associated mutational signatures	glmnet	0.00018556444417015	Clock-Like:dMMR:ROS	dMMR	0.15	0.0028		0.0439	*
STAD	Kassandra	CD8_T_cells_PD1_low	etiology-associated mutational signatures	glmnet	0.000416776662077104	Clock-Like:dMMR:ROS	dMMR	0.12	0.018
STAD	Kassandra	Endothelium	SBS	glmnet	0.000352543031298272	SBS1:SBS2:SBS5:SBS13:SBS40	SBS2:SBS13:SBS1:SBS5:SBS40	0.25	0		0.0001	***
STAD	Kassandra	Fibroblasts	etiology-associated mutational signatures	glmnet	0.000524978602546916	Clock-Like:AID/APOBEC activity:dMMR:ROS	AID/APOBEC activity:ROS:dMMR	0.1	0.0508		0.8881
STAD	Kassandra	Immune_general	etiology-associated mutational signatures	glmnet	0.00567283841481498	Clock-Like:dMMR	dMMR	0.12	0.0203
STAD	Kassandra	Lymphocytes	SBS	glmnet	0.00457729306429772	SBS1:SBS2:SBS5:SBS13:SBS17a:SBS40	SBS1	0.1	0.0492		0.0869
STAD	Kassandra	Macrophages	etiology-associated mutational signatures	glmnet	0.00114578227320064	Clock-Like:dMMR:ROS	dMMR	0.11	0.0383		0.0794
STAD	Kassandra	Macrophages_M1	etiology-associated mutational signatures	glmnet	0.000174228813170488	Clock-Like:AID/APOBEC activity:ROS	ROS:Clock-Like	0.11	0.0313		0.1294
STAD	Kassandra	Macrophages_M2	etiology-associated mutational signatures	glmnet	0.000955273810100474	AID/APOBEC activity:dMMR:ROS	dMMR	0.1	0.0627		0.1311
STAD	Kassandra	Monocytes	SBS	glmnet	0.00000860311813366952	SBS1:SBS2:SBS5:SBS13:SBS40	SBS13:SBS5:SBS40	0.11	0.0352		0.4199
STAD	Kassandra	Myeloid_cells	SBS	glmnet	0.00228436883894527	SBS1:SBS5:SBS40	SBS5	-0.06	0.2244
STAD	Kassandra	Neutrophils	SBS	glmnet	0.0000306782256362661	SBS2:SBS13	SBS2	0.06	0.2416		0.6141
STAD	Kassandra	NK_cells	SBS	glmnet	0.0000140254816968348	SBS1:SBS2:SBS5:SBS13:SBS40	SBS2:SBS40:SBS5:SBS1	0.21	0		0.0195	*
STAD	Kassandra	Non_plasma_B_cells	SBS	lm		SBS5	SBS5	0.02	0.6466		0.1888
STAD	Kassandra	Plasma_B_cells	etiology-associated mutational signatures	glmnet	0.00200217494898316	Clock-Like:AID/APOBEC activity	AID/APOBEC activity	0.04	0.4925
STAD	Kassandra	T_cells	SBS	glmnet	0.000011692401194525	SBS1:SBS5:SBS17a	SBS17a:SBS1:SBS5	0.14	0.006		0.0893
STAD	Kassandra	T_helpers	SBS	glmnet	0.00000615106784498161	SBS1:SBS5:SBS17a	SBS1:SBS17a:SBS5	0.15	0.0034		0.0884
STAD	Kassandra	Tregs	SBS	glmnet	0.000751983013251379	SBS1:SBS2:SBS5:SBS13:SBS17b:SBS40	SBS5	0.01	0.7974
TGCT	Kassandra	B_cells	SBS	glmnet	0.00215539359508669	SBS1:SBS5	SBS1:SBS5	0.17	0.0341		0.1679
TGCT	Kassandra	CD4_T_cells	SBS	glmnet	0.00148053377544921	SBS1:SBS5	SBS1	0.24	0.0038		0.0135	*
TGCT	Kassandra	CD8_T_cells	etiology-associated mutational signatures	glmnet	0.00318001241899473	Clock-Like:dMMR	dMMR	0.24	0.0034		0.5371
TGCT	Kassandra	CD8_T_cells_PD1_high	etiology-associated mutational signatures	glmnet	0.00176515492753792	Clock-Like:dMMR	dMMR	0.24	0.0032		0.4158
TGCT	Kassandra	CD8_T_cells_PD1_low	etiology-associated mutational signatures	glmnet	0.00136392434477466	Clock-Like:dMMR	dMMR	0.23	0.0046		0.6484
TGCT	Kassandra	Endothelium	SBS	glmnet	0.000233301119877837	SBS1:SBS5	SBS1:SBS5	0.23	0.0056		0	***
TGCT	Kassandra	Immune_general	SBS	glmnet	0.0086495568140587	SBS1:SBS5	SBS1	0.24	0.0031		0.0293	*
TGCT	Kassandra	Lymphocytes	SBS	glmnet	0.00380892716132652	SBS1:SBS5	SBS1	0.24	0.0036		0.0187	*
TGCT	Kassandra	Macrophages	SBS	glmnet	0.002029065957455	SBS1:SBS5	SBS1	0.18	0.0289		0.3075
TGCT	Kassandra	Macrophages_M1	SBS	glmnet	0.00126736760045492	SBS1:SBS5	SBS1	0.22	0.0075		0.0136	*
TGCT	Kassandra	Macrophages_M2	SBS	glmnet	0.00167421735640402	SBS1:SBS5	SBS1	0.15	0.0665		0.4636
TGCT	Kassandra	Monocytes	SBS	glmnet	0.000153127572764478	SBS1:SBS5	SBS1	0.25	0.0026		0.0216	*
TGCT	Kassandra	Myeloid_cells	SBS	glmnet	0.00371910312682602	SBS1:SBS5	SBS1	0.19	0.0216		0.1728
TGCT	Kassandra	Neutrophils	etiology-associated mutational signatures	lm		Clock-Like	Clock-Like	0.11	0.1862		0.931
TGCT	Kassandra	Non_plasma_B_cells	etiology-associated mutational signatures	glmnet	0.00125890291738199	Clock-Like:dMMR	dMMR	0.28	0.0007
TGCT	Kassandra	Plasma_B_cells	SBS	lm		SBS1	SBS1	0.16	0.0492		0.1948
TGCT	Kassandra	T_cells	SBS	glmnet	0.00299237743661176	SBS1:SBS5	SBS1	0.23	0.0049		0.0173	*
TGCT	Kassandra	T_helpers	SBS	glmnet	0.000730161545999011	SBS1:SBS5	SBS1:SBS5	0.26	0.0014		0.0096	**
TGCT	Kassandra	Tregs	SBS	glmnet	0.000469525068243741	SBS1:SBS5	SBS1	0.2	0.0175		0.0449	*
THCA	Kassandra	B_cells	SBS	glmnet	0.00115210389094211	SBS1:SBS2:SBS13	SBS1	0.12	0.0092		0.9615
THCA	Kassandra	CD4_T_cells	SBS	glmnet	0.000428122703282557	SBS1:SBS2:SBS5:SBS13	SBS5	0.13	0.0056		0.3298
THCA	Kassandra	CD8_T_cells	SBS	glmnet	0.00000649381725358044	SBS1:SBS5	SBS1:SBS5	0.15	0.0011		0.095
THCA	Kassandra	CD8_T_cells_PD1_high	SBS	glmnet	0.00000393923408932197	SBS1:SBS5	SBS1:SBS5	0.15	0.0014		0.0355	*
THCA	Kassandra	CD8_T_cells_PD1_low	SBS	glmnet	0.00000264650308054321	SBS1:SBS5	SBS5:SBS1	0.16	0.0006		0.0592
THCA	Kassandra	Endothelium	etiology-associated mutational signatures	glmnet	0.0000214724051638698	Clock-Like:AID/APOBEC activity	AID/APOBEC activity:Clock-Like	0.1	0.0325		0.4484
THCA	Kassandra	Fibroblasts	etiology-associated mutational signatures	glmnet	0.0000151484941756453	Clock-Like:AID/APOBEC activity:dMMR	AID/APOBEC activity:dMMR:Clock-Like	0.11	0.02		0.8688
THCA	Kassandra	Immune_general	SBS	glmnet	0.0000423584566931278	SBS1:SBS5	SBS1:SBS5	0.15	0.0009		0.2789
THCA	Kassandra	Lymphocytes	SBS	glmnet	0.00131291610124256	SBS1:SBS2:SBS5:SBS13	SBS1:SBS5	0.16	0.0005		0.1911
THCA	Kassandra	Macrophages	SBS	glmnet	0.000712881397172179	SBS1:SBS2:SBS5	SBS2:SBS5	0.14	0.0027		0.0223	*
THCA	Kassandra	Macrophages_M2	SBS	glmnet	0.000592111888533433	SBS1:SBS2:SBS5	SBS2:SBS5	0.14	0.0021		0.0244	*
THCA	Kassandra	Monocytes	etiology-associated mutational signatures	glmnet	0.0000494485392802681	AID/APOBEC activity:dMMR	AID/APOBEC activity	0.07	0.1266		0.9534
THCA	Kassandra	Myeloid_cells	SBS	glmnet	0.000729192440261203	SBS1:SBS2:SBS5	SBS2:SBS5	0.13	0.0041		0.0227	*
THCA	Kassandra	Neutrophils	SBS	lm		SBS1	SBS1	0.04	0.4107		0.0616
THCA	Kassandra	NK_cells	SBS	glmnet	0.0000511565494243206	SBS1:SBS2:SBS5:SBS13	SBS5	0.08	0.0935
THCA	Kassandra	Non_plasma_B_cells	SBS	lm		SBS5	SBS5	0.1	0.0305		0.2741
THCA	Kassandra	Plasma_B_cells	SBS	glmnet	0.00115015636366825	SBS1:SBS2:SBS13	SBS1	0.11	0.0131		0.7999
THCA	Kassandra	T_cells	SBS	glmnet	0.0000108392951563598	SBS1:SBS5	SBS1:SBS5	0.15	0.0008		0.2953
THCA	Kassandra	T_helpers	SBS	glmnet	0.00000335830584067151	SBS1:SBS5	SBS1:SBS5	0.16	0.0004		0.6651
THCA	Kassandra	Tregs	etiology-associated mutational signatures	glmnet	0.00000198828518924394	Clock-Like:AID/APOBEC activity	AID/APOBEC activity:Clock-Like	0.11	0.0164		0.332
THYM	Kassandra	B_cells	SBS	glmnet	0.0000399613472103732	SBS1:SBS5	SBS1:SBS5	0.22	0.0192		0.0972
THYM	Kassandra	CD4_T_cells	SBS	glmnet	0.0000326597241809914	SBS1:SBS5	SBS1:SBS5	0.32	0.0004	***	0.0027	**
THYM	Kassandra	CD8_T_cells	etiology-associated mutational signatures	glmnet	0.00665953131968375	Clock-Like:dMMR	Clock-Like	0.46	0	****	0	***
THYM	Kassandra	CD8_T_cells_PD1_high	etiology-associated mutational signatures	glmnet	0.000229126170035571	Clock-Like:dMMR	Clock-Like:dMMR	0.34	0.0001	***	0.0039	**
THYM	Kassandra	CD8_T_cells_PD1_low	etiology-associated mutational signatures	lm		Clock-Like	Clock-Like	0.48	0	****	0	***
THYM	Kassandra	Endothelium	SBS	lm		SBS5	SBS5	0.28	0.002		0.0007	***
THYM	Kassandra	Fibroblasts	etiology-associated mutational signatures	glmnet	0.000674802220472052	Clock-Like:dMMR	Clock-Like	0.18	0.0551		0.7905
THYM	Kassandra	Immune_general	etiology-associated mutational signatures	glmnet	0.00803968148026306	Clock-Like:dMMR	Clock-Like	0.39	0	****	0	***
THYM	Kassandra	Lymphocytes	etiology-associated mutational signatures	glmnet	0.00620269754670776	Clock-Like:dMMR	Clock-Like	0.4	0	****	0	***
THYM	Kassandra	Macrophages	SBS	glmnet	0.00212134390762294	SBS1:SBS5	SBS1	0.1	0.2958
THYM	Kassandra	Macrophages_M1	SBS	lm		SBS1	SBS1	0.14	0.138		0.0105	*
THYM	Kassandra	Macrophages_M2	SBS	glmnet	0.00162047249370553	SBS1:SBS5	SBS1	0.1	0.2911
THYM	Kassandra	Myeloid_cells	etiology-associated mutational signatures	lm		Clock-Like	Clock-Like	0.11	0.2372		0.0178	*
THYM	Kassandra	Neutrophils	SBS	lm		SBS1	SBS1	0.07	0.4374		0.0262	*
THYM	Kassandra	NK_cells	SBS	glmnet	0.000000786531613584125	SBS1:SBS5	SBS5:SBS1	0.31	0.0006	***	0.0004	***
THYM	Kassandra	Non_plasma_B_cells	SBS	lm		SBS5	SBS5	0.12	0.199		0.4215
THYM	Kassandra	Plasma_B_cells	SBS	lm		SBS1	SBS1	0.12	0.1952		0.0698
THYM	Kassandra	T_cells	etiology-associated mutational signatures	glmnet	0.00838412608713756	Clock-Like:dMMR	Clock-Like	0.47	0	****	0	***
THYM	Kassandra	T_helpers	etiology-associated mutational signatures	glmnet	0.00113612666542068	Clock-Like:dMMR	Clock-Like:dMMR	0.35	0.0001	****	0.0001	***
THYM	Kassandra	Tregs	SBS	glmnet	0.000385538754885309	SBS1:SBS5	SBS5	0.15	0.1153		0.0195	*
UCEC	Kassandra	CD4_T_cells	SBS	glmnet	0.000499232204209744	SBS1:SBS2:SBS5:SBS13:SBS40	SBS5	0.08	0.2757
UCEC	Kassandra	CD8_T_cells	SBS	glmnet	0.000317204534373065	SBS1:SBS5	SBS1	0.17	0.0323		0.9094
UCEC	Kassandra	CD8_T_cells_PD1_high	SBS	glmnet	0.000164913708910934	SBS1:SBS5	SBS1	0.18	0.0233		0.9553
UCEC	Kassandra	CD8_T_cells_PD1_low	etiology-associated mutational signatures	glmnet	0.00042440357130647	Clock-Like:dMMR	dMMR	0.13	0.0938
UCEC	Kassandra	Endothelium	etiology-associated mutational signatures	glmnet	0.000450800492267292	Clock-Like:AID/APOBEC activity	Clock-Like	0.13	0.0974		0.1026
UCEC	Kassandra	Fibroblasts	SBS	glmnet	0.0017479785184962	SBS1:SBS2:SBS13:SBS40	SBS40	0.19	0.0128		0.5596
UCEC	Kassandra	Lymphocytes	SBS	glmnet	0.00380290817694737	SBS1:SBS5:SBS13	SBS1	0.18	0.0214
UCEC	Kassandra	Macrophages_M1	etiology-associated mutational signatures	glmnet	0.000452188672807147	Clock-Like:AID/APOBEC activity	Clock-Like	0.22	0.0047		0.0087	**
UCEC	Kassandra	Macrophages_M2	etiology-associated mutational signatures	lm		AID/APOBEC activity	AID/APOBEC activity	0.12	0.1204		0.0743
UCEC	Kassandra	Myeloid_cells	etiology-associated mutational signatures	lm		Clock-Like	Clock-Like	0.15	0.0602		0.0771
UCEC	Kassandra	Neutrophils	SBS	glmnet	0.0000170295730721887	SBS1:SBS13	SBS1	0.11	0.168		0.3275
UCEC	Kassandra	NK_cells	SBS	glmnet	0.0000607798534694846	SBS1:SBS2:SBS5:SBS13:SBS40	SBS5	0.02	0.7611
UCEC	Kassandra	Non_plasma_B_cells	SBS	lm		SBS5	SBS5	0.01	0.9152		0.3785
UCEC	Kassandra	Plasma_B_cells	SBS	glmnet	0.00302986314602682	SBS1:SBS2:SBS13:SBS40	SBS1	0.14	0.0609
UCEC	Kassandra	T_cells	SBS	glmnet	0.00171095975996496	SBS1:SBS5	SBS1	0.13	0.0951
UCEC	Kassandra	T_helpers	SBS	glmnet	0.000315539397995819	SBS1:SBS5	SBS1	0.23	0.0025
UCS	Kassandra	B_cells	etiology-associated mutational signatures	lm		Clock-Like	Clock-Like	0.45	0.0004	***	0.692
UCS	Kassandra	CD4_T_cells	SBS	glmnet	0.000337569561561423	SBS1:SBS5	SBS5	0.11	0.4001
UCS	Kassandra	CD8_T_cells	etiology-associated mutational signatures	lm		Clock-Like	Clock-Like	0.36	0.0062	**	0.9001
UCS	Kassandra	CD8_T_cells_PD1_high	etiology-associated mutational signatures	lm		Clock-Like	Clock-Like	0.4	0.0022	**	0.9307
UCS	Kassandra	CD8_T_cells_PD1_low	etiology-associated mutational signatures	lm		Clock-Like	Clock-Like	0.3	0.0229	*	0.7646
UCS	Kassandra	Endothelium	etiology-associated mutational signatures	lm		Clock-Like	Clock-Like	0.13	0.3173		0.6777
UCS	Kassandra	Fibroblasts	etiology-associated mutational signatures	lm		Clock-Like	Clock-Like	0.23	0.0844		0.2026
UCS	Kassandra	Immune_general	etiology-associated mutational signatures	lm		Clock-Like	Clock-Like	0.3	0.0238		0.3084
UCS	Kassandra	Lymphocytes	etiology-associated mutational signatures	lm		Clock-Like	Clock-Like	0.38	0.004	**	0.8848
UCS	Kassandra	Macrophages	SBS	glmnet	0.000597191548382744	SBS1:SBS5	SBS5	0	0.9923
UCS	Kassandra	Macrophages_M1	SBS	lm		SBS1	SBS1	0.09	0.4925		0.2891
UCS	Kassandra	Monocytes	SBS	glmnet	0.000104325358296634	SBS1:SBS5	SBS5	0.18	0.1807
UCS	Kassandra	Myeloid_cells	etiology-associated mutational signatures	lm		Clock-Like	Clock-Like	0.21	0.1121		0.1824
UCS	Kassandra	Neutrophils	etiology-associated mutational signatures	lm		Clock-Like	Clock-Like	0.16	0.2478		0.0448	*
UCS	Kassandra	NK_cells	SBS	glmnet	0.000000448276400301845	SBS1:SBS5	SBS1:SBS5	0.4	0.0021	**	0.0105	*
UCS	Kassandra	Non_plasma_B_cells	etiology-associated mutational signatures	lm		Clock-Like	Clock-Like	0.21	0.1234		0.0832
UCS	Kassandra	Plasma_B_cells	etiology-associated mutational signatures	lm		Clock-Like	Clock-Like	0.46	0.0003	***	0.7942
UCS	Kassandra	T_cells	etiology-associated mutational signatures	lm		Clock-Like	Clock-Like	0.25	0.0595		0.8544
UCS	Kassandra	T_helpers	etiology-associated mutational signatures	lm		Clock-Like	Clock-Like	0	0.9754		0.3229
UCS	Kassandra	Tregs	SBS	glmnet	0.000225668176575272	SBS1:SBS5	SBS5	0.12	0.3697
UVM	Kassandra	B_cells	SBS	lm		SBS1	SBS1	0.04	0.7053		0.64
UVM	Kassandra	CD8_T_cells	etiology-associated mutational signatures	glmnet	0.00107892760584995	Clock-Like:dMMR	dMMR	0.12	0.2803
UVM	Kassandra	Endothelium	etiology-associated mutational signatures	lm		Clock-Like	Clock-Like	0.1	0.4		0.227
UVM	Kassandra	Fibroblasts	etiology-associated mutational signatures	glmnet	0.000186313680687561	Clock-Like:dMMR	Clock-Like	0	0.9757
UVM	Kassandra	Immune_general	etiology-associated mutational signatures	glmnet	0.00219609555925332	Clock-Like:dMMR	dMMR	0.13	0.2682
UVM	Kassandra	Lymphocytes	etiology-associated mutational signatures	glmnet	0.00101069468560301	Clock-Like:dMMR	Clock-Like	0.09	0.4201
UVM	Kassandra	Macrophages_M1	etiology-associated mutational signatures	lm		Clock-Like	Clock-Like	0.13	0.2652		0.1689
UVM	Kassandra	Monocytes	etiology-associated mutational signatures	lm		dMMR	dMMR	0.27	0.0182		0.0549
UVM	Kassandra	Myeloid_cells	SBS	glmnet	0.000271306359259564	SBS1:SBS5	SBS1	0.01	0.9117
UVM	Kassandra	Neutrophils	etiology-associated mutational signatures	lm		Clock-Like	Clock-Like	0.1	0.4012		0.3856
UVM	Kassandra	NK_cells	SBS	glmnet	0.00000634529497432519	SBS1:SBS5	SBS1	0.09	0.4482
UVM	Kassandra	Non_plasma_B_cells	SBS	lm		SBS5	SBS5	0.1	0.3631		0.5252
UVM	Kassandra	Plasma_B_cells	etiology-associated mutational signatures	lm		Clock-Like	Clock-Like	0.13	0.2413		0.1659
UVM	Kassandra	T_cells	SBS	glmnet	0.000588600836717685	SBS1:SBS5	SBS5	0.05	0.6375
UVM	Kassandra	Tregs	etiology-associated mutational signatures	lm		Clock-Like	Clock-Like	0.07	0.5649		0.2232
ACC	EPIC	B_cell	etiology-associated mutational signatures	lm		Clock-Like	Clock-Like	0.13	0.2657		0.179
ACC	EPIC	CAF	SBS	glmnet	0.0033413983222455	SBS2:SBS5:SBS13	SBS13	0.08	0.4767
ACC	EPIC	Endothellum	SBS	glmnet	0.000612857505373149	SBS2:SBS5:SBS13	SBS2:SBS13:SBS5	0.32	0.0044	****	0.2967
ACC	EPIC	Macrophage	etiology-associated mutational signatures	glmnet	0.00558511160641408	Clock-Like:AID/APOBEC activity:ROS	AID/APOBEC activity	0.09	0.4559
ACC	EPIC	T_cell_CD4+	etiology-associated mutational signatures	lm		AID/APOBEC activity	AID/APOBEC activity	0.1	0.4079		0.8758
ACC	EPIC	T_cell_CD8+	SBS	glmnet	0.00000971619849532289	SBS1:SBS5	SBS1:SBS5	0.33	0.0035	****	0.0042	**
BLCA	EPIC	B_cell	SBS	lm		SBS1	SBS1	0.01	0.816		0.177
BLCA	EPIC	CAF	SBS	glmnet	0.00599657975050602	SBS2:SBS5:SBS13	SBS5	0.02	0.6552
BLCA	EPIC	Macrophage	SBS	glmnet	0.000499835390346876	SBS1:SBS2:SBS13	SBS1:SBS13	0.19	0.0002		0	***
BLCA	EPIC	NK_cell	SBS	glmnet	0.000107027013423084	SBS1:SBS2:SBS13	SBS2:SBS1:SBS13	0.18	0.0005		0.0007	***
BLCA	EPIC	T_cell_CD4+	SBS	glmnet	0.00138144920568279	SBS2:SBS5:SBS13	SBS13	0.07	0.166		0.4258
BLCA	EPIC	T_cell_CD8+	SBS	glmnet	0.00122401786796997	SBS1:SBS2:SBS5:SBS13	SBS13	0.01	0.9154
BRCA	EPIC	B_cell	SBS	glmnet	0.000025997389750438	SBS2:SBS13	SBS13:SBS2	0.2	0		0.0059	**
BRCA	EPIC	CAF	etiology-associated mutational signatures	glmnet	0.00012389956431062	Clock-Like:AID/APOBEC activity:Tobacco	Tobacco:AID/APOBEC activity:Clock-Like	0.1	0.0018		0.0019	**
BRCA	EPIC	Endothellum	SBS	glmnet	0.0000650977503502693	SBS2:SBS3:SBS5:SBS13	SBS13:SBS3:SBS2:SBS5	0.21	0		0.0001	***
BRCA	EPIC	Macrophage	SBS	glmnet	0.00230927200524947	SBS1:SBS2:SBS13:SBS30	SBS13	0.26	0		0.0001	***
BRCA	EPIC	NK_cell	SBS	glmnet	0.000918633755483105	SBS1:SBS2:SBS13:SBS30	SBS13	0.26	0
BRCA	EPIC	T_cell_CD4+	etiology-associated mutational signatures	glmnet	0.0004079995711798	AID/APOBEC activity:HRD:dBER	AID/APOBEC activity:HRD	0.15	0		0.0021	**
BRCA	EPIC	T_cell_CD8+	SBS	glmnet	0.00000947978802373073	SBS1:SBS5:SBS29	SBS1:SBS29:SBS5	0.16	0		0.0049	**
CESC	EPIC	B_cell	SBS	lm		SBS1	SBS1	0.01	0.9344		0.7005
CESC	EPIC	CAF	SBS	glmnet	0.00360617451242011	SBS2:SBS5:SBS13	SBS13	0.17	0.0046		0.0223	*
CESC	EPIC	Endothellum	SBS	glmnet	0.000107494210266538	SBS2:SBS5:SBS13	SBS5:SBS13:SBS2	0.2	0.0008		0.065
CESC	EPIC	Macrophage	SBS	glmnet	0.000809012265872495	SBS1:SBS2:SBS13	SBS13	0.18	0.0036		0.0129	*
CESC	EPIC	NK_cell	SBS	glmnet	0.00150770911241053	SBS1:SBS2:SBS13	SBS1	0.2	0.0013
CESC	EPIC	T_cell_CD4+	etiology-associated mutational signatures	lm		AID/APOBEC activity	AID/APOBEC activity	0.02	0.7422		0.8449
CESC	EPIC	T_cell_CD8+	SBS	glmnet	0.000843289960013805	SBS1:SBS5	SBS1	0.06	0.3261
CHOL	EPIC	B_cell	etiology-associated mutational signatures	lm		Clock-Like	Clock-Like	0.64	0	****	0.1904
CHOL	EPIC	CAF	SBS	glmnet	0.00407722134209568	SBS2:SBS5:SBS40	SBS40	0.33	0.052	****	0.4517
CHOL	EPIC	Macrophage	etiology-associated mutational signatures	glmnet	0.0011824619663993	Clock-Like:AID/APOBEC activity	AID/APOBEC activity:Clock-Like	0.2	0.2543		0.3111
CHOL	EPIC	T_cell_CD4+	SBS	glmnet	0.0000225739842128424	SBS2:SBS5:SBS40	SBS40:SBS5:SBS2	0.49	0.0024	****	0.4089
CHOL	EPIC	T_cell_CD8+	SBS	glmnet	0.000169375522299354	SBS1:SBS5:SBS40	SBS40:SBS1:SBS5	0.45	0.0056	****	0.0106	*
CRC	EPIC	B_cell	etiology-associated mutational signatures	lm		dMMR	dMMR	0.01	0.8255		0.8191
CRC	EPIC	CAF	etiology-associated mutational signatures	lm		dMMR	dMMR	0.07	0.189		0.4372
CRC	EPIC	Endothellum	SBS	glmnet	0.000363118412956417	SBS5:SBS40	SBS40	0.13	0.0174		0.474
CRC	EPIC	Macrophage	etiology-associated mutational signatures	glmnet	0.0000137179773700859	Clock-Like:dMMR	dMMR:Clock-Like	0.3	0	****	0	***
CRC	EPIC	NK_cell	etiology-associated mutational signatures	lm		Clock-Like	Clock-Like	0.47	0	****	0	***
CRC	EPIC	T_cell_CD4+	SBS	glmnet	0.000872077277804957	SBS1:SBS5:SBS40	SBS40	0.11	0.0461		0.0377	*
DLBC	EPIC	B_cell	etiology-associated mutational signatures	glmnet	0.0202452535987979	Clock-Like:dMMR	dMMR	0.33	0.0671	****	0.0179	*
DLBC	EPIC	CAF	SBS	glmnet	0.0087883599907965	SBS2:SBS5:SBS40	SBS40	0.15	0.4344
DLBC	EPIC	Endothellum	SBS	glmnet	0.0010905350522069	SBS2:SBS5:SBS17a:SBS17b:SBS40	SBS17a:SBS5	0.35	0.0503	****	0.2316
DLBC	EPIC	Macrophage	etiology-associated mutational signatures	glmnet	0.00296530602052861	Clock-Like:AID/APOBEC activity:dMMR:ROS	ROS	0.72	0	****	0.0123	*
DLBC	EPIC	NK_cell	etiology-associated mutational signatures	glmnet	0.0016174019059305	Clock-Like:AID/APOBEC activity	Clock-Like	0.14	0.4399
DLBC	EPIC	T_cell_CD4+	SBS	glmnet	0.00246043274433663	SBS2:SBS5:SBS40	SBS40	0.11	0.5531
DLBC	EPIC	T_cell_CD8+	SBS	glmnet	0.00528643857684222	SBS1:SBS5:SBS6:SBS17a:SBS40	SBS5	0.24	0.1929
ESCA	EPIC	B_cell	etiology-associated mutational signatures	lm		Clock-Like	Clock-Like	0.23	0.0024		0.8239
ESCA	EPIC	CAF	SBS	glmnet	0.020381817336283	SBS2:SBS5:SBS13	SBS2	0.19	0.0109		0.1426
ESCA	EPIC	Endothellum	SBS	glmnet	0.0000389338525607093	SBS2:SBS5:SBS13	SBS2:SBS5:SBS13	0.29	0.0001		0.0052	**
ESCA	EPIC	Macrophage	SBS	glmnet	0.000863731654486355	SBS1:SBS2:SBS13	SBS2	0.14	0.0646		0.1345
ESCA	EPIC	NK_cell	SBS	glmnet	0.000163426182511754	SBS1:SBS2:SBS13	SBS1	0.07	0.3677
ESCA	EPIC	T_cell_CD4+	etiology-associated mutational signatures	glmnet	0.0000402318413821241	AID/APOBEC activity:ROS	ROS:AID/APOBEC activity	0.24	0.0011		0.0251	*
ESCA	EPIC	T_cell_CD8+	SBS	glmnet	0.00114935235888766	SBS1:SBS5:SBS17a:SBS18	SBS18	0.2	0.0067		0.5097
GBM	EPIC	B_cell	etiology-associated mutational signatures	lm		Clock-Like	Clock-Like	0.03	0.7507		0.6905
GBM	EPIC	CAF	SBS	glmnet	0.0012256888298651	SBS5:SBS30:SBS40	SBS30:SBS5	0.1	0.2906		0.3607
GBM	EPIC	Endothellum	etiology-associated mutational signatures	lm		Clock-Like	Clock-Like	0.03	0.7366		0.9264
GBM	EPIC	Macrophage	SBS	glmnet	0.00167287429339426	SBS1:SBS40	SBS1:SBS40	0.14	0.1302		0.025	*
GBM	EPIC	NK_cell	etiology-associated mutational signatures	lm		Clock-Like	Clock-Like	0.11	0.2365		0.0989
GBM	EPIC	T_cell_CD4+	etiology-associated mutational signatures	lm		dBER	dBER	0.11	0.2448		0.2552
GBM	EPIC	T_cell_CD8+	SBS	glmnet	0.000325807176563109	SBS1:SBS5:SBS40	SBS40:SBS1	0.29	0.0009		0.0235	*
HNSC	EPIC	B_cell	etiology-associated mutational signatures	lm		Clock-Like	Clock-Like	0.11	0.0218		0.9734
HNSC	EPIC	CAF	SBS	glmnet	0.00687637476342311	SBS2:SBS5:SBS13	SBS2	0.07	0.1349		0.4334
HNSC	EPIC	Endothellum	etiology-associated mutational signatures	glmnet	0.00000339036360702776	Clock-Like:AID/APOBEC activity	AID/APOBEC activity:Clock-Like	0.14	0.0031		0.0046	**
HNSC	EPIC	Macrophage	SBS	glmnet	0.000298567922505644	SBS1:SBS2:SBS13	SBS2:SBS13	0.24	0		0.0088	**
HNSC	EPIC	NK_cell	etiology-associated mutational signatures	glmnet	0.00000470689458467448	Clock-Like:AID/APOBEC activity	Clock-Like:AID/APOBEC activity	0.15	0.0009		0.0032	**
HNSC	EPIC	T_cell_CD4+	etiology-associated mutational signatures	lm		AID/APOBEC activity	AID/APOBEC activity	0.02	0.6594		0.9234
HNSC	EPIC	T_cell_CD8+	SBS	glmnet	0.0000157004691939771	SBS1:SBS5	SBS1:SBS5	0.22	0		0	***
KICH	EPIC	B_cell	SBS	lm		SBS1	SBS1	0.1	0.4733		0.107
KICH	EPIC	CAF	SBS	lm		SBS5	SBS5	0.11	0.4597		0.865
KICH	EPIC	Endothellum	etiology-associated mutational signatures	lm		Clock-Like	Clock-Like	0.15	0.2912		0.7922
KICH	EPIC	Macrophage	SBS	lm		SBS1	SBS1	0.16	0.2805		0.4035
KICH	EPIC	NK_cell	SBS	lm		SBS1	SBS1	0.36	0.0111	****	0.2923
KICH	EPIC	T_cell_CD4+	SBS	lm		SBS5	SBS5	0.08	0.6047		0.8492
KICH	EPIC	T_cell_CD8+	etiology-associated mutational signatures	glmnet	0.000653563599922422	Clock-Like:ROS	Clock-Like	0.35	0.0141	****	0.0095	**
KIRC	EPIC	B_cell	etiology-associated mutational signatures	lm		Clock-Like	Clock-Like	0.02	0.7711		0.9201
KIRC	EPIC	CAF	SBS	glmnet	0.000328839609483297	SBS5:SBS40	SBS40	0.08	0.1703		0.5479
KIRC	EPIC	Endothellum	SBS	glmnet	0.00539383141110164	SBS1:SBS40	SBS1	0.13	0.0151		0.0487	*
KIRC	EPIC	Macrophage	etiology-associated mutational signatures	lm		Clock-Like	Clock-Like	0.1	0.0741		0.0661
KIRC	EPIC	NK_cell	etiology-associated mutational signatures	lm		Clock-Like	Clock-Like	0.06	0.3151		0.0975
KIRC	EPIC	T_cell_CD4+	SBS	glmnet	0.00000345361532219697	SBS5:SBS40	SBS40:SBS5	0.15	0.0071		0.5682
KIRC	EPIC	T_cell_CD8+	SBS	glmnet	0.00000316965136961381	SBS1:SBS5:SBS40	SBS5:SBS40:SBS1	0.13	0.0145		0.0101	*
KIRP	EPIC	B_cell	SBS	lm		SBS1	SBS1	0.05	0.4306		0.3239
KIRP	EPIC	CAF	etiology-associated mutational signatures	lm		AID/APOBEC activity	AID/APOBEC activity	0.06	0.3706		0.0534
KIRP	EPIC	Endothellum	SBS	glmnet	0.000654601317855489	SBS1:SBS2:SBS5:SBS13	SBS1:SBS2:SBS13:SBS5	0.28	0		0.0133	*
KIRP	EPIC	Macrophage	SBS	glmnet	0.000635629680108026	SBS1:SBS2:SBS13	SBS1:SBS2:SBS13	0.15	0.0172		0.0544
KIRP	EPIC	NK_cell	SBS	glmnet	0.0000239694737849772	SBS1:SBS2:SBS13	SBS13	0.04	0.5595
KIRP	EPIC	T_cell_CD4+	SBS	glmnet	0.000240774156693652	SBS2:SBS5:SBS13	SBS13:SBS5:SBS2	0.21	0.001		0.1338
KIRP	EPIC	T_cell_CD8+	etiology-associated mutational signatures	lm		Clock-Like	Clock-Like	0.03	0.6432		0.0301	*
LGG	EPIC	B_cell	etiology-associated mutational signatures	lm		Clock-Like	Clock-Like	0.08	0.0738		0.8482
LGG	EPIC	CAF	etiology-associated mutational signatures	glmnet	0.000553608016016756	Chemotherapy:AID/APOBEC activity	AID/APOBEC activity	0.04	0.4083		0.2496
LGG	EPIC	Endothellum	SBS	glmnet	0.000353450221693229	SBS1:SBS5:SBS11:SBS13	SBS1:SBS5	0.17	0.0002		0.0471	*
LGG	EPIC	Macrophage	etiology-associated mutational signatures	glmnet	0.000627042352468469	Clock-Like:AID/APOBEC activity	AID/APOBEC activity	0.12	0.0054		0.0141	*
LGG	EPIC	NK_cell	etiology-associated mutational signatures	glmnet	0.00005729292354533	Clock-Like:AID/APOBEC activity	Clock-Like	0.05	0.3087
LGG	EPIC	T_cell_CD4+	etiology-associated mutational signatures	glmnet	0.0000168795439564234	Chemotherapy:AID/APOBEC activity	AID/APOBEC activity:Chemotherapy	0.11	0.0107		0.4104
LGG	EPIC	T_cell_CD8+	etiology-associated mutational signatures	glmnet	0.00050975361030913	Clock-Like:Chemotherapy	Chemotherapy	0.12	0.0087		0.2433
LIHC	EPIC	B_cell	etiology-associated mutational signatures	lm		Clock-Like	Clock-Like	0.04	0.4694		0.4482
LIHC	EPIC	CAF	SBS	glmnet	0.00000567982127174238	SBS5:SBS40	SBS40:SBS5	0.1	0.0778		0.2192
LIHC	EPIC	Endothellum	SBS	glmnet	0.00515225392526573	SBS1:SBS5:SBS40	SBS40	0.09	0.1275		0.6194
LIHC	EPIC	NK_cell	SBS	lm		SBS1	SBS1	0.03	0.574		0.7005
LIHC	EPIC	T_cell_CD8+	etiology-associated mutational signatures	lm		Clock-Like	Clock-Like	0.03	0.545		0.9551
LUAD	EPIC	CAF	etiology-associated mutational signatures	glmnet	0.00161910143554337	AID/APOBEC activity:Tobacco	Tobacco	0.07	0.1388		0.0295	*
LUAD	EPIC	Endothellum	etiology-associated mutational signatures	glmnet	0.00000324844339228126	Clock-Like:AID/APOBEC activity:Tobacco	Tobacco:Clock-Like:AID/APOBEC activity	0.17	0.0002		0.1532
LUAD	EPIC	Macrophage	SBS	glmnet	0.00779083797234475	SBS1:SBS2:SBS13	SBS13	0.32	0	****
LUAD	EPIC	NK_cell	SBS	glmnet	0.000601651078884919	SBS1:SBS2:SBS13	SBS1:SBS2	0.06	0.1676		0	***
LUAD	EPIC	T_cell_CD4+	SBS	glmnet	0.000271485198186915	SBS2:SBS4:SBS5:SBS13	SBS2:SBS13:SBS4	0.28	0		0	***
LUAD	EPIC	T_cell_CD8+	etiology-associated mutational signatures	glmnet	0.00142226909522598	Clock-Like:Tobacco	Tobacco	0.04	0.3306
LUSC	EPIC	B_cell	etiology-associated mutational signatures	lm		Clock-Like	Clock-Like	0.04	0.3973		0.4139
LUSC	EPIC	CAF	SBS	glmnet	0.0051870882798841	SBS2:SBS5:SBS13	SBS5	0.02	0.651
LUSC	EPIC	Endothellum	etiology-associated mutational signatures	glmnet	0.0000122090557305469	Clock-Like:AID/APOBEC activity	AID/APOBEC activity:Clock-Like	0.16	0.0014		0.8585
LUSC	EPIC	Macrophage	etiology-associated mutational signatures	glmnet	0.000569319376638888	Clock-Like:AID/APOBEC activity:Tobacco	Clock-Like	0.11	0.0191		0.4107
LUSC	EPIC	NK_cell	SBS	glmnet	0.0000250974061199723	SBS1:SBS2:SBS4:SBS13	SBS13:SBS4:SBS2:SBS1	0.25	0		0.0004	***
LUSC	EPIC	T_cell_CD4+	SBS	glmnet	0.000541758566202785	SBS1:SBS2:SBS4:SBS5:SBS13	SBS13:SBS4:SBS2:SBS1:SBS5	0.2	0		0.0025	**
LUSC	EPIC	T_cell_CD8+	SBS	glmnet	0.000134732907580163	SBS1:SBS5	SBS1:SBS5	0.08	0.0866		0.1361
MESO	EPIC	B_cell	SBS	lm		SBS1	SBS1	0.13	0.23		0.7838
MESO	EPIC	CAF	SBS	glmnet	0.0156696503361564	SBS5:SBS30:SBS40	SBS30:SBS5	0.23	0.0417		0.0064	**
MESO	EPIC	Endothellum	etiology-associated mutational signatures	lm		Clock-Like	Clock-Like	0.08	0.4813		0.7326
MESO	EPIC	Macrophage	etiology-associated mutational signatures	lm		Clock-Like	Clock-Like	0.25	0.0252		0.571
MESO	EPIC	NK_cell	etiology-associated mutational signatures	lm		Clock-Like	Clock-Like	0.02	0.8637		0.571
MESO	EPIC	T_cell_CD4+	SBS	glmnet	0.00115539646931466	SBS5:SBS40	SBS5	-0.03	0.7947
MESO	EPIC	T_cell_CD8+	etiology-associated mutational signatures	lm		Clock-Like	Clock-Like	0.31	0.0043	****	0.5273
OV	EPIC	B_cell	SBS	lm		SBS1	SBS1	0.09	0.2076		0.955
OV	EPIC	CAF	SBS	glmnet	0.0109659846964832	SBS5:SBS40	SBS40	0.06	0.3901
OV	EPIC	Endothellum	SBS	glmnet	0.000299475906185196	SBS5:SBS40	SBS40	0.1	0.1647		0.3564
OV	EPIC	Macrophage	SBS	glmnet	0.000759411943577621	SBS1:SBS40	SBS1	0.13	0.0647		0.0304	*
OV	EPIC	NK_cell	etiology-associated mutational signatures	lm		Clock-Like	Clock-Like	0.09	0.2095		0.6884
OV	EPIC	T_cell_CD8+	SBS	glmnet	0.000611095966331341	SBS1:SBS5:SBS40	SBS1	0.15	0.0374		0.0482	*
PAAD	EPIC	B_cell	etiology-associated mutational signatures	lm		Clock-Like	Clock-Like	0.22	0.0046		0.0173	*
PAAD	EPIC	CAF	etiology-associated mutational signatures	lm		Clock-Like	Clock-Like	0.16	0.0337		0.0323	*
PAAD	EPIC	Endothellum	SBS	lm		SBS5	SBS5	0.31	0	****	0.004	**
PAAD	EPIC	Macrophage	SBS	lm		SBS1	SBS1	0.02	0.8158		0.38
PAAD	EPIC	NK_cell	SBS	lm		SBS1	SBS1	0.09	0.2369		0.8962
PAAD	EPIC	T_cell_CD4+	SBS	lm		SBS5	SBS5	0.3	0.0001	****	0.2445
PAAD	EPIC	T_cell_CD8+	etiology-associated mutational signatures	lm		Clock-Like	Clock-Like	0.08	0.2911		0.2477
PCPG	EPIC	B_cell	etiology-associated mutational signatures	glmnet	0.00000184427115119488	Clock-Like:dMMR	Clock-Like:dMMR	0.17	0.0211		0.0685
PCPG	EPIC	CAF	etiology-associated mutational signatures	lm		dMMR	dMMR	0.08	0.2705		0.0137	*
PCPG	EPIC	Endothellum	SBS	lm		SBS5	SBS5	0.08	0.2627		0.3376
PCPG	EPIC	Macrophage	SBS	lm		SBS1	SBS1	0.16	0.0329		0.6422
PCPG	EPIC	NK_cell	etiology-associated mutational signatures	lm		Clock-Like	Clock-Like	0.03	0.694		0.5435
PCPG	EPIC	T_cell_CD4+	SBS	lm		SBS5	SBS5	0.04	0.6211		0.329
PCPG	EPIC	T_cell_CD8+	etiology-associated mutational signatures	glmnet	0.00000527771001822076	Clock-Like:dMMR	dMMR:Clock-Like	0.14	0.0616		0.2901
PRAD	EPIC	CAF	SBS	glmnet	0.000682649177789753	SBS5:SBS40	SBS5	0	0.9304
PRAD	EPIC	Endothellum	SBS	glmnet	0.00000194991600774531	SBS5:SBS40	SBS5:SBS40	0.06	0.1562		0.52
PRAD	EPIC	Macrophage	etiology-associated mutational signatures	lm		Clock-Like	Clock-Like	0.02	0.704		0.2577
PRAD	EPIC	NK_cell	etiology-associated mutational signatures	lm		Clock-Like	Clock-Like	0.05	0.3034		0.9773
PRAD	EPIC	T_cell_CD4+	etiology-associated mutational signatures	lm		Clock-Like	Clock-Like	0.06	0.1844		0.5504
PRAD	EPIC	T_cell_CD8+	SBS	glmnet	0.00000180160429851019	SBS1:SBS5:SBS40	SBS40:SBS1:SBS5	0.12	0.0067		0.0046	**
SARC	EPIC	B_cell	SBS	lm		SBS1	SBS1	0.24	0.0006		0.7406
SARC	EPIC	CAF	etiology-associated mutational signatures	lm		Clock-Like	Clock-Like	0.01	0.8374		0.7643
SARC	EPIC	Endothellum	etiology-associated mutational signatures	lm		Clock-Like	Clock-Like	0.08	0.2622		0.3312
SARC	EPIC	Macrophage	SBS	lm		SBS1	SBS1	0.21	0.0029		0.148
SARC	EPIC	NK_cell	SBS	lm		SBS1	SBS1	0.02	0.8191		0.6511
SARC	EPIC	T_cell_CD4+	SBS	lm		SBS5	SBS5	0.06	0.4281		0.3665
SARC	EPIC	T_cell_CD8+	etiology-associated mutational signatures	lm		Clock-Like	Clock-Like	0.04	0.5547		0.6761
SKCM	EPIC	CAF	etiology-associated mutational signatures	lm		Clock-Like	Clock-Like	0.06	0.2299		0.0572
SKCM	EPIC	Endothellum	etiology-associated mutational signatures	glmnet	0.000874428408020585	Clock-Like:UV	UV	0.13	0.0081		0.0028	**
SKCM	EPIC	Macrophage	SBS	lm		SBS1	SBS1	0.07	0.1653		0.7376
SKCM	EPIC	NK_cell	SBS	lm		SBS1	SBS1	0.05	0.2716		0.3356
SKCM	EPIC	T_cell_CD4+	etiology-associated mutational signatures	lm		Clock-Like	Clock-Like	0.04	0.412		0.7704
SKCM	EPIC	T_cell_CD8+	SBS	glmnet	0.00181721521169697	SBS1:SBS5:SBS7a:SBS7c:SBS7d	SBS1	0.1	0.0364		0.0234	*
STAD	EPIC	B_cell	SBS	glmnet	0.00190841803755553	SBS1:SBS17b	SBS1	0.09	0.0915
STAD	EPIC	CAF	SBS	glmnet	0.00693077099991197	SBS2:SBS5:SBS13:SBS40	SBS5	0.02	0.6876
STAD	EPIC	Endothellum	SBS	glmnet	0.000314405286971792	SBS2:SBS5:SBS13:SBS40	SBS13:SBS2:SBS5	0.25	0		0.0001	***
STAD	EPIC	Macrophage	etiology-associated mutational signatures	glmnet	0.000904920572001746	Clock-Like:AID/APOBEC activity:dMMR:ROS	AID/APOBEC activity	0.03	0.6069
STAD	EPIC	NK_cell	etiology-associated mutational signatures	glmnet	0.00000149320441496136	Clock-Like:AID/APOBEC activity	AID/APOBEC activity:Clock-Like	0.08	0.1143		0.0077	**
STAD	EPIC	T_cell_CD4+	SBS	glmnet	0.000255420859944672	SBS2:SBS5:SBS13:SBS40	SBS13:SBS2:SBS5:SBS40	0.18	0.0004		0.038	*
STAD	EPIC	T_cell_CD8+	SBS	glmnet	0.00133672986211076	SBS1:SBS5:SBS17a:SBS40	SBS1:SBS40	0.13	0.0098		0.1234
TGCT	EPIC	B_cell	etiology-associated mutational signatures	glmnet	0.006834009871951	Clock-Like:dMMR	dMMR	0.21	0.012
TGCT	EPIC	CAF	SBS	lm		SBS5	SBS5	0.04	0.5915		0.3497
TGCT	EPIC	Endothellum	etiology-associated mutational signatures	lm		Clock-Like	Clock-Like	0.16	0.0476		0.0844
TGCT	EPIC	Macrophage	SBS	lm		SBS1	SBS1	0.21	0.0114		0.0386	*
TGCT	EPIC	NK_cell	SBS	lm		SBS1	SBS1	0.04	0.6079		0.7586
TGCT	EPIC	T_cell_CD4+	SBS	lm		SBS5	SBS5	0.14	0.1006		0.1976
TGCT	EPIC	T_cell_CD8+	etiology-associated mutational signatures	glmnet	0.00138019635269292	Clock-Like:dMMR	dMMR	0.07	0.4015
THCA	EPIC	B_cell	SBS	lm		SBS1	SBS1	0.14	0.0024		0.6805
THCA	EPIC	CAF	etiology-associated mutational signatures	glmnet	0.000711842233925627	Clock-Like:AID/APOBEC activity:dMMR	AID/APOBEC activity:dMMR	0.08	0.0874		0.4717
THCA	EPIC	Endothellum	etiology-associated mutational signatures	glmnet	0.0000270585995210291	Clock-Like:AID/APOBEC activity	AID/APOBEC activity:Clock-Like	0.13	0.0033		0.1894
THCA	EPIC	Macrophage	etiology-associated mutational signatures	glmnet	0.000261358144585701	Clock-Like:AID/APOBEC activity:dMMR	dMMR:Clock-Like	0.11	0.0155		0.0173	*
THCA	EPIC	NK_cell	SBS	glmnet	0.00006679236531926	SBS1:SBS2:SBS13	SBS2:SBS1:SBS13	0.15	0.0015		0.029	*
THCA	EPIC	T_cell_CD4+	etiology-associated mutational signatures	lm		AID/APOBEC activity	AID/APOBEC activity	0.06	0.199		0.598
THCA	EPIC	T_cell_CD8+	SBS	glmnet	0.000767264710703014	SBS1:SBS5	SBS1	0.16	0.0006		0.1373
THYM	EPIC	B_cell	etiology-associated mutational signatures	glmnet	0.0000170741678398874	Clock-Like:dMMR	Clock-Like:dMMR	0.1	0.2737		0.6237
THYM	EPIC	CAF	SBS	lm		SBS5	SBS5	0.22	0.0162		0.0004	***
THYM	EPIC	Endothellum	SBS	lm		SBS5	SBS5	0.39	0	****	0.0001	***
THYM	EPIC	Macrophage	SBS	lm		SBS1	SBS1	0.06	0.4849		0.139
THYM	EPIC	NK_cell	SBS	lm		SBS1	SBS1	0.12	0.1807		0.3071
THYM	EPIC	T_cell_CD4+	SBS	lm		SBS5	SBS5	0.23	0.0128		0.0065	**
THYM	EPIC	T_cell_CD8+	etiology-associated mutational signatures	glmnet	0.00233924566455963	Clock-Like:dMMR	Clock-Like:dMMR	0.49	0	****	0.0001	***
UCEC	EPIC	B_cell	etiology-associated mutational signatures	glmnet	0.000449436148986614	Clock-Like:dMMR	Clock-Like	0.03	0.7374
UCEC	EPIC	CAF	SBS	glmnet	0.00555980657946754	SBS2:SBS5:SBS13:SBS40	SBS5	0.15	0.0509
UCEC	EPIC	Endothellum	SBS	glmnet	0.000129067096160779	SBS2:SBS5:SBS13:SBS40	SBS13:SBS2:SBS40:SBS5	0.21	0.0071		0.0699
UCEC	EPIC	Macrophage	SBS	glmnet	0.00097380058105593	SBS1:SBS2:SBS13:SBS40	SBS40	0.12	0.1071		0.2208
UCEC	EPIC	NK_cell	SBS	glmnet	0.00111651472483357	SBS1:SBS2:SBS13	SBS1	0.11	0.1542
UCEC	EPIC	T_cell_CD4+	SBS	glmnet	0.00000845911876036869	SBS2:SBS5:SBS13:SBS40	SBS13:SBS2:SBS5:SBS40	0.31	0	****	0.0028	**
UCEC	EPIC	T_cell_CD8+	SBS	glmnet	0.000400615501477938	SBS1:SBS5:SBS40	SBS40:SBS5	0.2	0.009		0.0042	**
UCS	EPIC	B_cell	etiology-associated mutational signatures	lm		Clock-Like	Clock-Like	0.41	0.0015	****	0.622
UCS	EPIC	CAF	SBS	lm		SBS5	SBS5	0.05	0.739		0.485
UCS	EPIC	Endothellum	etiology-associated mutational signatures	lm		Clock-Like	Clock-Like	0.19	0.153		0.0985
UCS	EPIC	Macrophage	etiology-associated mutational signatures	lm		Clock-Like	Clock-Like	0.41	0.0015	****	0.0668
UCS	EPIC	NK_cell	etiology-associated mutational signatures	lm		Clock-Like	Clock-Like	0.62	0	****	0.456
UCS	EPIC	T_cell_CD4+	SBS	lm		SBS5	SBS5	0.08	0.546		0.8537
UCS	EPIC	T_cell_CD8+	SBS	glmnet	0.00128816241548866	SBS1:SBS5	SBS5	0.23	0.0887		0.1537
UVM	EPIC	B_cell	SBS	lm		SBS1	SBS1	0.2	0.0719		0.4629
UVM	EPIC	CAF	SBS	lm		SBS5	SBS5	0.1	0.3741		0.7715
UVM	EPIC	Endothellum	etiology-associated mutational signatures	lm		Clock-Like	Clock-Like	0.2	0.074		0.0366	*
UVM	EPIC	Macrophage	etiology-associated mutational signatures	glmnet	0.00152991975047435	Clock-Like:dMMR	Clock-Like	0.14	0.2323
UVM	EPIC	NK_cell	etiology-associated mutational signatures	lm		Clock-Like	Clock-Like	0.2	0.0814		1
UVM	EPIC	T_cell_CD4+	SBS	lm		SBS5	SBS5	0.08	0.4702		0.4935
UVM	EPIC	T_cell_CD8+	SBS	glmnet	0.00121957972447446	SBS1:SBS5	SBS5	0.13	0.2525
ACC	quanTIseq	B_cell	etiology-associated mutational signatures	lm		Clock-Like	Clock-Like	0.01	0.9648		1
ACC	quanTIseq	NK_cell	SBS	glmnet	0.000370171942847671	SBS1:SBS2:SBS5:SBS13:SBS36	SBS13:SBS2:SBS5	0.34	0.0031	**	0.004	**
ACC	quanTIseq	T_cell_CD8+	etiology-associated mutational signatures	glmnet	0.000897860996833979	Clock-Like:AID/APOBEC activity:ROS	Clock-Like	0.07	0.5565
BLCA	quanTIseq	B_cell	etiology-associated mutational signatures	lm		Clock-Like	Clock-Like	0.04	0.3841		0.9455
BLCA	quanTIseq	NK_cell	SBS	glmnet	0.000438980745559193	SBS1:SBS2:SBS5:SBS13	SBS5	0.06	0.2112
BLCA	quanTIseq	T_cell_CD8+	SBS	glmnet	0.0015310606560778	SBS1:SBS5	SBS1	0.1	0.0507		0	***
BLCA	quanTIseq	Tregs	SBS	glmnet	0.000237754255868863	SBS1:SBS2:SBS5:SBS13	SBS1:SBS13:SBS2	0.17	0.0008		0.0007	***
BRCA	quanTIseq	B_cell	etiology-associated mutational signatures	glmnet	0.0000210825976043651	Clock-Like:AID/APOBEC activity	AID/APOBEC activity:Clock-Like	0.17	0		0.216
BRCA	quanTIseq	NK_cell	SBS	glmnet	0.000152564592314598	SBS1:SBS2:SBS3:SBS5:SBS13:SBS29	SBS2:SBS3:SBS29	0.12	0.0004		0.0066	**
BRCA	quanTIseq	T_cell_CD8+	SBS	glmnet	0.0000819949093679061	SBS1:SBS2:SBS5:SBS13:SBS29	SBS13:SBS1:SBS29:SBS5:SBS2	0.25	0		0	***
BRCA	quanTIseq	Tregs	SBS	glmnet	0.000481035589785895	SBS1:SBS2:SBS5:SBS13:SBS30	SBS13:SBS1	0.16	0		0.0029	**
CESC	quanTIseq	B_cell	etiology-associated mutational signatures	lm		Clock-Like	Clock-Like	0.07	0.2292		0.3236
CESC	quanTIseq	T_cell_CD8+	etiology-associated mutational signatures	glmnet	0.0000234156719769657	Clock-Like:AID/APOBEC activity	Clock-Like:AID/APOBEC activity	0.38	0	****	0.0059	**
CESC	quanTIseq	Tregs	SBS	glmnet	0.0000615828967177368	SBS1:SBS2:SBS5:SBS13	SBS1	0.01	0.8248
CHOL	quanTIseq	B_cell	etiology-associated mutational signatures	lm		Clock-Like	Clock-Like	0.63	0	****	0.9482
CHOL	quanTIseq	Tregs	SBS	glmnet	0.00209574200913935	SBS1:SBS2:SBS5:SBS40	SBS5	0.29	0.0899
CRC	quanTIseq	NK_cell	SBS	glmnet	0.000254253855314222	SBS1:SBS5:SBS40	SBS5	0.07	0.2176		0.1665
CRC	quanTIseq	T_cell_CD8+	etiology-associated mutational signatures	glmnet	0.0000227939264322713	Clock-Like:dMMR	dMMR:Clock-Like	0.32	0	****	0	***
CRC	quanTIseq	Tregs	SBS	glmnet	0.00000269354791331238	SBS1:SBS5:SBS40	SBS40:SBS1:SBS5	0.17	0.0016		0.0001	***
DLBC	quanTIseq	B_cell	SBS	glmnet	0.0462256721981716	SBS1:SBS5:SBS17b:SBS40	SBS1	0.36	0.0489	*
DLBC	quanTIseq	NK_cell	SBS	glmnet	0.00139007449902373	SBS1:SBS2:SBS5:SBS17a:SBS17b:SBS40	SBS1	0.36	0.0477	*
DLBC	quanTIseq	T_cell_CD8+	SBS	glmnet	0.016927020845465	SBS1:SBS2:SBS5:SBS6:SBS17a:SBS40	SBS17a	0.25	0.1727
DLBC	quanTIseq	Tregs	SBS	glmnet	0.0128124872481351	SBS1:SBS2:SBS5:SBS17b:SBS40	SBS1	0.38	0.0342	*
ESCA	quanTIseq	B_cell	etiology-associated mutational signatures	lm		Clock-Like	Clock-Like	0.2	0.0084		0.71
ESCA	quanTIseq	NK_cell	SBS	glmnet	0.00030909138751181	SBS1:SBS2:SBS5:SBS13:SBS17a:SBS17b	SBS17b	0.05	0.5412
ESCA	quanTIseq	T_cell_CD8+	SBS	glmnet	0.00251002592869872	SBS1:SBS2:SBS5:SBS17a:SBS18	SBS5	0.14	0.0585
ESCA	quanTIseq	Tregs	SBS	glmnet	0.000421182784781896	SBS1:SBS2:SBS5:SBS13:SBS17b	SBS1:SBS2:SBS17b:SBS5	0.29	0.0001		0.0035	**
GBM	quanTIseq	B_cell	etiology-associated mutational signatures	lm		Clock-Like	Clock-Like	0.08	0.4038		0.4468
GBM	quanTIseq	NK_cell	SBS	glmnet	0.0000205109644596783	SBS1:SBS30:SBS40	SBS1:SBS30:SBS40	0.25	0.006		0.1071
GBM	quanTIseq	T_cell_CD8+	SBS	glmnet	0.000250802824171143	SBS1:SBS5	SBS1	0.19	0.0306		0.215
GBM	quanTIseq	Tregs	SBS	glmnet	0.00291685875621756	SBS1:SBS5:SBS40	SBS1	0.27	0.002		0.1116
HNSC	quanTIseq	B_cell	etiology-associated mutational signatures	lm		Clock-Like	Clock-Like	0.09	0.0685		0.3305
HNSC	quanTIseq	NK_cell	SBS	glmnet	0.000475127515506734	SBS1:SBS2:SBS5:SBS13	SBS1	0.03	0.5742
HNSC	quanTIseq	T_cell_CD8+	SBS	glmnet	0.000792148936504827	SBS1:SBS2:SBS5	SBS5:SBS2	0.26	0		0	***
HNSC	quanTIseq	Tregs	etiology-associated mutational signatures	glmnet	0.000453602936265475	Clock-Like:AID/APOBEC activity	Clock-Like	0.15	0.0013		0.0197	*
KICH	quanTIseq	B_cell	etiology-associated mutational signatures	lm		Clock-Like	Clock-Like	0.15	0.3096		0.4165
KICH	quanTIseq	NK_cell	etiology-associated mutational signatures	glmnet	0.0000100058752898422	Clock-Like:ROS	ROS:Clock-Like	0.43	0.0019	**	0.813
KICH	quanTIseq	T_cell_CD8+	SBS	glmnet	0.000277651559574881	SBS1:SBS5	SBS5	0.16	0.2632
KICH	quanTIseq	Tregs	etiology-associated mutational signatures	glmnet	0.0000968429467549613	Clock-Like:ROS	ROS	0.37	0.0076	**	0.0251	*
KIRC	quanTIseq	B_cell	SBS	lm		SBS1	SBS1	0.28	0		0.4987
KIRC	quanTIseq	NK_cell	SBS	glmnet	0.000106056914534813	SBS1:SBS5	SBS1	0.03	0.5334
KIRC	quanTIseq	T_cell_CD8+	etiology-associated mutational signatures	lm		Clock-Like	Clock-Like	0.07	0.1949		0.4669
KIRC	quanTIseq	Tregs	SBS	glmnet	0.0000122564574799504	SBS1:SBS5:SBS40	SBS1:SBS40:SBS5	0.12	0.0318		0.391
KIRP	quanTIseq	B_cell	SBS	glmnet	0.0000103889341458386	SBS1:SBS2	SBS1:SBS2	0.3	0		0.5934
KIRP	quanTIseq	NK_cell	SBS	glmnet	0.000138281664191422	SBS1:SBS2:SBS5:SBS13	SBS1:SBS2:SBS5	0.18	0.0042		0.0521
KIRP	quanTIseq	T_cell_CD8+	etiology-associated mutational signatures	glmnet	0.00152396637663473	Clock-Like:AID/APOBEC activity	AID/APOBEC activity	0.05	0.3977
KIRP	quanTIseq	Tregs	SBS	glmnet	0.0000533758197979572	SBS1:SBS2:SBS5:SBS13	SBS13:SBS2:SBS1:SBS5	0.26	0		0.0448	*
LGG	quanTIseq	B_cell	etiology-associated mutational signatures	lm		Clock-Like	Clock-Like	0.08	0.0798		0.4292
LGG	quanTIseq	NK_cell	SBS	glmnet	0.000687088916400479	SBS1:SBS5:SBS13	SBS13:SBS5:SBS1	0.15	0.0006		0.0007	***
LGG	quanTIseq	Tregs	SBS	glmnet	0.000200602415431148	SBS1:SBS5:SBS13	SBS1	0.09	0.0559		0.0127	*
LIHC	quanTIseq	B_cell	SBS	lm		SBS1	SBS1	0.14	0.0159		0.1228
LIHC	quanTIseq	NK_cell	etiology-associated mutational signatures	lm		Clock-Like	Clock-Like	0.03	0.6593		0.6094
LIHC	quanTIseq	T_cell_CD8+	SBS	glmnet	0.000352348351242699	SBS1:SBS5	SBS5:SBS1	0.11	0.0491		0.9488
LIHC	quanTIseq	Tregs	SBS	glmnet	0.000207358441638401	SBS1:SBS5:SBS40	SBS1	0.16	0.0054		0.2071
LUAD	quanTIseq	B_cell	etiology-associated mutational signatures	lm		Clock-Like	Clock-Like	0.02	0.6867		0.3824
LUAD	quanTIseq	NK_cell	etiology-associated mutational signatures	glmnet	0.000000454925994764485	Clock-Like:AID/APOBEC activity:Tobacco	Clock-Like:Tobacco:AID/APOBEC activity	0.14	0.0021		0.0091	**
LUAD	quanTIseq	T_cell_CD8+	SBS	glmnet	0.0000066824975918884	SBS1:SBS2:SBS4:SBS5	SBS1:SBS2:SBS4:SBS5	0.13	0.0044		0	***
LUAD	quanTIseq	Tregs	SBS	glmnet	0.000940870550676651	SBS1:SBS2:SBS4:SBS5:SBS13	SBS2	0.08	0.0866		0.3436
LUSC	quanTIseq	B_cell	etiology-associated mutational signatures	lm		Clock-Like	Clock-Like	0.04	0.4727		0.5311
LUSC	quanTIseq	NK_cell	etiology-associated mutational signatures	glmnet	0.000146085759801983	Clock-Like:AID/APOBEC activity:Tobacco	AID/APOBEC activity:Tobacco	0.08	0.1115		0.0293	*
LUSC	quanTIseq	T_cell_CD8+	SBS	glmnet	0.00131553990341361	SBS1:SBS2:SBS4:SBS5	SBS4:SBS1:SBS5	0.1	0.0394		0.9356
LUSC	quanTIseq	Tregs	etiology-associated mutational signatures	glmnet	0.000870752867026086	Clock-Like:AID/APOBEC activity:Tobacco	Clock-Like	0.08	0.1155		0.5008
MESO	quanTIseq	B_cell	SBS	lm		SBS40	SBS40	0.08	0.4956		0.2275
MESO	quanTIseq	NK_cell	etiology-associated mutational signatures	lm		Clock-Like	Clock-Like	0.16	0.1439		0.9437
MESO	quanTIseq	T_cell_CD8+	etiology-associated mutational signatures	lm		Clock-Like	Clock-Like	0.33	0.0023	**	0.5375
MESO	quanTIseq	Tregs	etiology-associated mutational signatures	lm		Clock-Like	Clock-Like	0.11	0.3268		0.4177
OV	quanTIseq	B_cell	SBS	lm		SBS40	SBS40	0.15	0.039		0.0354	*
OV	quanTIseq	NK_cell	SBS	glmnet	0.000104557351576258	SBS1:SBS5:SBS40	SBS1:SBS5:SBS40	0.16	0.0257		0.2763
OV	quanTIseq	T_cell_CD8+	etiology-associated mutational signatures	lm		Clock-Like	Clock-Like	0.01	0.8825		0.9602
OV	quanTIseq	Tregs	etiology-associated mutational signatures	lm		Clock-Like	Clock-Like	0.01	0.8617		0.9625
PAAD	quanTIseq	B_cell	etiology-associated mutational signatures	lm		Clock-Like	Clock-Like	0.22	0.0052		0.2755
PAAD	quanTIseq	NK_cell	SBS	glmnet	0.0000122513524204178	SBS1:SBS5	SBS1:SBS5	0.36	0	****	0.0325	*
PAAD	quanTIseq	T_cell_CD8+	SBS	glmnet	0.00111954678476633	SBS1:SBS5	SBS5	0.28	0.0003		0.0086	**
PAAD	quanTIseq	Tregs	etiology-associated mutational signatures	lm		Clock-Like	Clock-Like	0.33	0	****	0.0017	**
PCPG	quanTIseq	NK_cell	SBS	glmnet	0.000391939808687243	SBS1:SBS5:SBS15	SBS1	0.08	0.2766		0.2976
PCPG	quanTIseq	Tregs	etiology-associated mutational signatures	lm		Clock-Like	Clock-Like	0.04	0.596		0.7767
PRAD	quanTIseq	B_cell	etiology-associated mutational signatures	lm		Clock-Like	Clock-Like	0.02	0.6561		0.2305
PRAD	quanTIseq	NK_cell	SBS	glmnet	0.000125846378953029	SBS1:SBS5:SBS40	SBS1:SBS40	0.13	0.0053		0.0001	***
PRAD	quanTIseq	T_cell_CD8+	SBS	glmnet	0.000512442883675077	SBS1:SBS5	SBS1	0.1	0.0269		0.0107	*
PRAD	quanTIseq	Tregs	etiology-associated mutational signatures	lm		Clock-Like	Clock-Like	0.1	0.0278		0.243
SARC	quanTIseq	B_cell	SBS	lm		SBS1	SBS1	0.26	0.0002		0.2206
SARC	quanTIseq	NK_cell	SBS	glmnet	0.000530135730338863	SBS1:SBS5	SBS1	0.12	0.0799		0.5912
SARC	quanTIseq	T_cell_CD8+	SBS	glmnet	0.000319847829123115	SBS1:SBS5	SBS1:SBS5	0.18	0.008		0.6716
SARC	quanTIseq	Tregs	SBS	glmnet	0.00114123723101113	SBS1:SBS5	SBS5	0.13	0.0716
SKCM	quanTIseq	B_cell	etiology-associated mutational signatures	lm		Clock-Like	Clock-Like	0.05	0.3042		0.3153
SKCM	quanTIseq	NK_cell	etiology-associated mutational signatures	lm		Clock-Like	Clock-Like	0	0.9587		0.8158
SKCM	quanTIseq	T_cell_CD8+	SBS	glmnet	0.0050434611275019	SBS1:SBS5:SBS7a:SBS7c:SBS7d	SBS1	0.11	0.0324		0.088
SKCM	quanTIseq	Tregs	SBS	glmnet	0.000734089414125803	SBS1:SBS5	SBS1	0.12	0.0122		0.0233	*
STAD	quanTIseq	B_cell	etiology-associated mutational signatures	glmnet	0.00145084975820043	Clock-Like:dMMR	Clock-Like	0.03	0.6212
STAD	quanTIseq	NK_cell	SBS	glmnet	0.000290640935875029	SBS1:SBS2:SBS5:SBS13:SBS17a:SBS40	SBS1:SBS40	0.18	0.0006		0.0078	**
STAD	quanTIseq	T_cell_CD8+	SBS	glmnet	0.00213934813450896	SBS1:SBS2:SBS5:SBS17a:SBS40	SBS5	0.11	0.0385		0.2931
TGCT	quanTIseq	B_cell	etiology-associated mutational signatures	glmnet	0.00685115712870866	Clock-Like:dMMR	Clock-Like	0.2	0.0131		0.1799
TGCT	quanTIseq	NK_cell	SBS	glmnet	0.00017669366852784	SBS1:SBS5	SBS1:SBS5	0.35	0	****	0	***
TGCT	quanTIseq	T_cell_CD8+	etiology-associated mutational signatures	glmnet	0.00417867218730739	Clock-Like:dMMR	dMMR	0.21	0.0118		0.537
TGCT	quanTIseq	Tregs	SBS	glmnet	0.000699056830847902	SBS1:SBS5	SBS1	0.11	0.1779		0.3679
THCA	quanTIseq	B_cell	SBS	lm		SBS1	SBS1	0.13	0.0035		0.6954
THCA	quanTIseq	NK_cell	etiology-associated mutational signatures	glmnet	0.0000994837374348802	Clock-Like:AID/APOBEC activity:dMMR	AID/APOBEC activity	0.08	0.0887		0.0505
THCA	quanTIseq	T_cell_CD8+	SBS	glmnet	0.000080880255750696	SBS1:SBS2:SBS5	SBS1:SBS5:SBS2	0.18	0.0001		0.0011	**
THYM	quanTIseq	B_cell	etiology-associated mutational signatures	glmnet	0.00002818370423362	Clock-Like:dMMR	Clock-Like:dMMR	0.15	0.1138		0.0395	*
THYM	quanTIseq	NK_cell	etiology-associated mutational signatures	glmnet	0.00175759149289545	Clock-Like:dMMR:ROS	ROS	0.38	0	****
THYM	quanTIseq	T_cell_CD8+	etiology-associated mutational signatures	lm		Clock-Like	Clock-Like	0.47	0	****	0	***
THYM	quanTIseq	Tregs	SBS	glmnet	0.00120891819063823	SBS1:SBS5	SBS5	0.12	0.191		0.0605
UCEC	quanTIseq	B_cell	SBS	lm		SBS40	SBS40	0.18	0.0224		0.0209	*
UCEC	quanTIseq	NK_cell	SBS	glmnet	0.000849997896880653	SBS1:SBS2:SBS5:SBS13:SBS40	SBS5	-0.03	0.7244
UCEC	quanTIseq	T_cell_CD8+	SBS	glmnet	0.00193053984183322	SBS1:SBS2:SBS5:SBS40	SBS40	0.17	0.0254		0.0003	***
UCEC	quanTIseq	Tregs	SBS	glmnet	0.000167855708326857	SBS1:SBS2:SBS5:SBS13:SBS40	SBS13:SBS2:SBS40:SBS5:SBS1	0.29	0.0002		0	***
UCS	quanTIseq	B_cell	etiology-associated mutational signatures	lm		Clock-Like	Clock-Like	0.24	0.0707		0.9922
UCS	quanTIseq	NK_cell	SBS	glmnet	0.0000384531239810373	SBS1:SBS5	SBS1:SBS5	0.35	0.0068	**	0.067
UCS	quanTIseq	T_cell_CD8+	SBS	glmnet	0.00300498204594088	SBS1:SBS5	SBS1	0.22	0.095
UCS	quanTIseq	Tregs	SBS	glmnet	0.0000545454531143722	SBS1:SBS5	SBS1:SBS5	0.25	0.0608		0.4148
UVM	quanTIseq	NK_cell	etiology-associated mutational signatures	lm		Clock-Like	Clock-Like	0.05	0.6515		0.2086
UVM	quanTIseq	T_cell_CD8+	etiology-associated mutational signatures	glmnet	0.00214183576868333	Clock-Like:dMMR	dMMR	0.13	0.2654
UVM	quanTIseq	Tregs	etiology-associated mutational signatures	lm		Clock-Like	Clock-Like	0.12	0.299		0.1735

## Sheet: Supplementary Table 8
cancer	signature_type	constitution	n	HR	lower	upper	HR(95%CI)	cph_pvalue	log_rank_pvalue
ACC	SBS	SBS13,SBS5	76	4.09	1.64	10.22	4.09(1.64,10.22)	0.003	0.001
BLCA	SBS	SBS1,SBS2,SBS13,SBS5	382	2.26	1.53	3.33	2.26(1.53,3.33)	0.000	0.000
BRCA	SBS	SBS1,SBS13,SBS5,SBS29,SBS2,SBS3,SBS30	911	1.71	1.11	2.64	1.71(1.11,2.64)	0.014	0.013
CESC	SBS	SBS1,SBS2,SBS5,SBS13	255	1.57	0.94	2.61	1.57(0.94,2.61)	0.084	0.082
CHOL
CRC	SBS	SBS1,SBS5,SBS40	332	2.21	1.38	3.54	2.21(1.38,3.54)	0.001	0.001
DLBC
ESCA	SBS	SBS1,SBS17b,SBS17a	178	2.26	1.37	3.74	2.26(1.37,3.74)	0.001	0.001
GBM	SBS	SBS1,SBS5,SBS30,SBS40	125	1.8	1.17	2.76	1.8(1.17,2.76)	0.007	0.006
HNSC	SBS	SBS1,SBS5	455	2.22	1.47	3.35	2.22(1.47,3.35)	0.000	0.000
KICH	SBS	SBS1,SBS5	50	4.89	0.89	26.86	4.89(0.89,26.86)	0.068	0.043
KIRC	SBS	SBS1,SBS40,SBS5	329	1.57	1.02	2.42	1.57(1.02,2.42)	0.040	0.038
KIRP	SBS	SBS1,SBS2,SBS13,SBS5	246	3.95	2.02	7.72	3.95(2.02,7.72)	0.000	0.000
LGG	SBS	SBS1,SBS13,SBS5,SBS37	500	1.91	1.32	2.76	1.91(1.32,2.76)	0.001	0.001
LIHC	SBS	SBS5,SBS40	301	2.58	1.72	3.87	2.58(1.72,3.87)	0.000	0.000
LUAD	SBS	SBS2,SBS4	460	2.55	1.48	4.42	2.55(1.48,4.42)	0.001	0.001
LUSC	SBS	SBS2,SBS13	414	1.66	1.23	2.25	1.66(1.23,2.25)	0.001	0.001
MESO	SBS	SBS1,SBS30,SBS40,SBS5	80	2.4	1.03	5.59	2.4(1.03,5.59)	0.043	0.037
OV	SBS	SBS1,SBS40,SBS5	265	1.93	1.39	2.67	1.93(1.39,2.67)	0.000	0.000
PAAD	SBS	SBS1,SBS5	166	3.3	1.33	8.19	3.3(1.33,8.19)	0.010	0.006
PCPG	SBS	SBS5,SBS15	180	6	1.34	26.86	6(1.34,26.86)	0.019	0.008
PRAD	SBS	SBS1,SBS5,SBS40	481	8.4	2.09	33.86	8.4(2.09,33.86)	0.003	0.000
SARC	SBS	SBS1,SBS5	205	2.19	1.22	3.93	2.19(1.22,3.93)	0.009	0.007
SKCM	SBS	SBS1,SBS7a,SBS7d	393	3.03	1.95	4.69	3.03(1.95,4.69)	0.000	0.000
STAD	SBS	SBS1,SBS2,SBS13,SBS40,SBS5,SBS17b,SBS17a	356	1.88	1.27	2.78	1.88(1.27,2.78)	0.001	0.001
TGCT	SBS	SBS1,SBS5	131	9.94	0.90	109.99	9.94(0.9,109.99)	0.061	0.021
THCA
THYM	SBS	SBS1,SBS5	117	7.02	0.86	57.34	7.02(0.86,57.34)	0.069	0.035
UCEC	SBS	SBS1,SBS2,SBS13,SBS5,SBS40	166	5.86	2.61	13.18	5.86(2.61,13.18)	0.000	0.000
UCS	SBS	SBS1,SBS5	56	1.78	0.91	3.48	1.78(0.91,3.48)	0.094	0.089
UVM	SBS	SBS1,SBS5	79	0.41	0.10	1.77	0.41(0.1,1.77)	0.235	0.220
ACC	etiology-associated mutational signatures	Clock_Like,APOBEC_activity,ROS	76	2.44	1.12	5.31	2.44(1.12,5.31)	0.024	0.020
BLCA	etiology-associated mutational signatures	Clock_Like,APOBEC_activity	382	2.25	1.53	3.30	2.25(1.53,3.3)	0.000	0.000
BRCA	etiology-associated mutational signatures	Clock_Like,APOBEC_activity,Tobacco,dBER,HRD	911	1.67	1.06	2.61	1.67(1.06,2.61)	0.026	0.025
CESC	etiology-associated mutational signatures	Clock_Like,APOBEC_activity	255	2.4	0.96	6.01	2.4(0.96,6.01)	0.061	0.053
CHOL
CRC	etiology-associated mutational signatures	Clock_Like,dMMR	332	3.42	2.02	5.78	3.42(2.02,5.78)	0.000	0.000
DLBC	etiology-associated mutational signatures	Clock_Like,APOBEC_activity,dMMR	30	16.77	2.68	105.10	16.77(2.68,105.1)	0.003	0.000
ESCA	etiology-associated mutational signatures	Clock_Like,ROS	178	2.77	1.26	6.07	2.77(1.26,6.07)	0.011	0.008
GBM	etiology-associated mutational signatures	Clock_Like,dBER	125	1.46	0.75	2.84	1.46(0.75,2.84)	0.270	0.272
HNSC	etiology-associated mutational signatures	Clock_Like,APOBEC_activity	455	2.55	1.35	4.83	2.55(1.35,4.83)	0.004	0.003
KICH	etiology-associated mutational signatures	Clock_Like,ROS	50	4.2	0.77	22.98	4.2(0.77,22.98)	0.098	0.072
KIRC	etiology-associated mutational signatures	Clock_Like	329	1.21	0.70	2.09	1.21(0.7,2.09)	0.490	0.489
KIRP	etiology-associated mutational signatures	Clock_Like,APOBEC_activity	246	3.1	1.59	6.04	3.1(1.59,6.04)	0.001	0.000
LGG	etiology-associated mutational signatures	Clock_Like,APOBEC_activity,Chemotherapy	500	1.81	1.25	2.63	1.81(1.25,2.63)	0.002	0.002
LIHC	etiology-associated mutational signatures	Clock_Like	301	1.57	0.92	2.69	1.57(0.92,2.69)	0.100	0.097
LUAD	etiology-associated mutational signatures	Clock_Like,APOBEC_activity	460	2.66	1.62	4.34	2.66(1.62,4.34)	0.000	0.000
LUSC	etiology-associated mutational signatures	Clock_Like,APOBEC_activity,Tobacco	414	2.1	1.30	3.40	2.1(1.3,3.4)	0.002	0.002
MESO	etiology-associated mutational signatures	Clock_Like,dBER	80	1.9	1.06	3.40	1.9(1.06,3.4)	0.030	0.027
OV	etiology-associated mutational signatures	Clock_Like	265	1.34	0.98	1.84	1.34(0.98,1.84)	0.066	0.065
PAAD	etiology-associated mutational signatures	Clock_Like	166	1.52	0.90	2.59	1.52(0.9,2.59)	0.121	0.118
PCPG	etiology-associated mutational signatures	Clock_Like,dMMR	180	4.91	0.93	25.83	4.91(0.93,25.83)	0.060	0.039
PRAD
SARC	etiology-associated mutational signatures	Clock_Like	205	1.69	1.04	2.73	1.69(1.04,2.73)	0.033	0.031
SKCM	etiology-associated mutational signatures	Clock_Like,UV	393	1.71	1.21	2.42	1.71(1.21,2.42)	0.003	0.002
STAD	etiology-associated mutational signatures	Clock_Like,APOBEC_activity,dMMR,ROS	356	1.7	1.18	2.45	1.7(1.18,2.45)	0.005	0.004
TGCT	etiology-associated mutational signatures	Clock_Like,dMMR	131	3.56	0.37	34.33	3.56(0.37,34.33)	0.272	0.240
THCA	etiology-associated mutational signatures	Clock_Like,APOBEC_activity	474	3.98	1.20	13.24	3.98(1.2,13.24)	0.024	0.015
THYM	etiology-associated mutational signatures	Clock_Like,dMMR,ROS	117	3.79	0.46	30.98	3.79(0.46,30.98)	0.213	0.181
UCEC	etiology-associated mutational signatures	Clock_Like,APOBEC_activity,dMMR	166	6.13	1.46	25.85	6.13(1.46,25.85)	0.013	0.005
UCS	etiology-associated mutational signatures	Clock_Like	56	0.65	0.24	1.72	0.65(0.24,1.72)	0.383	0.377
UVM	etiology-associated mutational signatures	Clock_Like,dMMR	79	1.87	0.76	4.60	1.87(0.76,4.6)	0.172	0.165

## Sheet: Supplementary Table 9
cancer_id	signature_type	cancer_sample	death_rate	infi_id	mus_id	z	z_score	pvalue	fdr	significant_label	high_signature_n	high_signature_high_TME_n	high_signature_low_TME_n	high_signature_pvalue	low_signature_n	low_signature_high_TME_n	low_signature_low_TME_n	low_signature_pvalue
ACC	SBS	74	0.337838	Tregs	SBS5	-2.23119	-1.0656609406347	0.0256686	0.128343		37	10	27	0.0079	37	13	24	0.4672
ACC	etiology-associated mutational signatures	74	0.337838	Tregs	Clock_Like	-2.05637	-0.701448366849071	0.0397469	0.119241		39	13	26	0.0651	35	10	25	0.6216
ACC	etiology-associated mutational signatures	74	0.337838	Immune_general	ROS	1.88188	1.13874525438249	0.0598521	0.109398
ACC	etiology-associated mutational signatures	74	0.337838	CD4_T_cells	ROS	1.86995	1.15380219421912	0.0614901	0.18447
ACC	SBS	74	0.337838	Immune_general	SBS36	1.86895	1.5419063187478	0.0616295	0.205066
ACC	etiology-associated mutational signatures	74	0.337838	B_cells	Clock_Like	-1.85783	-0.735866748884945	0.0631933	0.18958
ACC	SBS	74	0.337838	Myeloid_cells	SBS36	1.85571	1.53270672210428	0.0634955	0.142889
ACC	etiology-associated mutational signatures	74	0.337838	Myeloid_cells	ROS	1.83657	1.14917831335511	0.0662734	0.119667
ACC	SBS	74	0.337838	Tregs	SBS13	-1.81691	-0.790533067387459	0.0692312	0.173078
ACC	SBS	74	0.337838	CD4_T_cells	SBS36	1.80752	1.55141790995078	0.0706808	0.258196
ACC	etiology-associated mutational signatures	74	0.337838	Immune_general	Clock_Like	-1.79326	-0.735036244850696	0.0729317	0.109398
ACC	SBS	74	0.337838	Myeloid_cells	SBS5	-1.7926	-0.913946150740534	0.0730366	0.142889
ACC	etiology-associated mutational signatures	74	0.337838	Myeloid_cells	Clock_Like	-1.75197	-0.672271821903947	0.0797782	0.119667
ACC	SBS	74	0.337838	Myeloid_cells	SBS13	-1.71835	-0.864149035979454	0.0857333	0.142889
ACC	etiology-associated mutational signatures	74	0.337838	NK_cells	Clock_Like	-1.71663	-1.11254219697572	0.0860467	0.25814
ACC	SBS	74	0.337838	Macrophages	SBS36	1.71434	1.56818119756883	0.0864669	0.217879
ACC	SBS	74	0.337838	Macrophages	SBS5	-1.71062	-0.876082038405028	0.0871517	0.217879
ACC	etiology-associated mutational signatures	74	0.337838	Macrophages	Clock_Like	-1.70718	-0.710997114175084	0.0877882	0.137218
ACC	SBS	74	0.337838	Macrophages_M2	SBS5	-1.69035	-0.898310284098863	0.0909617	0.233863
ACC	etiology-associated mutational signatures	74	0.337838	Macrophages	ROS	1.68765	1.14344673287452	0.0914784	0.137218
ACC	etiology-associated mutational signatures	74	0.337838	Plasma_B_cells	Clock_Like	-1.68517	-0.700749396320025	0.091955	0.204948
ACC	SBS	74	0.337838	Macrophages_M2	SBS36	1.67699	1.54624664832169	0.0935453	0.233863
ACC	etiology-associated mutational signatures	74	0.337838	Macrophages_M2	ROS	1.6531	1.13755513514687	0.0983111	0.150893
ACC	etiology-associated mutational signatures	74	0.337838	Macrophages_M2	Clock_Like	-1.64197	-0.740464013968443	0.100596	0.150893
ACC	etiology-associated mutational signatures	74	0.337838	Tregs	ROS	1.63136	1.14506519425274	0.102814	0.123208
ACC	etiology-associated mutational signatures	74	0.337838	Macrophages_M1	Clock_Like	-1.61424	-0.740595164529717	0.106475	0.271733
ACC	SBS	74	0.337838	Immune_general	SBS5	-1.59257	-0.870585162040008	0.111256	0.205066
ACC	SBS	74	0.337838	CD4_T_cells	SBS13	-1.59129	-0.944954879984443	0.111544	0.258196
ACC	SBS	74	0.337838	Tregs	SBS36	1.57684	1.46329061792235	0.114832	0.191386
ACC	etiology-associated mutational signatures	74	0.337838	Lymphocytes	ROS	1.5681	1.09505845320651	0.116859	0.176933
ACC	etiology-associated mutational signatures	74	0.337838	Lymphocytes	Clock_Like	-1.56341	-0.864759802124788	0.117955	0.176933
ACC	etiology-associated mutational signatures	74	0.337838	T_cells	Clock_Like	-1.54345	-0.886248673353309	0.122721	0.191655
ACC	SBS	74	0.337838	Immune_general	SBS13	-1.54214	-0.83543564338966	0.12304	0.205066
ACC	etiology-associated mutational signatures	74	0.337838	Tregs	APOBEC_activity	-1.54145	-0.443616827403672	0.123208	0.123208
ACC	SBS	74	0.337838	Fibroblasts	SBS2	-1.53936	-1.35925575691953	0.123716	0.618581
ACC	SBS	74	0.337838	Lymphocytes	SBS36	1.52909	1.38903749932093	0.126242	0.482035
ACC	etiology-associated mutational signatures	74	0.337838	Endothelium	ROS	1.52831	1.00691331710352	0.126437	0.37931
ACC	etiology-associated mutational signatures	74	0.337838	T_cells	ROS	1.52295	1.08415668120743	0.12777	0.191655
ACC	SBS	74	0.337838	Endothelium	SBS36	1.50548	1.52102164410483	0.132201	0.661003
ACC	SBS	74	0.337838	Macrophages	SBS13	-1.48588	-0.715695663302046	0.137311	0.228851
ACC	SBS	74	0.337838	T_cells	SBS36	1.48049	1.206848303125	0.138742	0.343676
ACC	etiology-associated mutational signatures	74	0.337838	Fibroblasts	APOBEC_activity	-1.46034	-1.15430662123734	0.144197	0.432592
ACC	etiology-associated mutational signatures	74	0.337838	CD4_T_cells	Clock_Like	-1.45884	-0.616339307785946	0.144609	0.190022
ACC	etiology-associated mutational signatures	74	0.337838	CD8_T_cells_PD1_high	ROS	1.44221	1.09728850914864	0.149242	0.260157
ACC	etiology-associated mutational signatures	74	0.337838	CD8_T_cells	ROS	1.43197	1.0821691759553	0.152154	0.250876
ACC	SBS	74	0.337838	CD4_T_cells	SBS5	-1.42237	-0.820888305984197	0.154917	0.258196
ACC	etiology-associated mutational signatures	74	0.337838	CD8_T_cells_PD1_low	ROS	1.41388	1.06326672840472	0.157398	0.237536
ACC	etiology-associated mutational signatures	74	0.337838	CD8_T_cells_PD1_low	Clock_Like	-1.41062	-0.921630669578495	0.158357	0.237536
ACC	SBS	74	0.337838	CD8_T_cells_PD1_high	SBS36	1.40459	1.20746774593893	0.160143	0.356339
ACC	SBS	74	0.337838	Macrophages_M2	SBS13	-1.40429	-0.690645141314287	0.160232	0.267053
ACC	SBS	74	0.337838	Macrophages_M1	SBS5	-1.40118	-0.976483444561915	0.161159	0.48993
ACC	SBS	74	0.337838	CD8_T_cells	SBS36	1.39367	1.16610922389358	0.163418	0.306223
ACC	SBS	74	0.337838	T_cells	SBS5	-1.39353	-0.960557857011869	0.16346	0.343676
ACC	etiology-associated mutational signatures	74	0.337838	CD8_T_cells	Clock_Like	-1.38109	-0.889914641096879	0.167251	0.250876
ACC	SBS	74	0.337838	CD8_T_cells_PD1_low	SBS36	1.37514	1.1267237507288	0.169088	0.294828
ACC	etiology-associated mutational signatures	74	0.337838	Myeloid_cells	APOBEC_activity	-1.36707	-0.476906491451161	0.171602	0.171602
ACC	etiology-associated mutational signatures	74	0.337838	CD8_T_cells_PD1_high	Clock_Like	-1.36124	-0.860041823234967	0.173438	0.260157
ACC	SBS	74	0.337838	Non_plasma_B_cells	SBS13	-1.33009	-1.15729575371339	0.183487	0.663341
ACC	etiology-associated mutational signatures	74	0.337838	Non_plasma_B_cells	Clock_Like	-1.32676	-0.854988867736707	0.184587	0.55376
ACC	SBS	74	0.337838	NK_cells	SBS2	1.31948	1.29599527107282	0.187008	0.546931
ACC	etiology-associated mutational signatures	74	0.337838	B_cells	APOBEC_activity	-1.31539	-0.402699544601431	0.188378	0.232487
ACC	etiology-associated mutational signatures	74	0.337838	CD4_T_cells	APOBEC_activity	-1.31051	-0.537462886433176	0.190022	0.190022
ACC	SBS	74	0.337838	B_cells	SBS5	-1.28818	-0.607157795727653	0.197683	0.335537
ACC	etiology-associated mutational signatures	74	0.337838	Plasma_B_cells	APOBEC_activity	-1.27516	-0.444428870445363	0.202252	0.204948
ACC	SBS	74	0.337838	Lymphocytes	SBS5	-1.27274	-0.910506777493606	0.203111	0.482035
ACC	etiology-associated mutational signatures	74	0.337838	Plasma_B_cells	ROS	1.26758	1.14517826676539	0.204948	0.204948
ACC	SBS	74	0.337838	Plasma_B_cells	SBS5	-1.25635	-0.641800700383007	0.208987	0.376016
ACC	SBS	74	0.337838	Monocytes	SBS5	-1.25104	-1.02978527759435	0.210918	0.531403
ACC	SBS	74	0.337838	CD8_T_cells_PD1_low	SBS5	-1.25095	-0.891682571424193	0.210954	0.294828
ACC	SBS	74	0.337838	Monocytes	SBS13	-1.24655	-1.02507330054735	0.212561	0.531403
ACC	SBS	74	0.337838	Macrophages_M1	SBS36	1.24582	1.62126743984448	0.21283	0.48993
ACC	SBS	74	0.337838	CD8_T_cells_PD1_low	SBS2	1.24353	1.02556879397829	0.213673	0.294828
ACC	SBS	74	0.337838	B_cells	SBS13	-1.24209	-0.562402318046794	0.214204	0.335537
ACC	SBS	74	0.337838	Plasma_B_cells	SBS36	1.23367	1.77282715389124	0.217324	0.376016
ACC	SBS	74	0.337838	CD8_T_cells_PD1_high	SBS13	-1.23198	-0.868860421347084	0.217955	0.356339
ACC	SBS	74	0.337838	NK_cells	SBS5	-1.2298	-1.1662842537017	0.218773	0.546931
ACC	SBS	74	0.337838	CD8_T_cells	SBS5	-1.21426	-0.861601150484993	0.224647	0.306223
ACC	SBS	74	0.337838	CD8_T_cells	SBS13	-1.21123	-0.859244176646012	0.225807	0.306223
ACC	SBS	74	0.337838	T_cells	SBS13	-1.20443	-0.817950074429562	0.228424	0.343676
ACC	etiology-associated mutational signatures	74	0.337838	Macrophages_M1	ROS	1.20111	1.13752577628956	0.229708	0.271733
ACC	etiology-associated mutational signatures	74	0.337838	Macrophages	APOBEC_activity	-1.19726	-0.432449618699437	0.231205	0.231205
ACC	etiology-associated mutational signatures	74	0.337838	B_cells	ROS	1.19398	1.13856629348637	0.232487	0.232487
ACC	SBS	74	0.337838	CD8_T_cells_PD1_high	SBS5	-1.19007	-0.835851877310283	0.23402	0.356339
ACC	SBS	74	0.337838	CD8_T_cells_PD1_low	SBS13	-1.18539	-0.841297495761711	0.235862	0.294828
ACC	SBS	74	0.337838	CD8_T_cells	SBS2	1.16263	0.986475274898679	0.244978	0.306223
ACC	SBS	74	0.337838	B_cells	SBS36	1.16043	1.77041947062552	0.245875	0.335537
ACC	etiology-associated mutational signatures	74	0.337838	Immune_general	APOBEC_activity	-1.14341	-0.403709009531796	0.252869	0.252869
ACC	etiology-associated mutational signatures	74	0.337838	Monocytes	Clock_Like	-1.13459	-1.09289624422856	0.256547	0.76964
ACC	etiology-associated mutational signatures	74	0.337838	Macrophages_M1	APOBEC_activity	-1.09908	-0.39693061175984	0.271733	0.271733
ACC	etiology-associated mutational signatures	74	0.337838	Neutrophils	APOBEC_activity	-1.0977	-0.913431716687669	0.272337	0.661474
ACC	SBS	74	0.337838	T_cells	SBS2	1.09175	0.913685723979212	0.274941	0.343676
ACC	etiology-associated mutational signatures	74	0.337838	Endothelium	Clock_Like	-1.09124	-0.992940242423264	0.275168	0.412752
ACC	SBS	74	0.337838	Plasma_B_cells	SBS13	-1.08496	-0.475594524559236	0.27794	0.376016
ACC	SBS	74	0.337838	CD8_T_cells_PD1_high	SBS2	1.069	0.943182848709297	0.285072	0.356339
ACC	SBS	74	0.337838	Macrophages_M1	SBS13	-1.04948	-0.631322169500234	0.293958	0.48993
ACC	etiology-associated mutational signatures	74	0.337838	Macrophages_M2	APOBEC_activity	-1.03951	-0.397091121178424	0.298568	0.298568
ACC	SBS	74	0.337838	Lymphocytes	SBS13	-1.03317	-0.713889917140836	0.301522	0.482035
ACC	SBS	74	0.337838	B_cells	SBS2	-0.981556	-0.309428523213908	0.326319	0.335537
ACC	SBS	74	0.337838	Plasma_B_cells	SBS2	-0.979663	-0.3734875980488	0.327252	0.376016
ACC	SBS	74	0.337838	Neutrophils	SBS13	-0.978258	-1.39786588810395	0.327947	0.888883
ACC	SBS	74	0.337838	Macrophages_M2	SBS1	-0.978171	-0.381297573448004	0.32799	0.409987
ACC	etiology-associated mutational signatures	74	0.337838	T_helpers	ROS	0.975706	1.05828920598129	0.32921	0.878812
ACC	SBS	74	0.337838	Macrophages	SBS1	-0.972485	-0.349303751250275	0.330809	0.413512
ACC	SBS	74	0.337838	B_cells	SBS1	-0.963021	-0.291430833637163	0.335537	0.335537
ACC	SBS	74	0.337838	Non_plasma_B_cells	SBS2	-0.94948	-0.530904497029144	0.342376	0.663341
ACC	SBS	74	0.337838	T_helpers	SBS36	0.910251	1.50757890240011	0.36269	0.972367
ACC	SBS	74	0.337838	Plasma_B_cells	SBS1	-0.885261	-0.281944330900201	0.376016	0.376016
ACC	etiology-associated mutational signatures	74	0.337838	Non_plasma_B_cells	APOBEC_activity	-0.856732	-0.244625739192036	0.391593	0.587389
ACC	etiology-associated mutational signatures	74	0.337838	NK_cells	ROS	0.847253	0.824016117043438	0.396854	0.595281
ACC	SBS	74	0.337838	Non_plasma_B_cells	SBS5	-0.84519	-0.359268961629389	0.398005	0.663341
ACC	SBS	74	0.337838	Fibroblasts	SBS1	-0.83609	-0.294996070190286	0.403104	0.714284
ACC	SBS	74	0.337838	Fibroblasts	SBS13	-0.79164	-0.227730303442883	0.42857	0.714284
ACC	SBS	74	0.337838	NK_cells	SBS36	0.755357	0.751121863794702	0.450035	0.679931
ACC	SBS	74	0.337838	Monocytes	SBS2	0.752168	1.07215848101516	0.45195	0.73661
ACC	SBS	74	0.337838	Lymphocytes	SBS1	-0.742966	-0.475707478548063	0.457502	0.482035
ACC	SBS	74	0.337838	Lymphocytes	SBS2	0.703033	0.711066673861577	0.482035	0.482035
ACC	SBS	74	0.337838	CD8_T_cells_PD1_high	SBS1	-0.694946	-0.445938295990855	0.487089	0.487089
ACC	SBS	74	0.337838	CD8_T_cells	SBS1	-0.661398	-0.431739171661253	0.508357	0.508357
ACC	SBS	74	0.337838	CD8_T_cells_PD1_low	SBS1	-0.63636	-0.419312477521185	0.524542	0.524542
ACC	SBS	74	0.337838	Endothelium	SBS13	0.634063	0.504768009510538	0.52604	0.80326
ACC	etiology-associated mutational signatures	74	0.337838	Neutrophils	Clock_Like	0.626569	1.06846080046576	0.530941	0.661474
ACC	SBS	74	0.337838	Immune_general	SBS1	-0.622787	-0.194697958259745	0.533425	0.666781
ACC	SBS	74	0.337838	T_helpers	SBS13	-0.592336	-1.24480417960343	0.553626	0.972367
ACC	SBS	74	0.337838	T_cells	SBS1	-0.573344	-0.342026095662783	0.566412	0.566412
ACC	etiology-associated mutational signatures	74	0.337838	Monocytes	APOBEC_activity	-0.563518	0.223673666010119	0.573082	0.776789
ACC	SBS	74	0.337838	Neutrophils	SBS5	0.551134	1.27047812317156	0.581542	0.888883
ACC	etiology-associated mutational signatures	74	0.337838	Lymphocytes	APOBEC_activity	-0.549636	-0.230298651081722	0.582569	0.582569
ACC	etiology-associated mutational signatures	74	0.337838	T_helpers	APOBEC_activity	-0.544824	-0.929167061582189	0.585875	0.878812
ACC	SBS	74	0.337838	NK_cells	SBS13	-0.544008	-0.503898565557136	0.586436	0.679931
ACC	SBS	74	0.337838	Monocytes	SBS1	0.539869	0.849395759119832	0.589288	0.73661
ACC	SBS	74	0.337838	Macrophages_M1	SBS1	-0.513177	-0.105000132175363	0.607828	0.754347
ACC	SBS	74	0.337838	Tregs	SBS1	-0.485095	0.0939376484586632	0.627609	0.784512
ACC	etiology-associated mutational signatures	74	0.337838	T_cells	APOBEC_activity	-0.472235	-0.197908007854123	0.636759	0.636759
ACC	etiology-associated mutational signatures	74	0.337838	CD8_T_cells_PD1_high	APOBEC_activity	-0.46922	-0.237246685913676	0.638912	0.638912
ACC	SBS	74	0.337838	Endothelium	SBS1	-0.4683	-0.780815045732212	0.63957	0.80326
ACC	SBS	74	0.337838	Endothelium	SBS5	-0.464055	-0.775864929364434	0.642608	0.80326
ACC	SBS	74	0.337838	Myeloid_cells	SBS1	-0.454117	-0.0163223708291072	0.649745	0.812181
ACC	etiology-associated mutational signatures	74	0.337838	Neutrophils	ROS	-0.437879	-0.155029083778096	0.661474	0.661474
ACC	SBS	74	0.337838	NK_cells	SBS1	-0.412558	-0.376934315608694	0.679931	0.679931
ACC	etiology-associated mutational signatures	74	0.337838	CD8_T_cells	APOBEC_activity	-0.385922	-0.192254534858426	0.699555	0.699555
ACC	SBS	74	0.337838	Neutrophils	SBS36	-0.375801	-0.346753353338488	0.707065	0.888883
ACC	SBS	74	0.337838	Macrophages_M1	SBS2	-0.312912	0.0915383063930348	0.754347	0.754347
ACC	etiology-associated mutational signatures	74	0.337838	CD8_T_cells_PD1_low	APOBEC_activity	-0.300691	-0.141636058826222	0.76365	0.76365
ACC	etiology-associated mutational signatures	74	0.337838	Monocytes	ROS	-0.283506	0.869222578218438	0.776789	0.776789
ACC	etiology-associated mutational signatures	74	0.337838	Fibroblasts	Clock_Like	-0.256169	0.551034962169053	0.797821	0.826429
ACC	SBS	74	0.337838	Fibroblasts	SBS36	-0.249493	0.592701211212695	0.80298	0.833034
ACC	SBS	74	0.337838	Neutrophils	SBS2	-0.222068	-0.0785348189467254	0.824261	0.888883
ACC	etiology-associated mutational signatures	74	0.337838	Fibroblasts	ROS	-0.219284	0.603271659068282	0.826429	0.826429
ACC	SBS	74	0.337838	CD4_T_cells	SBS1	-0.214203	0.0664938887754298	0.830389	0.917705
ACC	SBS	74	0.337838	Fibroblasts	SBS5	0.210812	1.28928091934001	0.833034	0.833034
ACC	SBS	74	0.337838	Endothelium	SBS2	-0.201018	-0.469109678518721	0.840684	0.840684
ACC	SBS	74	0.337838	T_helpers	SBS1	0.193549	0.194751288824562	0.846529	0.972367
ACC	etiology-associated mutational signatures	74	0.337838	Endothelium	APOBEC_activity	0.19108	-0.0139730746802545	0.848463	0.848463
ACC	etiology-associated mutational signatures	74	0.337838	Non_plasma_B_cells	ROS	0.178448	1.09961460692874	0.858371	0.858371
ACC	SBS	74	0.337838	Tregs	SBS2	-0.176369	0.298965741641142	0.860004	0.860004
ACC	SBS	74	0.337838	Non_plasma_B_cells	SBS1	-0.173266	0.746545429922277	0.862442	0.870054
ACC	SBS	74	0.337838	Immune_general	SBS2	0.171409	0.358812444941615	0.863902	0.863902
ACC	SBS	74	0.337838	Non_plasma_B_cells	SBS36	0.16359	1.30092378244965	0.870054	0.870054
ACC	SBS	74	0.337838	Monocytes	SBS36	-0.142587	0.133304338006713	0.886616	0.886616
ACC	SBS	74	0.337838	Neutrophils	SBS1	0.139718	0.552675937217596	0.888883	0.888883
ACC	etiology-associated mutational signatures	74	0.337838	NK_cells	APOBEC_activity	0.138297	0.288526079932283	0.890006	0.890006
ACC	SBS	74	0.337838	Macrophages_M2	SBS2	0.13112	0.424006350539466	0.89568	0.89568
ACC	SBS	74	0.337838	T_helpers	SBS2	-0.109953	-0.361192831239141	0.912447	0.972367
ACC	SBS	74	0.337838	CD4_T_cells	SBS2	-0.103326	0.147931387242434	0.917705	0.917705
ACC	etiology-associated mutational signatures	74	0.337838	T_helpers	Clock_Like	0.067261	-0.129122144399097	0.946374	0.946374
ACC	SBS	74	0.337838	Myeloid_cells	SBS2	-0.0395299	0.26171083544482	0.968468	0.968468
ACC	SBS	74	0.337838	Macrophages	SBS2	0.0394832	0.372900255388524	0.968505	0.968505
ACC	SBS	74	0.337838	T_helpers	SBS5	0.0346398	-0.0963331803821022	0.972367	0.972367
BLCA	etiology-associated mutational signatures	380	0.434211	CD8_T_cells_PD1_low	Clock_Like	2.73401	0.707106781186547	0.00625681	0.0125136		166	35	131	0.6823	214	69	145	0.026
BLCA	etiology-associated mutational signatures	380	0.434211	CD8_T_cells	Clock_Like	2.68581	0.707106781186548	0.00723547	0.0144709		166	31	135	0.5369	214	68	146	0.0298
BLCA	etiology-associated mutational signatures	380	0.434211	CD8_T_cells_PD1_high	Clock_Like	2.62572	0.707106781186547	0.0086465	0.017293		166	28	138	0.5392	214	63	151	0.0211
BLCA	SBS	380	0.434211	CD8_T_cells_PD1_low	SBS5	2.60818	1.16160894972962	0.00910257	0.0364103	★	164	39	125	0.5713	216	65	151	0.0246
BLCA	SBS	380	0.434211	CD8_T_cells	SBS5	2.59178	1.16346992717957	0.00954798	0.0381919	★	164	35	129	0.4436	216	64	152	0.0283
BLCA	SBS	380	0.434211	CD8_T_cells_PD1_high	SBS5	2.55358	1.16550793458712	0.0106621	0.0426483	★	164	32	132	0.4461	216	59	157	0.0193
BLCA	etiology-associated mutational signatures	380	0.434211	CD8_T_cells	APOBEC_activity	-2.35841	-0.707106781186548	0.0183535	0.0183535		192	65	127	0.0375	188	34	154	0.6404
BLCA	etiology-associated mutational signatures	380	0.434211	CD8_T_cells_PD1_low	APOBEC_activity	-2.35435	-0.707106781186547	0.0185549	0.0185549		192	66	126	0.0309	188	38	150	0.7858
BLCA	etiology-associated mutational signatures	380	0.434211	CD8_T_cells_PD1_high	APOBEC_activity	-2.33586	-0.707106781186547	0.0194987	0.0194987		192	61	131	0.0425	188	30	158	0.484
BLCA	SBS	380	0.434211	CD8_T_cells_PD1_low	SBS2	-2.15736	-0.925416448890232	0.0309777	0.0619553		185	62	123	0.1078	195	42	153	0.3477
BLCA	SBS	380	0.434211	CD8_T_cells	SBS2	-2.14455	-0.90474137261001	0.0319889	0.0639777		185	61	124	0.1233	195	38	157	0.2706
BLCA	SBS	380	0.434211	CD8_T_cells_PD1_high	SBS2	-2.11338	-0.890847899837096	0.0345681	0.0691363		185	57	128	0.1296	195	34	161	0.1948
BLCA	SBS	380	0.434211	Neutrophils	SBS2	-2.11236	-1.24297920800975	0.0346553	0.138621	★	185	48	137	0.5941	195	44	151	0.0166
BLCA	etiology-associated mutational signatures	380	0.434211	T_cells	Clock_Like	2.1076	0.707106781186548	0.0350656	0.0674		166	35	131	0.7153	214	74	140	0.0623
BLCA	SBS	380	0.434211	Macrophages	SBS2	-1.91954	-1.16343846565064	0.0549159	0.219664
BLCA	SBS	380	0.434211	Macrophages_M2	SBS2	-1.88689	-1.17305569845702	0.0591753	0.236701
BLCA	SBS	380	0.434211	CD8_T_cells_PD1_high	SBS13	-1.8478	-0.773829116520431	0.0646308	0.0861744
BLCA	etiology-associated mutational signatures	380	0.434211	T_cells	APOBEC_activity	-1.829	-0.707106781186548	0.0674	0.0674
BLCA	SBS	380	0.434211	CD8_T_cells	SBS13	-1.81209	-0.759566841847041	0.0699721	0.0932962
BLCA	SBS	380	0.434211	Endothelium	SBS13	-1.77987	-0.902394415492276	0.0750965	0.191251
BLCA	etiology-associated mutational signatures	380	0.434211	Macrophages_M1	Clock_Like	1.7718	0.707106781186547	0.0764283	0.145727
BLCA	SBS	380	0.434211	Myeloid_cells	SBS2	-1.75714	-1.17498524440786	0.0788943	0.305665
BLCA	etiology-associated mutational signatures	380	0.434211	Macrophages	Clock_Like	1.75334	0.707106781186547	0.0795431	0.116616
BLCA	etiology-associated mutational signatures	380	0.434211	Endothelium	APOBEC_activity	-1.73154	-0.707106781186547	0.0833549	0.117282
BLCA	SBS	380	0.434211	CD8_T_cells_PD1_low	SBS13	-1.7274	-0.737117895964123	0.0840965	0.112129
BLCA	SBS	380	0.434211	T_cells	SBS5	1.71559	1.09151603722643	0.0862372	0.17569
BLCA	SBS	380	0.434211	T_cells	SBS13	-1.70688	-0.922170530472609	0.0878449	0.17569
BLCA	etiology-associated mutational signatures	380	0.434211	Macrophages_M2	Clock_Like	1.68633	0.707106781186548	0.0917329	0.112954
BLCA	SBS	380	0.434211	Endothelium	SBS2	-1.66644	-0.823471637851548	0.0956253	0.191251
BLCA	etiology-associated mutational signatures	380	0.434211	Myeloid_cells	Clock_Like	1.60088	0.707106781186548	0.109403	0.172008
BLCA	SBS	380	0.434211	Macrophages_M1	SBS2	-1.59189	-1.00042587594683	0.111408	0.229283
BLCA	etiology-associated mutational signatures	380	0.434211	Macrophages_M2	APOBEC_activity	-1.58506	-0.707106781186548	0.112954	0.112954
BLCA	SBS	380	0.434211	Macrophages_M1	SBS5	1.57767	1.08319359943752	0.114642	0.229283
BLCA	etiology-associated mutational signatures	380	0.434211	Macrophages	APOBEC_activity	-1.56914	-0.707106781186547	0.116616	0.116616
BLCA	etiology-associated mutational signatures	380	0.434211	Endothelium	Clock_Like	1.56629	0.707106781186547	0.117282	0.117282
BLCA	etiology-associated mutational signatures	380	0.434211	Neutrophils	APOBEC_activity	-1.45595	-0.707106781186547	0.145406	0.224728
BLCA	etiology-associated mutational signatures	380	0.434211	Macrophages_M1	APOBEC_activity	-1.45479	-0.707106781186547	0.145727	0.145727
BLCA	SBS	380	0.434211	T_cells	SBS2	-1.45104	-0.771642659150272	0.146769	0.195692
BLCA	SBS	380	0.434211	Macrophages	SBS5	1.44971	1.04249138481848	0.14714	0.294279
BLCA	SBS	380	0.434211	Non_plasma_B_cells	SBS2	1.44366	1.15215758730744	0.148835	0.595338
BLCA	SBS	380	0.434211	Myeloid_cells	SBS5	1.4296	1.0797273236484	0.152832	0.305665
BLCA	etiology-associated mutational signatures	380	0.434211	Immune_general	Clock_Like	1.38895	0.707106781186547	0.164847	0.256391
BLCA	etiology-associated mutational signatures	380	0.434211	Myeloid_cells	APOBEC_activity	-1.36578	-0.707106781186548	0.172008	0.172008
BLCA	SBS	380	0.434211	Macrophages_M2	SBS5	1.35525	1.02116243863342	0.175338	0.350675
BLCA	SBS	380	0.434211	Tregs	SBS13	-1.2748	-1.05316148738276	0.202379	0.571465
BLCA	etiology-associated mutational signatures	380	0.434211	Neutrophils	Clock_Like	1.21405	0.707106781186547	0.224728	0.224728
BLCA	SBS	380	0.434211	T_helpers	SBS2	1.17287	1.12317987983972	0.240847	0.844098
BLCA	SBS	380	0.434211	Immune_general	SBS5	1.16137	1.09733403696196	0.245491	0.479885
BLCA	etiology-associated mutational signatures	380	0.434211	Immune_general	APOBEC_activity	-1.13496	-0.707106781186547	0.256391	0.256391
BLCA	SBS	380	0.434211	Macrophages_M1	SBS13	-1.10848	-0.682638274926139	0.267654	0.356872
BLCA	SBS	380	0.434211	CD8_T_cells_PD1_low	SBS1	1.09957	0.500925395124737	0.271521	0.271521
BLCA	etiology-associated mutational signatures	380	0.434211	Tregs	APOBEC_activity	-1.07577	-0.707106781186548	0.28203	0.286557
BLCA	SBS	380	0.434211	CD8_T_cells	SBS1	1.07432	0.500838287277485	0.282681	0.282681
BLCA	SBS	380	0.434211	CD4_T_cells	SBS13	-1.06573	-1.25721097866333	0.286545	0.733554
BLCA	etiology-associated mutational signatures	380	0.434211	Tregs	Clock_Like	1.0657	0.707106781186548	0.286557	0.286557
BLCA	SBS	380	0.434211	Immune_general	SBS2	-1.05339	-0.908963503665845	0.292161	0.479885
BLCA	SBS	380	0.434211	CD8_T_cells_PD1_high	SBS1	1.04131	0.499169081770408	0.297734	0.297734
BLCA	SBS	380	0.434211	Neutrophils	SBS13	-1.02865	-0.37726975244944	0.303643	0.607287
BLCA	etiology-associated mutational signatures	380	0.434211	CD4_T_cells	Clock_Like	1.02009	0.707106781186548	0.307687	0.462922
BLCA	SBS	380	0.434211	Lymphocytes	SBS13	-1.01321	-1.31146222845046	0.310959	0.793965
BLCA	etiology-associated mutational signatures	380	0.434211	Non_plasma_B_cells	APOBEC_activity	0.983176	0.707106781186548	0.325521	0.651041
BLCA	SBS	380	0.434211	Immune_general	SBS13	-0.91553	-0.784077153620627	0.359914	0.479885
BLCA	SBS	380	0.434211	Endothelium	SBS5	0.894714	0.958515356367701	0.37094	0.494587
BLCA	SBS	380	0.434211	Non_plasma_B_cells	SBS1	0.888167	0.46176444217173	0.374451	0.748902
BLCA	SBS	380	0.434211	T_cells	SBS1	0.884112	0.602297152396453	0.376636	0.376636
BLCA	SBS	380	0.434211	Tregs	SBS2	-0.85934	-0.640870053773855	0.390153	0.571465
BLCA	SBS	380	0.434211	Macrophages	SBS13	-0.85282	-0.465030289752088	0.393759	0.451782
BLCA	SBS	380	0.434211	Lymphocytes	SBS1	0.847023	1.00738531407946	0.396982	0.793965
BLCA	SBS	380	0.434211	Macrophages_M1	SBS1	0.842447	0.59987055143545	0.399538	0.399538
BLCA	SBS	380	0.434211	Monocytes	SBS2	-0.837418	-1.20421644310064	0.402357	0.893029
BLCA	SBS	380	0.434211	Macrophages_M2	SBS13	-0.829943	-0.457734839249281	0.406571	0.454958
BLCA	SBS	380	0.434211	T_helpers	SBS1	0.802872	0.51838267093084	0.422049	0.844098
BLCA	SBS	380	0.434211	Tregs	SBS5	0.791592	0.997456829556408	0.428598	0.571465
BLCA	etiology-associated mutational signatures	380	0.434211	NK_cells	APOBEC_activity	-0.753304	-0.707106781186547	0.451267	0.516725
BLCA	SBS	380	0.434211	Macrophages	SBS1	0.752447	0.585977370584247	0.451782	0.451782
BLCA	SBS	380	0.434211	Macrophages_M2	SBS1	0.747175	0.609628099072881	0.454958	0.454958
BLCA	etiology-associated mutational signatures	380	0.434211	CD4_T_cells	APOBEC_activity	-0.734044	-0.707106781186548	0.462922	0.462922
BLCA	SBS	380	0.434211	NK_cells	SBS5	0.7322	1.42036164756955	0.464046	0.836737
BLCA	etiology-associated mutational signatures	380	0.434211	T_helpers	Clock_Like	0.731928	0.707106781186548	0.464212	0.554795
BLCA	etiology-associated mutational signatures	380	0.434211	Lymphocytes	Clock_Like	0.719371	0.707106781186548	0.471913	0.491806
BLCA	SBS	380	0.434211	CD4_T_cells	SBS1	0.714059	0.872384482237399	0.475191	0.733554
BLCA	SBS	380	0.434211	B_cells	SBS2	0.710181	1.15700648045737	0.477592	0.837633
BLCA	SBS	380	0.434211	Myeloid_cells	SBS13	-0.698855	-0.426217821954577	0.484643	0.521793
BLCA	SBS	380	0.434211	NK_cells	SBS2	-0.691573	-0.844243313478878	0.489205	0.836737
BLCA	etiology-associated mutational signatures	380	0.434211	Lymphocytes	APOBEC_activity	-0.687439	-0.707106781186548	0.491806	0.491806
BLCA	etiology-associated mutational signatures	380	0.434211	NK_cells	Clock_Like	0.648402	0.707106781186547	0.516725	0.516725
BLCA	SBS	380	0.434211	Myeloid_cells	SBS1	0.640584	0.521475742714039	0.521793	0.521793
BLCA	SBS	380	0.434211	Endothelium	SBS1	0.619963	0.767350696976123	0.535282	0.535282
BLCA	SBS	380	0.434211	Immune_general	SBS1	0.607622	0.595706620324507	0.543438	0.543438
BLCA	SBS	380	0.434211	CD4_T_cells	SBS5	0.597512	0.732931589300504	0.550165	0.733554
BLCA	SBS	380	0.434211	Monocytes	SBS1	0.592239	1.24429928684789	0.553691	0.893029
BLCA	etiology-associated mutational signatures	380	0.434211	T_helpers	APOBEC_activity	0.59059	-0.707106781186548	0.554795	0.554795
BLCA	SBS	380	0.434211	Plasma_B_cells	SBS13	-0.500563	-1.12635653679136	0.616678	0.912077
BLCA	SBS	380	0.434211	Tregs	SBS1	0.488395	0.696574711600205	0.62527	0.62527
BLCA	SBS	380	0.434211	NK_cells	SBS13	-0.485174	-0.515951521372988	0.627553	0.836737
BLCA	SBS	380	0.434211	Neutrophils	SBS1	0.464989	0.815907014607798	0.641939	0.652341
BLCA	SBS	380	0.434211	Neutrophils	SBS5	0.450512	0.804341945851387	0.652341	0.652341
BLCA	SBS	380	0.434211	Lymphocytes	SBS5	0.426312	0.482954056242176	0.669881	0.893174
BLCA	etiology-associated mutational signatures	380	0.434211	Monocytes	Clock_Like	0.411625	0.707106781186547	0.680614	0.704486
BLCA	SBS	380	0.434211	Fibroblasts	SBS13	-0.401176	-0.840998527510784	0.68829	0.97905
BLCA	SBS	380	0.434211	B_cells	SBS5	-0.398726	-1.01169882055346	0.690095	0.837633
BLCA	etiology-associated mutational signatures	380	0.434211	Monocytes	APOBEC_activity	-0.379271	-0.707106781186547	0.704486	0.704486
BLCA	etiology-associated mutational signatures	380	0.434211	Plasma_B_cells	APOBEC_activity	-0.374404	-0.707106781186548	0.708104	0.824192
BLCA	SBS	380	0.434211	B_cells	SBS1	0.367779	0.487365965527193	0.713038	0.837633
BLCA	SBS	380	0.434211	Non_plasma_B_cells	SBS5	-0.358041	-1.0870809313259	0.720313	0.926117
BLCA	etiology-associated mutational signatures	380	0.434211	Fibroblasts	APOBEC_activity	-0.311998	-0.707106781186547	0.755042	0.958152
BLCA	SBS	380	0.434211	Plasma_B_cells	SBS5	0.308492	1.29761454575466	0.757708	0.912077
BLCA	SBS	380	0.434211	CD4_T_cells	SBS2	-0.305955	-0.348105092874571	0.759639	0.759639
BLCA	SBS	380	0.434211	Fibroblasts	SBS2	-0.302685	-0.312792940611285	0.76213	0.97905
BLCA	SBS	380	0.434211	Fibroblasts	SBS1	-0.29984	-0.29753684683723	0.764299	0.97905
BLCA	etiology-associated mutational signatures	380	0.434211	B_cells	Clock_Like	-0.289783	-0.707106781186547	0.771982	0.802434
BLCA	etiology-associated mutational signatures	380	0.434211	B_cells	APOBEC_activity	0.250198	0.707106781186547	0.802434	0.802434
BLCA	etiology-associated mutational signatures	380	0.434211	Plasma_B_cells	Clock_Like	0.222156	0.707106781186548	0.824192	0.824192
BLCA	SBS	380	0.434211	B_cells	SBS13	-0.204922	-0.632673625431097	0.837633	0.837633
BLCA	SBS	380	0.434211	NK_cells	SBS1	-0.198619	-0.060166812717688	0.842561	0.842561
BLCA	SBS	380	0.434211	Plasma_B_cells	SBS1	-0.195975	-0.213794502678865	0.84463	0.912077
BLCA	etiology-associated mutational signatures	380	0.434211	Non_plasma_B_cells	Clock_Like	-0.176304	-0.707106781186548	0.860055	0.860055
BLCA	SBS	380	0.434211	T_helpers	SBS13	-0.167733	-1.06814998799427	0.866793	0.892663
BLCA	SBS	380	0.434211	Monocytes	SBS5	-0.157515	-0.0397737017019506	0.874839	0.893029
BLCA	SBS	380	0.434211	T_helpers	SBS5	0.134936	-0.573412562776294	0.892663	0.892663
BLCA	SBS	380	0.434211	Monocytes	SBS13	-0.134472	-0.00030914204529213	0.893029	0.893029
BLCA	SBS	380	0.434211	Plasma_B_cells	SBS2	-0.110419	0.0425364937155654	0.912077	0.912077
BLCA	SBS	380	0.434211	Lymphocytes	SBS2	-0.104625	-0.178877141871173	0.916673	0.916673
BLCA	SBS	380	0.434211	Non_plasma_B_cells	SBS13	0.0927308	-0.526841098153274	0.926117	0.926117
BLCA	etiology-associated mutational signatures	380	0.434211	Fibroblasts	Clock_Like	-0.0524721	0.707106781186547	0.958152	0.958152
BLCA	SBS	380	0.434211	Fibroblasts	SBS5	0.0262597	1.4513283149593	0.97905	0.97905
BRCA	SBS	888	0.123874	NK_cells	SBS1	-3.28685	-1.39644658748628	0.00101314	0.00709197	★	386	87	299	0.0096	502	187	315	0.7156
BRCA	SBS	888	0.123874	NK_cells	SBS13	2.34009	1.75161202545687	0.0192791	0.0674767		289	107	182	0.4454	599	167	432	0.0674
BRCA	SBS	888	0.123874	T_cells	SBS5	2.32219	1.73661783528588	0.0202229	0.119494		433	112	321	0.7867	455	167	288	0.0004
BRCA	SBS	888	0.123874	CD4_T_cells	SBS3	-2.31104	-1.31219833339379	0.0208308	0.0759732	★	294	87	207	0.007	594	179	415	0.4444
BRCA	etiology-associated mutational signatures	888	0.123874	CD4_T_cells	HRD	-2.31104	-1.37825789667368	0.0208308	0.104154		294	87	207	0.007	594	179	415	0.4444
BRCA	SBS	888	0.123874	CD4_T_cells	SBS5	2.29546	1.71104527681553	0.0217066	0.0759732	★	433	106	327	0.565	455	160	295	0.0018
BRCA	SBS	888	0.123874	CD8_T_cells_PD1_low	SBS5	2.28708	1.79404530679345	0.0221914	0.102976	★	433	113	320	0.4659	455	172	283	0.0028
BRCA	SBS	888	0.123874	Tregs	SBS3	-2.26894	-1.36539192085074	0.0232721	0.0942904		294	100	194	0.0016	594	186	408	0.4913
BRCA	etiology-associated mutational signatures	888	0.123874	Tregs	HRD	-2.26894	-1.48887417595151	0.0232721	0.11636		294	100	194	0.0016	594	186	408	0.4913
BRCA	SBS	888	0.123874	Macrophages	SBS5	2.26579	1.76968564062489	0.023464	0.164248		433	131	302	0.0065	455	171	284	0.0164
BRCA	SBS	888	0.123874	Macrophages_M2	SBS5	2.23189	1.73971377331038	0.0256222	0.179356		433	134	299	0.002	455	171	284	0.029
BRCA	SBS	888	0.123874	Tregs	SBS5	2.21238	1.59017387313381	0.0269401	0.0942904		433	116	317	0.632	455	170	285	0.0007
BRCA	SBS	888	0.123874	CD8_T_cells_PD1_high	SBS1	-2.1882	-1.4608467939677	0.028655	0.200585	★	386	75	311	0.0064	502	182	320	0.0885
BRCA	SBS	888	0.123874	CD8_T_cells_PD1_low	SBS1	-2.17779	-1.31779260789328	0.0294216	0.102976	★	386	86	300	0.002	502	199	303	0.2939
BRCA	SBS	888	0.123874	CD8_T_cells	SBS1	-2.17071	-1.39054433559205	0.0299535	0.148437	★	386	80	306	0.0031	502	192	310	0.403
BRCA	etiology-associated mutational signatures	888	0.123874	NK_cells	APOBEC_activity	2.15825	1.55382276329908	0.030908	0.15454		300	104	196	0.3849	588	170	418	0.0864
BRCA	SBS	888	0.123874	T_helpers	SBS5	2.15276	1.78487298970599	0.0313375	0.124867		433	83	350	0.8429	455	128	327	0.0066
BRCA	SBS	888	0.123874	Myeloid_cells	SBS5	2.14523	1.74379836113858	0.0319345	0.223542	★	433	149	284	0.2522	455	201	254	0.0016
BRCA	SBS	888	0.123874	T_helpers	SBS3	-2.1006	-1.18895183219427	0.0356762	0.124867		294	59	235	0.0078	594	152	442	0.426
BRCA	etiology-associated mutational signatures	888	0.123874	T_helpers	HRD	-2.1006	-1.17930448157462	0.0356762	0.178381		294	59	235	0.0078	594	152	442	0.426
BRCA	SBS	888	0.123874	Immune_general	SBS5	2.08058	1.83976996867062	0.0374721	0.262304	★	433	125	308	0.5731	455	186	269	0.0003
BRCA	SBS	888	0.123874	Neutrophils	SBS2	2.05776	1.94436957758552	0.0396135	0.277294		318	103	215	0.4703	570	147	423	0.98
BRCA	SBS	888	0.123874	Monocytes	SBS1	-2.03291	-2.09859498859594	0.0420621	0.294435	★	386	135	251	0.0272	502	206	296	0.4068
BRCA	SBS	888	0.123874	CD8_T_cells	SBS5	2.02947	1.69247804729174	0.0424107	0.148437	★	433	103	330	0.7052	455	169	286	0.0036
BRCA	SBS	888	0.123874	Macrophages_M1	SBS5	2.01578	1.84496615281922	0.0438225	0.306757	★	433	129	304	0.5995	455	176	279	0.0016
BRCA	SBS	888	0.123874	NK_cells	SBS2	-1.98409	-0.667598355675415	0.0472463	0.110241		318	96	222	0.1564	570	178	392	0.2183
BRCA	SBS	888	0.123874	T_cells	SBS3	-1.97685	-1.11370013869874	0.0480589	0.119494		294	92	202	0.0061	594	187	407	0.0781
BRCA	etiology-associated mutational signatures	888	0.123874	T_cells	HRD	-1.97685	-1.36392291901535	0.0480589	0.240294		294	92	202	0.0061	594	187	407	0.0781
BRCA	etiology-associated mutational signatures	888	0.123874	Macrophages_M2	Clock_Like	1.95908	1.5421388271903	0.050103	0.250515
BRCA	etiology-associated mutational signatures	888	0.123874	Macrophages	Clock_Like	1.95272	1.52102083629675	0.0508522	0.235873
BRCA	SBS	888	0.123874	T_cells	SBS1	-1.9497	-1.09570212739766	0.0512117	0.119494
BRCA	SBS	888	0.123874	Lymphocytes	SBS1	-1.85913	-1.33951431325429	0.0630083	0.246439
BRCA	SBS	888	0.123874	CD8_T_cells_PD1_high	SBS5	1.79836	1.58355274709682	0.0721193	0.252418
BRCA	etiology-associated mutational signatures	888	0.123874	Neutrophils	APOBEC_activity	1.783	1.63011995381881	0.0745861	0.37293
BRCA	SBS	888	0.123874	Lymphocytes	SBS5	1.76877	1.58998076794157	0.0769322	0.246439
BRCA	SBS	888	0.123874	Immune_general	SBS3	-1.74349	-1.22758124940016	0.0812485	0.28437
BRCA	etiology-associated mutational signatures	888	0.123874	Immune_general	HRD	-1.74349	-1.43004834215686	0.0812485	0.324391
BRCA	etiology-associated mutational signatures	888	0.123874	CD4_T_cells	Clock_Like	1.71081	1.24748702098799	0.0871158	0.21779
BRCA	etiology-associated mutational signatures	888	0.123874	Myeloid_cells	Clock_Like	1.68261	1.45489643322899	0.0924504	0.283654
BRCA	SBS	888	0.123874	Macrophages	SBS3	-1.67289	-1.24755688172449	0.0943491	0.330222
BRCA	etiology-associated mutational signatures	888	0.123874	Macrophages	HRD	-1.67289	-1.23070073919864	0.0943491	0.235873
BRCA	etiology-associated mutational signatures	888	0.123874	NK_cells	Clock_Like	-1.66708	-0.879440736822075	0.0954984	0.208689
BRCA	etiology-associated mutational signatures	888	0.123874	Tregs	Clock_Like	1.62482	1.10784950442661	0.104202	0.260504
BRCA	SBS	888	0.123874	Macrophages_M2	SBS3	-1.62163	-1.20120190586865	0.104883	0.36709
BRCA	etiology-associated mutational signatures	888	0.123874	Macrophages_M2	HRD	-1.62163	-1.17618271827804	0.104883	0.262207
BRCA	SBS	888	0.123874	Lymphocytes	SBS3	-1.61821	-1.14497333338043	0.105617	0.246439
BRCA	etiology-associated mutational signatures	888	0.123874	Lymphocytes	HRD	-1.61821	-1.54305314430972	0.105617	0.528084
BRCA	etiology-associated mutational signatures	888	0.123874	T_helpers	Clock_Like	1.60669	1.33722588893525	0.108122	0.222661
BRCA	SBS	888	0.123874	Myeloid_cells	SBS3	-1.58282	-1.17993272016098	0.113462	0.397116
BRCA	etiology-associated mutational signatures	888	0.123874	Myeloid_cells	HRD	-1.58282	-1.30208950113005	0.113462	0.283654
BRCA	SBS	888	0.123874	Tregs	SBS1	-1.56489	-0.901047867970757	0.11761	0.274423
BRCA	etiology-associated mutational signatures	888	0.123874	Macrophages_M1	Clock_Like	1.55218	1.43418655609339	0.12062	0.335157
BRCA	SBS	888	0.123874	CD4_T_cells	SBS1	-1.54652	-0.810445635833166	0.121979	0.284618
BRCA	SBS	888	0.123874	NK_cells	SBS3	-1.53325	-0.415375630548807	0.125213	0.219123
BRCA	etiology-associated mutational signatures	888	0.123874	NK_cells	HRD	-1.53325	-0.794314957671364	0.125213	0.208689
BRCA	etiology-associated mutational signatures	888	0.123874	Immune_general	Clock_Like	1.51506	1.39201067480947	0.129757	0.324391
BRCA	etiology-associated mutational signatures	888	0.123874	T_cells	Clock_Like	1.50273	1.27834133994542	0.132909	0.332273
BRCA	SBS	888	0.123874	T_helpers	SBS30	-1.50007	-0.769078588854826	0.133597	0.309691
BRCA	etiology-associated mutational signatures	888	0.123874	T_helpers	dBER	-1.50007	-0.771661304021133	0.133597	0.222661
BRCA	SBS	888	0.123874	Macrophages_M1	SBS3	-1.49827	-1.24082735906368	0.134063	0.46922
BRCA	etiology-associated mutational signatures	888	0.123874	Macrophages_M1	HRD	-1.49827	-1.37052609404637	0.134063	0.335157
BRCA	SBS	888	0.123874	CD8_T_cells_PD1_high	SBS3	-1.46543	-0.908888577797483	0.142805	0.333211
BRCA	etiology-associated mutational signatures	888	0.123874	CD8_T_cells_PD1_high	HRD	-1.46543	-1.42007768284472	0.142805	0.714025
BRCA	SBS	888	0.123874	Immune_general	SBS1	-1.44226	-0.98595792050478	0.14923	0.348204
BRCA	SBS	888	0.123874	CD8_T_cells	SBS3	-1.4241	-0.842516127754161	0.154419	0.36031
BRCA	etiology-associated mutational signatures	888	0.123874	CD8_T_cells	HRD	-1.4241	-1.32619643187836	0.154419	0.744667
BRCA	SBS	888	0.123874	Non_plasma_B_cells	SBS5	1.41651	1.9152111221899	0.156625	0.788115
BRCA	SBS	888	0.123874	Endothelium	SBS29	-1.38302	-1.9427459901741	0.166658	0.860177
BRCA	etiology-associated mutational signatures	888	0.123874	Endothelium	Tobacco	-1.38302	-1.72148089467898	0.166658	0.833291
BRCA	SBS	888	0.123874	Fibroblasts	SBS30	1.37314	1.35170639460952	0.169709	0.724674
BRCA	etiology-associated mutational signatures	888	0.123874	Fibroblasts	dBER	1.37314	1.21496662936461	0.169709	0.517624
BRCA	SBS	888	0.123874	CD8_T_cells_PD1_low	SBS3	-1.36893	-0.754048383623756	0.171021	0.399049
BRCA	etiology-associated mutational signatures	888	0.123874	CD8_T_cells_PD1_low	HRD	-1.36893	-1.19994929001388	0.171021	0.603522
BRCA	etiology-associated mutational signatures	888	0.123874	Non_plasma_B_cells	Clock_Like	1.36593	1.70457378746557	0.171961	0.743935
BRCA	SBS	888	0.123874	T_helpers	SBS1	-1.35016	-0.66426350667294	0.176966	0.309691
BRCA	SBS	888	0.123874	Fibroblasts	SBS29	-1.26172	-1.54938198497717	0.20705	0.724674
BRCA	etiology-associated mutational signatures	888	0.123874	Fibroblasts	Tobacco	-1.26172	-1.25087112433019	0.20705	0.517624
BRCA	SBS	888	0.123874	Macrophages_M2	SBS2	-1.20065	-0.879918141352345	0.229888	0.536406
BRCA	etiology-associated mutational signatures	888	0.123874	CD8_T_cells_PD1_low	Clock_Like	1.17147	1.37079900635917	0.241409	0.603522
BRCA	SBS	888	0.123874	Macrophages	SBS2	-1.16077	-0.855242313456687	0.245737	0.573387
BRCA	etiology-associated mutational signatures	888	0.123874	Lymphocytes	Clock_Like	1.13401	1.17753503036831	0.256789	0.641973
BRCA	SBS	888	0.123874	Neutrophils	SBS1	-1.07006	-1.19655846752552	0.284593	0.926086
BRCA	SBS	888	0.123874	Plasma_B_cells	SBS30	1.03212	1.49933345442839	0.302017	0.904686
BRCA	etiology-associated mutational signatures	888	0.123874	Plasma_B_cells	dBER	1.03212	1.46159998872619	0.302017	0.872116
BRCA	SBS	888	0.123874	Myeloid_cells	SBS2	-1.0296	-0.746070122557148	0.303195	0.619428
BRCA	SBS	888	0.123874	Macrophages_M1	SBS2	-1.02859	-0.828383134949786	0.303674	0.708573
BRCA	etiology-associated mutational signatures	888	0.123874	CD8_T_cells	Clock_Like	1.01948	1.26874310793862	0.307975	0.744667
BRCA	SBS	888	0.123874	Tregs	SBS29	1.00503	0.793887738670961	0.314882	0.551044
BRCA	etiology-associated mutational signatures	888	0.123874	Tregs	Tobacco	1.00503	0.694517108303447	0.314882	0.524804
BRCA	SBS	888	0.123874	Endothelium	SBS2	0.978548	1.03029736937339	0.327804	0.860177
BRCA	SBS	888	0.123874	Fibroblasts	SBS2	0.969937	0.907763108927615	0.332078	0.774848
BRCA	SBS	888	0.123874	Non_plasma_B_cells	SBS3	-0.940601	-0.959075675634444	0.34691	0.788115
BRCA	etiology-associated mutational signatures	888	0.123874	Non_plasma_B_cells	HRD	-0.940601	-0.799211432724757	0.34691	0.743935
BRCA	SBS	888	0.123874	CD4_T_cells	SBS30	-0.938997	-0.411728723582367	0.347732	0.608532
BRCA	etiology-associated mutational signatures	888	0.123874	CD4_T_cells	dBER	-0.938997	-0.482493667974109	0.347732	0.579554
BRCA	SBS	888	0.123874	Myeloid_cells	SBS13	0.926938	0.788351368608881	0.353959	0.619428
BRCA	etiology-associated mutational signatures	888	0.123874	CD8_T_cells_PD1_high	Clock_Like	0.909079	1.17682382814427	0.363309	0.881699
BRCA	SBS	888	0.123874	B_cells	SBS30	0.901345	1.36794174545391	0.367405	0.904595
BRCA	etiology-associated mutational signatures	888	0.123874	B_cells	dBER	0.901345	1.276157404871	0.367405	0.916021
BRCA	SBS	888	0.123874	CD8_T_cells_PD1_low	SBS30	-0.900363	-0.427475357050977	0.367927	0.643872
BRCA	etiology-associated mutational signatures	888	0.123874	CD8_T_cells_PD1_low	dBER	-0.900363	-0.725785111626421	0.367927	0.613212
BRCA	SBS	888	0.123874	Endothelium	SBS5	0.89901	0.930165265223136	0.368647	0.860177
BRCA	SBS	888	0.123874	Macrophages_M2	SBS13	0.886317	0.712803640108619	0.375447	0.657032
BRCA	SBS	888	0.123874	T_cells	SBS30	-0.884827	-0.38967572738751	0.37625	0.658437
BRCA	etiology-associated mutational signatures	888	0.123874	T_cells	dBER	-0.884827	-0.534682163102685	0.37625	0.627083
BRCA	SBS	888	0.123874	Plasma_B_cells	SBS1	-0.856003	-1.43172538193654	0.391996	0.904686
BRCA	etiology-associated mutational signatures	888	0.123874	Monocytes	Clock_Like	-0.841921	-1.37090159206197	0.399832	0.93247
BRCA	SBS	888	0.123874	Macrophages	SBS13	0.784848	0.635201363785409	0.432543	0.75695
BRCA	SBS	888	0.123874	CD8_T_cells	SBS30	-0.760761	-0.355613059418747	0.4468	0.7819
BRCA	etiology-associated mutational signatures	888	0.123874	CD8_T_cells	dBER	-0.760761	-0.621771779960827	0.4468	0.744667
BRCA	etiology-associated mutational signatures	888	0.123874	Fibroblasts	APOBEC_activity	0.740404	0.622818908111434	0.459055	0.59251
BRCA	SBS	888	0.123874	B_cells	SBS1	-0.740397	-1.26813108394469	0.459059	0.904595
BRCA	SBS	888	0.123874	Non_plasma_B_cells	SBS30	-0.732843	-0.705733654022695	0.463654	0.788115
BRCA	etiology-associated mutational signatures	888	0.123874	Non_plasma_B_cells	dBER	-0.732843	-0.5736859449175	0.463654	0.743935
BRCA	SBS	888	0.123874	Fibroblasts	SBS3	-0.715973	-0.948493192335779	0.474008	0.829513
BRCA	etiology-associated mutational signatures	888	0.123874	Fibroblasts	HRD	-0.715973	-0.740133746905545	0.474008	0.59251
BRCA	SBS	888	0.123874	Myeloid_cells	SBS1	-0.698891	-0.486707080197539	0.48462	0.678468
BRCA	SBS	888	0.123874	NK_cells	SBS5	-0.69101	0.0558275174660359	0.489559	0.598584
BRCA	SBS	888	0.123874	B_cells	SBS3	-0.685917	-1.1806556875624	0.492765	0.904595
BRCA	etiology-associated mutational signatures	888	0.123874	B_cells	HRD	-0.685917	-1.47896590406754	0.492765	0.916021
BRCA	SBS	888	0.123874	Macrophages_M2	SBS29	-0.668039	-0.473444678387598	0.504109	0.705752
BRCA	etiology-associated mutational signatures	888	0.123874	Macrophages_M2	Tobacco	-0.668039	-0.45225899817463	0.504109	0.840181
BRCA	SBS	888	0.123874	NK_cells	SBS30	-0.654061	0.0764988998810017	0.513072	0.598584
BRCA	etiology-associated mutational signatures	888	0.123874	NK_cells	dBER	-0.654061	-0.23506794315759	0.513072	0.64134
BRCA	SBS	888	0.123874	CD4_T_cells	SBS29	0.650071	0.63117576471142	0.515646	0.705088
BRCA	etiology-associated mutational signatures	888	0.123874	CD4_T_cells	Tobacco	0.650071	0.554961149362201	0.515646	0.644558
BRCA	SBS	888	0.123874	B_cells	SBS5	0.648114	0.961339428389383	0.516911	0.904595
BRCA	etiology-associated mutational signatures	888	0.123874	Endothelium	Clock_Like	0.647769	0.674149976460887	0.517134	0.86701
BRCA	etiology-associated mutational signatures	888	0.123874	Endothelium	APOBEC_activity	0.643028	0.668557184070034	0.520206	0.86701
BRCA	SBS	888	0.123874	CD8_T_cells_PD1_high	SBS30	-0.629504	-0.27052459177617	0.529019	0.863322
BRCA	etiology-associated mutational signatures	888	0.123874	CD8_T_cells_PD1_high	dBER	-0.629504	-0.505863042001357	0.529019	0.881699
BRCA	SBS	888	0.123874	Monocytes	SBS2	0.628186	0.798387011808286	0.529882	0.970392
BRCA	etiology-associated mutational signatures	888	0.123874	Monocytes	APOBEC_activity	0.6066	1.04930757967617	0.544116	0.93247
BRCA	SBS	888	0.123874	Macrophages_M1	SBS1	-0.581282	-0.435592380216875	0.561051	0.961066
BRCA	SBS	888	0.123874	Non_plasma_B_cells	SBS13	-0.580064	-0.519434240847975	0.561871	0.788115
BRCA	SBS	888	0.123874	Plasma_B_cells	SBS3	-0.576217	-0.997394654774033	0.564469	0.904686
BRCA	etiology-associated mutational signatures	888	0.123874	Plasma_B_cells	HRD	-0.576217	-1.36155165554352	0.564469	0.872116
BRCA	SBS	888	0.123874	Tregs	SBS13	-0.5689	-0.244165615129218	0.569424	0.772331
BRCA	etiology-associated mutational signatures	888	0.123874	Non_plasma_B_cells	APOBEC_activity	-0.531391	-0.355006258603064	0.595148	0.743935
BRCA	SBS	888	0.123874	Macrophages	SBS29	-0.530666	-0.372552421588293	0.59565	0.833911
BRCA	etiology-associated mutational signatures	888	0.123874	Macrophages	Tobacco	-0.530666	-0.363790619590916	0.59565	0.860408
BRCA	SBS	888	0.123874	CD4_T_cells	SBS13	-0.518139	-0.135519672542307	0.604361	0.705088
BRCA	SBS	888	0.123874	Neutrophils	SBS29	0.514701	0.394844882556073	0.606762	0.926086
BRCA	etiology-associated mutational signatures	888	0.123874	Neutrophils	Tobacco	0.514701	0.302422279053176	0.606762	0.722969
BRCA	SBS	888	0.123874	Monocytes	SBS3	0.511756	0.671635969542608	0.608822	0.970392
BRCA	etiology-associated mutational signatures	888	0.123874	Monocytes	HRD	0.511756	0.890840878215908	0.608822	0.93247
BRCA	SBS	888	0.123874	Monocytes	SBS13	0.503053	0.662161743833278	0.614927	0.970392
BRCA	SBS	888	0.123874	CD8_T_cells_PD1_high	SBS2	0.500591	0.592489108801273	0.616659	0.863322
BRCA	SBS	888	0.123874	Myeloid_cells	SBS29	-0.497523	-0.328783862152077	0.61882	0.721957
BRCA	etiology-associated mutational signatures	888	0.123874	Myeloid_cells	Tobacco	-0.497523	-0.385776785613903	0.61882	0.995141
BRCA	SBS	888	0.123874	Plasma_B_cells	SBS5	0.489372	0.656792795910837	0.624579	0.904686
BRCA	SBS	888	0.123874	Non_plasma_B_cells	SBS2	-0.477364	-0.394200816212234	0.633103	0.788115
BRCA	SBS	888	0.123874	CD8_T_cells	SBS2	0.459468	0.540062572304931	0.645898	0.904257
BRCA	SBS	888	0.123874	Neutrophils	SBS30	-0.451494	-0.575400548493609	0.651634	0.926086
BRCA	etiology-associated mutational signatures	888	0.123874	Neutrophils	dBER	-0.451494	-0.709021855769912	0.651634	0.722969
BRCA	SBS	888	0.123874	Tregs	SBS30	-0.437156	-0.157276783830866	0.661998	0.772331
BRCA	etiology-associated mutational signatures	888	0.123874	Tregs	dBER	-0.437156	-0.267268605355822	0.661998	0.827498
BRCA	SBS	888	0.123874	Non_plasma_B_cells	SBS1	0.418574	0.69831461410344	0.675527	0.788115
BRCA	SBS	888	0.123874	T_helpers	SBS13	-0.417873	-0.0124386618827916	0.67604	0.900156
BRCA	etiology-associated mutational signatures	888	0.123874	B_cells	Clock_Like	0.399219	0.404581632891373	0.689732	0.916021
BRCA	SBS	888	0.123874	Endothelium	SBS30	0.387669	0.286424741561693	0.698261	0.93147
BRCA	etiology-associated mutational signatures	888	0.123874	Endothelium	dBER	0.387669	0.367322050892689	0.698261	0.872826
BRCA	SBS	888	0.123874	CD8_T_cells_PD1_low	SBS2	0.383612	0.467405630781217	0.701266	0.859927
BRCA	SBS	888	0.123874	T_cells	SBS29	0.381584	0.449972112991639	0.70277	0.74159
BRCA	etiology-associated mutational signatures	888	0.123874	T_cells	Tobacco	0.381584	0.426984596993813	0.70277	0.878463
BRCA	SBS	888	0.123874	Lymphocytes	SBS2	0.370189	0.460640432657223	0.711242	0.946937
BRCA	SBS	888	0.123874	Neutrophils	SBS3	-0.362672	-0.48620715534226	0.71685	0.926086
BRCA	etiology-associated mutational signatures	888	0.123874	Neutrophils	HRD	-0.362672	-0.61604111967894	0.71685	0.722969
BRCA	SBS	888	0.123874	T_cells	SBS2	0.357703	0.434138816906841	0.720566	0.74159
BRCA	etiology-associated mutational signatures	888	0.123874	Neutrophils	Clock_Like	-0.354494	-0.607479257423131	0.722969	0.722969
BRCA	SBS	888	0.123874	Fibroblasts	SBS13	0.338358	0.212368137326073	0.735094	0.903681
BRCA	etiology-associated mutational signatures	888	0.123874	CD8_T_cells_PD1_high	APOBEC_activity	0.336482	0.550597609439108	0.736507	0.920634
BRCA	SBS	888	0.123874	Macrophages_M1	SBS13	0.336417	0.37026550163753	0.736556	0.961066
BRCA	SBS	888	0.123874	CD8_T_cells_PD1_low	SBS13	-0.335723	-0.0339429522504688	0.73708	0.859927
BRCA	SBS	888	0.123874	Plasma_B_cells	SBS2	0.332195	0.412795988881535	0.739742	0.904686
BRCA	SBS	888	0.123874	Immune_general	SBS2	-0.329942	-0.093752973444339	0.741443	0.913447
BRCA	SBS	888	0.123874	T_cells	SBS13	-0.329748	-0.0216507717004571	0.74159	0.74159
[truncated: 2,028 more rows]

## Sheet: Supplementary Table 10
Cohort	cancer_id	signature_type	cancer_sample	death_rate	infi_id	mus_id	high_signature_n	high_signature_high_TME_n	high_signature_low_TME_n	high_signature_pvalue	low_signature_n	low_signature_high_TME_n	low_signature_low_TME_n	low_signature_pvalue
[truncated: 609 more rows]
